# Supplementary material for: Identification of Rickettsia spp. in Ticks Removed from Tick-Bitten Humans in Northwestern Spain
Source: Insects. 2024 Jul 27;15(8):571. doi: 10.3390/insects15080571 (PMC11354666; doi:10.3390/insects15080571)
Supplement: Supplementary file 1 [file insects-15-00571-s001.zip]

Archive with 3 entries (3 files):
- Alignment_S1_OmpA.fasta
- Alignment_S2_GltA.fasta
- insects-3057412 -Supplementary_Material_proofread.pdf
