# Supplementary material for: Identification of Rickettsia spp. in Ticks Removed from Tick-Bitten Humans in Northwestern Spain
Source: Insects. 2024 Jul 27;15(8):571. doi: 10.3390/insects15080571 (PMC11354666; doi:10.3390/insects15080571)
Supplement: Supplementary file 1 [file insects-15-00571-s001.zip › Alignment_S1_OmpA.fasta]

>C_R_barbariae_BL_2nd_MW321563
???????????????????????AGGTCTTAAAGCCGCTTTATTCACCACCTCAACCGCAGCGATAATGCTGAGTAGTAGCGGGGCACTCGGTGTTGCTG---CA---GGTGTTATTGCTAC---TAATAATGCAGCATTTAGTGATAATGTTGACAATAATAATTGGAATGGGATAACGGCTGCAGGGGTAGCTAATGGTAATCCTGCTGGTAGTCCTCAA---AACAATTGGGCATTTACTTACGGTGGTGATTATATTATCACTGCAGATGCAGCCAATCGTATTATTACGGCTATAAATGTTGCGGGTACTACTC------CCGTAGGTCTAAATATTGTTCAAAATACCGTTGTTGGTTCGATTATAACGGGAGGTAACTTGTTGCCTGTTACTATTACTGCCGGCAAAAGCTTCACTTTAAACGGTAATAATGCTGTTGCTGCAAATCATGGTTTTGATGCTCCTGCCGATAATTATACAGGTTTAGGAAATATAGTTTTAGGGGGAGCGAATGCTGCACTAATTATACAATCT---GCAGCCCCGGCAAAGATAACACTTGCAGGCGATATAAATGGAAGAGGTATAATAACTGTCAAGAC
>C_R_barbariae_PoRbP88_OR539312
???????????????????????????????????????????????????????TCGCAGCGATAATGCTGAGTAGTAGCGGGGCACTCGGTGTTGCTG---CA---GGTGTTATTGCTAC---TAATAATGCAGCATTTAGTGATAATGTTGACAATAATAATTGGAATGGGATAACGGCTGCAGGGGTAGCTAATGGTAATCCTGCTGGTAGTCCTCAA---AACAATTGGGCATTTACTTACGGTGGTGATTATATTATCACTGCAGATGCAGCCAATCGTATTATTACGGCTATAAATGTTGCGGGTACTACTC------CCGTAGGTCTAAATATTGTTCAAAATACCGTTGTTGGTTCGATTATAACGGGAGGTAACTTGTTGCCTGTTACTATTACTGCCGGCAAAAGCTTCACTTTAAACGGTAATAATGCTGTTGCTGCAAATCATGGTTTTGATGCTCCTGCCGATAATTATACAGGTTTAGGAAATATAGTTTTAGGGGGAGCGAATGCTGCACTAATTATACAATCT---GTAG?????????????????????????????????????????????????????????????
>C_R_goldwasserii_B4_HM136924
???????????????????????????????????CGCTTTATTCACCACCTCAACCGCAGCGATAATGCTGAGTAGTAGCGGGGCACTTGGTGTTGTTT---CA---GGTGTTATTGCTACTAATAATAATGCAGCATTTAGTGATAATGTTGGCAATAATAATTGGAATGAGATAACGGCTTTAGGGGTAGCTAATGGTACTCCTGCTGGCGGTCCTCAA---AACAATTGGGCATTTACTTACGGTGGTGATTATACTATCACTGCAGATGAAGCCGATCGTATTATTACGGCTATAAATGTTGCGGGTATTAATC------CCGTAGGTCTAAATATTGATCAAAATACCGTCGTTGGTTCGATTATAACGAGAGGTAACTTGTTGCCTGTTACTATTACTGCCGGCAAAAGCTTAACTTTAAATGGTGCTAATGCTGTTGCTGCAAATAATGGTTTTGATGCTCCTGCCGATAATTATACAGGTTTAGGAAATATAGCTTTAGGGGGAGCGAATGCTGCACTAATTATACAATCT---GCAGCCCCGGCAAAGATAACACTTGCAGGAAATATAGATGGAGGAGGTATAATAACTGTCA????
>C_R_hongyuanensis_tick61_OL335948
TTATTTCAAAAAACAATACAACAAGGTCTTAAAGCCGCTTTATTCACCACCTCAACCGCAGCTATAATGCTGAGTAGTAGCGGGGCACTCGGTGCTCCTG---AA---GGTGTTTGGGCTGT---ACGTGATGCATCATTTAGTGATCGTGCTAATACCAAGAATTGGAGTACGACTAAAGCGAAAAAG---------CGTAATCATATTGACGGTCCTCAA---GACTATTGGGCATTTAGTTACAGTGGTAATTATACTATCAGGGCAGATAAAGAAGGTCGTATTATTAGGGCTATAGATGTTGCGCAGACTACTC------AAGCATGTCTACGGATTGTTCAACATACCAGCGTTGGTTCGATTATAACGCAAGGTAACTTGTTGTCTGTTAGTATTTGTGACAAACAACAGTTAACTTTAACCGGTACTGATGCTGTTAAGAAACAGCATGGTTTTAATGCTCCTGCCGATCATTATGAAGGTTTAGGAAATATTACTTTCGAGGGAAAGAAGGCTGTACTAATTATACAATCT---GAAACCAAGTCAAAGATAAAACTTGCAGGAAATATAGA---GTCAGGTACAATAACTATTAATAN
>C_R_jingxinensis_F18_MN550905
TTATTTCAAAAAGCAATACAACAAGGTCTTAAAGCCGCTTTATTCACCACCTCAACCGCAGCGATAATGCTGAGTAGTAGTGGGGTACTCGGTGTTGCTG---CA---GGTGTTATTGCTACTAATGATGATGCAGCATTTAGTAATGATGCTGAGGCCAATAATTGGGATGAGATAACGGCTGAAGGGGTAGCTAATGGTATTCCTGCTGGCGGTCCTCAA---AACAATTGGGCATTTACTTACAGTGCTGATTATACTATCACTGCAGATGTAGTCGATCGTATTATTACGGCTATAAATGTTGCGGGAACTACTC------CCGTAGGTCTAAATATTGCTCAAAATACCGTCGTTGGTTCGATTATAACTAGAGGTAACTTGTTGCCTGTTACTAT---TGCTGGAAAAAGCTTAACTTTAAACGGTACTAATGCTGTTGCTGCAAATCATGGTTTTGATGCTCCGGCCGATAATTATACAGGTTTAGGAAATATAACTTTAGGGGGAGCGAATGCTGAATTAATTATACAATCT---GCAACCCCGGCAAAGATAACACTTGCAGGAAATATAGATGGAGGAGGCATAATAACTGTCAAGAC
>C_R_jingxinensis_Honghe_10_OL856106
????????????????????????????????????GCTTTATTCACCACCTCAACCGCAGCGATAATGCTGAGTAGTAGTGGGGTACTCGGTGTTGCTG---CA---GGTGTTATTGCTACTAATGATGATGCAGCATTTAGTAATGATGCTGAGGCCAATAATTGGGATGAGATAACGGCTGAAGGGGTAGCTAATGGTATTCCTGCTGGCGGTCCTCAA---AACAATTGGGCATTTACTTACAGTGCTGATTATACTATCACTGCAGATGTAGTCGATCGTATTATTACGGCTATAAATGTTGCGGGTACTACTC------CCGTAGGTCTAAATATTGCTCAAAATACCGTCGTTGGTTCGATTATAACTAGAGGTAACTTGTTGCCTGTTACTAT---TGCTGGCAAAAGCTTAACTTTAAACGGTACTAATGCTGTTGCTGCAAATCATGGTTTTGATGCTCCGGCCGATAATTATACAGGTTTAGGAAATATAACTTTAGGGGGAGCGAATGCTGAATTAATTATACAATCT---GCAACCCCGGCAAAGATAACACTTGCAGGAAATATAGATGGAGGAGGTATAATAACTGTCAAGAC
>C_R_jingxinensis_Meixian_Hl_107_MH932061
TTATTTCAAAAAGCAATACAACAAGGTCTTAAAGCCGCTTTATTCACCACCTCAACCGCAGCGATAATGCTGAGTAGTAGTGGGGTACTCGGTGTTGCTG---CA---GGTGTTATTGCTACTAATGATGATGCAGCATTTAGTAATGATGCTGAGGCCAATAATTGGGATGAGATAACGGCTGAAGGGGTAGCTAATGGTATTCCTGCTGGCGGTCCTCAA---AACAATTGGGCATTTACTTACAGTGCTGATTATACTATCACTGCAGATGTAGTCGATCGTATTATTACGGCTATAAATGTTGCGGGTACTACTC------CCGTAGGTCTAAATATTGCTCAAAATACCGTCGTTGGTTCGATTATAACTAGAGGTAACTTGTTGCCTGTTACTAT---TGCTGGCAAAAGCTTAACTTTAAACGGTACTAATGCTGTTGCTGCAAATCATGGTTTTGATGCTCCGGCCGATAATTATACAGGTTTAGGAAATATAACTTTAGGGGGAGCGAATGCTGAATTAATTATACAATCT---GCAACCCCGGCAAAGATAACACTTGCAGGAAATATAGATGGAGGAGGTATAATAACTGTCAAGAC
>C_R_laoensis_447_KT753293
TTATTTCAAAAAGCAATACAACAAGGTCTTAAAGCCGCTTTATTCACCACCTCAACCGCAGCGATAATGCTGAGTAGTGGCGGGGCACTCGGTGTTGCTG---CA---GGTGTTATTTCTAC---TAATAATGCAGCATTTGGTGATCTTGCTGTTGCCAATAATTGGAATGAGATAACGGCTGGAGGGGTAGCTAATGGTACTCCTGTTGACGGTCCTCAAGACAATGGTGTGGCATTTACTTACGGTGGTGATCATACTATCACTGCAGATGAAGCCGGTCGTATTATTACGGCTATAAATGTTGCGGGTACTACTC------CCGTAGGTCTAAATATTACTCAAAATACCGTCGTTGGTTCGATTGTGACGGGAGGTAACTTGTTGCCTGTTACTAT---TGCCGGCAAAAGCTTAACTTTAAACGGTACTAATGCTGTTGCTGTAAATCATGGTTTTGATGCTCCTGCCGATAATTATACAGGTTTAGGAAATATAACTTTAGGGGGAGCGAATGCTGCACTAATCATACAATCT---GTAACCCCGGCAAAGATAACACTTGCAGGCAATATAGATGGAGGAGGTATAATAACTGTCAATAC
>C_R_principis_Weichang_HcRp18_OP382385
????????????ACAATACAACAAGGTCTTAAAGCCGCTTTATTCACCACCTCAACCGCAGCTATAATGCTGAGTAGTAGCGGGGCACTCGGTGCTCCTG---AA---GGTGTTTGGGCTGT---ACGTGATGCATCATTTAGTGATCGTGCTAATACCAAGAATTGGAGTACGACTACAGCGAAAAAG---------CGTAATCATATTGACGGTCCTCAA---GACTATTGGGCATTTCGTTACAATGGTAATTATACTATCAGGGCAGATCAAGAAGGTCGTATTATTAGGGCTATAGATGTTGCGCAGACTACTC------AAGCATGTCTACAGATTGTTCAACATACCAGCGTTGGTTCGATTATAACGCGAGGTAACTTGTTGTCTGTTAGTATTTGTGACAAACAACAGTTAACTTTAACCGGTACTGATGCTGTTAAGAAACAGCATGGTTTTAATGCTCCTGCCGATCATTATGAAGGTTTAGGAAATATTACTTTCGAGGGAAAGAAGGCTGTACTAATTATACAATCT---GAAACCAAGTCAAAGATAAAACTTGCAGGAAATATAGA---GTCAGGTACAATAACTATTAATAN
>C_R_shennongii_Honghe_3_OL856102
????????????????????????????????????GCTTTATTCACCACCTCAACCGCAGCGATAATGCTGAGTAGTAGCGGGGCACTCGGTGTTGCTG---TA---GGTGTTATTTCTATTAATAATAATGCAGCATTTAGTGATCTTGCTGTTGCCAATAATTGGAATGATATAACGGCTGAAGGGGTAGTTAATGGTACTCCTGTTGACGGTCCTCAAGATGATGGTATGGCATTTACTTACGGTGGTGATCATACTATCACTGCAGATGAAGCCGGTCGTATTATTACGGCTATAAATGTTGCGGGTACTACTC------CAGTAGGTCTAAATATTACTCAAAATACCGTCGTTGGTTCGATTGTGACGGGAGGTAACTTGTTGCCTGTTACTATTACTGCCGGTAAAAGCTTAACTTTAAACGGTACTAATGCTGTTGCTGCAAATCATGGTTTTGATGCTCCTGCCGATAATTATACAGGTTTAGGAAATATAACTTTAGGGGGAGCGAATGCTGCACTAATTATACAATCT---GTAACCCCGGCAAAGATAACACTTGCAGGAAATATAGATGGAGGAGGTATAATAACTGTCAATAC
>C_R_tarasevichiae_A62p_20_OM032872
?????????????????????????????????????????????????????????????????????CTGAGTAGTAGCGGGGCATTCGGTATTGCCG---CA---AATGGTGTTATTTCTAATAATAATGCAGCATTTAGTGATAATGTTAATACCGGTAATTGGCATGATATAACGAATGCAGGAGCAGATAATGGTAATCCTGTTAACGGACCTCAA---GACAATTATGCATTTACTTTCGGTGGTAATCATATTATCACTGCAGATGAAGTTGACTGTATTATTCAGGCTATAAATGTTGCAGGTACTAATC------CCGGAGGTCTAAATATCACTCAAAATACCAAAGTCGGTTCTATTGTTACAGGAGGTAACTTGTTGCCTGTTACTATTACTGCCGGCAAAAATTTAACTTTAACCGGTACAGCTGCAGTTGATATAAAACATGGTTTTAAGGCTGCTGCTAATATTTATAATGGTTTAGGAGATATAACTTTAGGGGGA???????????????????????????????????????????????????????????????????????????????????????????????
>C_R_wissemanii_G1329_LT558853
TTATTTCAAAAAGCAATACAACAAGGTCTTAAAGCCGCTTTATTCACCACCTCAACCGCAGCGATAATGCTGAGTAGTAGCGGGGCACTCGGTATTGCTG---CA---GGTGTTATTGCTACTAATAATAATGCAGCATTTAGTGATAATGTTGGCAATAATAATTGGAATCAGATAACGGCTGAAGGGGTAGCTAATGGTGCTCCTGCTGGCGGTCCTCAA---AACAATTGGGCATTTACTTACGGTGGTGATTATACTATCACTGCAGATGCAGCCGATCGTATTATTAGGGCTATAAATGTTGCGGGTACTACTC------CCGTAGGTCTAAATATTGCTCAAAATACCGTCGTTGGTTCGATTATAACGAGAGGTAACTTGTTGCCTGTTACTATTACTGCCGGCAAAAGCTTAACTTTAAATGGTAATGATGCTATTGCTGCAAATCATGGTTTTGATGCGCCTGCCGGTAATTATACAGGTTTAGGAAATATAGCTTTAGGGGGAGCGAATGCTGCACTAATTATACAATCTGAAGAAGCTATGGCAAAGATAACACTTGCAGGAAATATAGATGGAGGAGGTATAATAACTGTCAAGAC
>Isolate_100_R_aeschlimannii
??????????????????????????????????????TTTATTCACCACTTCAACCGCAGCGATAATGCTGAGTAGTAGCGGGGCACTCGGTGTTGCTG---CA---GGTGTTGTTTCTAATAATAATAATGCAGCATTTAGTGATCTTGCTGCTGCCAATAATTGGAATGATATAACGGCTGAAGGGATAGCTAATGGTACTCCTGTTGATGGTCCTCAA---AATGGTATGGCATTTACTTACGGTGGTGATCATACTATCACTGCAGATGAAGCCGGTCGTATTATTACGGCTATAAATGTTGCGGGTACTACTC------CCGTAGGTCTAAATATTACTCAAAATACCGTCGTTGGTTCGATTGTGACGGGAGGTAACTTGTTGCCTGTTACTATTACTGCCGGCAAAAGCTTAACTTTAAACGGTACTAATGCTGTTGCTGCAAATCATGGTTTTGATGCTCCTGCCGATAATTATACAGGTTTAGGAAATATAACTTTAGAGGGAGAGAATGCTGCACTAATTATACAATCT---GTAACCCCGGCAAAGATAACACTTGCAGGAAATATAGATGGAGGAGGTATAATAACTGTTAGTAC
>Isolate_101_R_slovaca
????????????????????????????TTAAAGCCGCTTTATTCACCACCTCAACCGCAGCGATAATGCTGAGTAGTAGCGGGGCACTCGGTGTTGCTG---CA---GGTGTTATTGCTACTAATAATAATGCAGCATTTAGTGATAATGTTGGCAATAATAATTGGAATGAGATAACGGCTGGAGGGGTAGCTAATGGTACTCCTGCTGGCAGTCCTCAA---AACAATTGGGCATTTACTTACGGTGGTGATTATACTATCACTGCAGATGCAGCCGATCGTATTATTACGGCTATAAATGTTGCGGGTACTACTC------CCGTAGGTCTAAATATTGCTCAAAATACCGTCGTTGGTTCGATTATAACGAGAGGTAACTTGTTGCCTGTTACTATTAATGCCGGCAAAAGCTTAACTTTAAACGGTAATAATGCTGTTGCTGCAAATCATGGTTTTGATTCTCCTGCCGATAATTATACAGGTTTAGGAAATATAGCTTTAGGGGGAGCGAATGCTGCACTAATTATACAATCT---GCAGCCCCGGCAAAGATAACACTTGCAGGAAATATAAATGGAGGAGGTATAATAACTGTCAAGAC
>Isolate_102_R_monacensis
TTATTTCAAAAGGCAATTCAAAAAGGTCTTAAAACCGCTTTATTCACCACCTCAACCGCAGCATTAATGCTGAGTAGTAGCGGGGCGTTGGGTGTTGCTG---CG---GGTGTTATTTCTAT---TAATGATGCAGCATTTAGTGATCTTGCTGCTGCCGGTAATTGGAATAAGATAACGGCTGGAGGAGTAGCTAATGGTACTTCTGTTGACGGTCCTCAA---GACAATAAGGCATTTACTTACGGTGGTCGTCATATTATCACTGCAGATGAAGTCGGTCGTATTATTACGGCTATAAATGTTGCGGCTACTAATC------CTATAGGCCTAAAAATTGCTGAAAATACCAGCGTCGGTTCTATTGTTACAGATCGTAACTTGTTGCCTGTTAATATTACTGCCGGCAAAAGTTTAACTTTAACCGGTACTGCTGCGTTTGTTCCACGTCATGGTGTTGGTGCTTTTGCTGATACTTATACGGGTTTAGGAAATATAACTTTAGGGGGAGCGAATGCTG?????????????????????????????????????????????????????????????????????????????????????
>Isolate_103_R_aeschlimannii
????????????????????????????????????????????????????????????????????????????????????????TCGGTGTTGCTG---CA---GGTGTTGTTTCTAATAATAATAATGCAGCATTTAGTGATCTTGCTGCTGCCAATAATTGGAATGATATAACGGCTGAAGGGATAGCTAATGGTACTCCTGTTGATGGTCCTCAA---AATGGTATGGCATTTACTTACGGTGGTGATCATACTATCACTGCAGATGAAGCCGGTCGTATTATTACGGCTATAAATGTTGCGGGTACTACTC------CCGTAGGTCTAAATATTACTCAAAATACCGTCGTTGGTTCGATTGTGACGGGAGGTAACTTGTTGCCTGTTACTATTACTGCCGGCAAAAGCTTAACTTTAAACGGTACTAATGCTGTTGCTGCAAATCATGGTTTTGATGCTCCTGCCGATAATTATACAGGTTTAGGAAATATAACTTTAGAGGGAGAGAATGCTGCACTAATTATACAATCT---GTAACCCCGGCAAAGATAACACTTGCAGGAAATATAGATGGAGGAGGTATAATAACTGTTAGTAC
>Isolate_104_R_aeschlimannii
???????????????????????????????????????????????????????????????????????????????????GGCACTCGGTGTTGCTG---CA---GGTGTTGTTTCTAATAATAATAATGCANCATTTANTGATCTTGCTGCTGCCRATAATTGGAATGATATAACGGCTGAAGGGATAGCTAATGGTACTCCTGTTGATGGTCCTCAA---AATGGTATGGCATTTACTTACSGKGGTGATCATACTATCACTGCARATGAAGCCGGTCGTATTATTACGGCTATAAATGTTGCGGGTACTACTC------CCGTAGGTCTAAATATTACTCAAAATACCGTCGTTGGTTCKATTGTGACGGGAGGTAACTTGTTGCCTGTTACTWTTACTGCCGGGAAAAGCTTAACTTTAAACGGTACTAATGCTGTTGCTGCAAATCATGGTTTTGATGCTCCTGCCGATAATTATACAGGTTTAGGAAATATAACTTTARAGGGARARAATGCTGCACTAATTATACAATCT---GTAACCCCGGCAAAGATAACACTTGCAGGAAATATAGATGGAGGAGGTATAATAACTGTTAGTAC
>Isolate_105_R_massiliae
????????????????????????????????????????????????????CAACTGCAGCGATAATGCTGAGTAKTAGCGGGGTACTCGGTGTTGCTG---TA---GGTGTTATTTCTACTAATAATAATGCAGCATTTAGTGATCTTGCTGTTGCCAATAATTGGAATGATATAACGGCTCAAGGGGTAGCTAATGGTACTCCTGTTGACGGTCCTCAA---AATGGTATGGCATTTACTTACGGTGGTGATCATACTATCACTGCARATGAAGCCGGTCGTATTATTACGGCTATAAATGTTGCGGGTACTACTC------CCGTAGGTCTAAATATTACTCAAAATACCGTCGTTGGTTCGATTGTGACGGGAGGTAACTTGTTGCCTGTTACTATTACTGCCGGCAAAAGCTTAACTTTAAACGGTACTAATGCTGTTGCTGCAAATCATGGTTTTGATGCTCCTGCCGATAATTATACAGGTTTAGGAAATATAACTTTAGGGGGAGCGAATGCTGCACTAATTATACAATCT---GTAACCCCGGCAAARATAACACTTGCAGGAAATATAGATGGAGGAGGTATAATAACTGTCAATAC
>Isolate_106_R_massiliae
TTATTGCAAAAAGCAATACAACAAGGTCTTAAAGCCGCTTTATTCACCACCTCAACTGCAGCGATAATGCTGAGTAGTAGCGGGGTACTCGGTGTTGCTG---TA---GGTGTTATTTCTACTAATAATAATGCAGCATTTAGTGATCTTGCTGTTGCCAATAATTGGAATGATATAACGGCTCAAGGGGTAGCTAATGGTACTCCTGTTGACGGTCCTCAA---AATGGTATGGCATTTACTTACGGTGGTGATCATACTATCACTGCAGATGAAGCCGGTCGTATTATTACGGCTATAAATGTTGCGGGTACTACTC------CCGTAGGTCTAAATATTACTCAAAATACCGTCGTTGGTTCGATTGTGACGGGAGGTAACTTGTTGCCTGTTACTATTACTGCCGGCAAAAGCTTAACTTTAAACGGTACTAATGCTGTTGCTGCAAATCATGGTTTTGATGCTCCTGCCGATAATTATACAGGTTTAGGAAATATAACTTTAGGGGGAGCGAATGCTGC????????????????????????????????????????????????????????????????????????????????????
>Isolate_107_R_monacensis
????????????????????????????????????????????????????????????????????GCTGAGTASTAGCGGGGCGTTGGGTGTTGCTG---CG---GGTGTTATTTCTAT---TAATGATGCAGCATTTAGTGATCTTGCTGCTGCCGGTAATTGGAATAAGATAACGGCTGGAGGAGTAGCTAATGGTACTTCTGTTGACGGTCCTCAA---GACAATAAGGCATTTACTTACGGTGGTCGTCATATTATCACTGCAGATGAAGTCGGTCGTATTATTACGGCTATAAATGTTGCGGCTACTAATC------CTATAGGCCTAAAAATTGCTGAAAATACCAGCGTCGGTTCTATTGTTACAGATCGTAACTTGTTGCCTGTTAATATTACTGCCGGCAAAAGTTTAACTTTAACCGGTACTGCTGCGTTTGTTCCACGTCATGGTGTTGGTGCTTTTGCTGATACTTATACGGGTTTAGGAAATATAACTTTAGGGGGAGCGAATGCTGAACTAATTATGCAATCT---GCAACTCCGGCAAAGATAACACTTACAGGAAATATAGATGGAGGANGTATAATAACTGCCAATAC
>Isolate_108_R_massiliae
????????????????????????????????????GCTTTATTCACCACCTCAACTGCAGCGATAATGCTGAGTAGTAGCGGGGTACTCGGTGTTGCTG---TA---GGTGTTATTTCTACTAATAATAATGCAGCATTTAGTGATCTTGCTGTTGCCAATAATTGGAATGATATAACGGCTCAAGGGGTAGCTAATGGTACTCCTGTTGACGGTCCTCAA---AATGGTATGGCATTTACTTACGGTGGTGATCATACTATCACTGCAGATGAAGCCGGTCGTATTATTACGGCTATAAATGTTGCGGGTACTACTC------CCGTAGGTCTAAATATTACTCAAAATACCGTCGTTGGTTCGATTGTGACGGGAGGTAACTTGTTGCCTGTTACTATTACTGCCGGCAAAAGCTTAACTTTAAACGGTACTAATGCTGTTGCTGCAAATCATGGTTTTGATGCTCCTGCCGATAATTATACAGGTTTAGGAAATATAACTTTAGGGGGAGCGAATGCTGCACTAATTATACAATCT---GTAACCCCGGCAAAGATAACACTTGCAGGAAATATAGATGGAGGAGGTATAATAACTGTCAATAC
>Isolate_109_R_monacensis
????????????????????????????????????????????????????????????????????????????????CGGGGCRTTGGGTGTTGCTG---CG---GGTGTKATTTCTAT---TAATGATGCAGCATTTAGTGATCTTGCTGCTGCCGGTAATTGGAATAAGATAACGGCTGGAGGAGTAGCTAATGGTACTTCTGTTGACGGTCCTCAA---GACAATAAGGCATTTACTTACGGTGGTCGTCATATTATCACTGCAGATGAAGTCGGTCGTATTATTACGGCTATAAATGTTGCGGCTACTAATC------CTATAGGCCTAAAAATTGCTGAAAATACCAGCGTCGGTTCTATTGTTACAGATCGTAACTTGTTGCCTGTTAATATTACTGCCGGCAAAAGTTTAACTTTAACCGGTACTGCTGCGTTTGTTCCACGTCATGGTGTTGGTGCTTTTGCTGATACTTATACGGGTTTAGGAAATATAACTTTAGGGGGAGCGAATGCTGAACTAATTATGCAATCT---GCAACTCCGGCAAAGATAACACTTACAGGAAATATAGATGGAGGAGGTATAATAACTGCCAATAC
>Isolate_10_R_slovaca
TTATTTCAAAAAGCAATACAACAAGGTCTTAAAGCCGCTTTATTCACCACCTCAACCGCAGCGATAATGCTGAGTAGTAGCGGGGCACTCGGTGTTGCTG---CA---GGTGTTATTGCTACTAATAATAATGCAGCATTTAGTGATAATGTTGGCAATAATAATTGGAATGAGATAACGGCTGGAGGGGTAGCTAATGGTACTCCTGCTGGCAGTCCTCAA---AACAATTGGGCATTTACTTACGGTGGTGATTATACTATCACTGCAGATGCAGCCGATCGTATTATTACGGCTATAAATGTTGCGGGTACTACTC------CCGTAGGTCTAAATATTGCTCAAAATACCGTCGTTGGTTCGATTATAACGAGAGGTAACTTGTTGCCTGTTACTATTAATGCCGGCAAAAGCTTAACTTTAAACGGTAATAATGCTGTTGCTGCAAATCATGGTTTTGATTCTCCTGCCGATAATTATACAGGTTTAGGAAATATAGCTTTAGGGGGAGCGAATGCTGCACTAATTATACAATCT---GCAGCCCCGGCAAAGATAACACTT?????????????????????????????????????????
>Isolate_110_R_conorii_subsp_raoultii
TTATTTCAAAAAGCAATACAACAAGGTCTTAAAGCCGCTTTATTCACCACCTCAACCGCAGCGATAATGCTGAGTAGTAGCGGGGCACTCGGTGTTGCTG---CA---GGTGTTATTTCTAC---TAATAATGCAGCATTTAATGATCTTGCTGTTGCCAATAATTGGAATGAGATAACGGCTAGAGGGGTAGCTAATGGTACTCCTGCTGGTGGTCCTCAA---GACAATGGGGCATTTACTTACGGTGGTGATCATACTATCACTGCAGATGAAGCAGGTCGTATTATTACGGCTATAAATGTTGCGGGTACTACTC------CCGTAGGTCTAAATATTACTCAAAATACCGTAGTTGGTTCGATTGTGACGGGAGGTAACTTGTTGCCTGTTACTATTACTGCTGGCAAAAGCTTAACTTTAAACGGTACTAATGCTGTTGCTGCAAATCATGGTTTTGATGCTCCTGCCGATAATTATACAGGTTTAGGAAATATAACTTTAGGGGGAGCGAATGCTGCWCTAATTATACAATCT---GTAACC???????????????????????????????????????????????????????????
>Isolate_111_R_massiliae
????????????????????????????????????????????????????????????????????????????????CGGGGTACTCGGTGTTGCTG---TA---GGTGTTATTTCTACTAATAATAATGCAGCATTTAGTGATCTTGCTGTTGCCAATAATTGGAATGATATAACGGCTCAAGGGGTAGCTAATGGTACTCCTGTTGACGGTCCTCAA---AATGGTATGGCATTTACTTACGGKGGTGATCATACTATCACTGCARATGAAGCCGGTCGTATTATTACGGCTATAAATGTTGCGGGTACTACTC------CCGTAGGTCTAAATATTACTCAAAATACCGTCGTTGGTTCSATTGTGACGGGAGGTAACTTGTTGCCTGTTACTATTACTGCCGGCAAAAGCTTAACTTTAAACGGTACTAATGCTGTTGCTGCAAATCATGGTTTTGATGCTCCTGCCGATAATTATACAGGTTTAGGAAATATAACTTTAGGGGGAGCGAATGCTGCACTAATTATACAATCT---GTAACCCCGGCAAAGATAACACTTGCAGGAAATATAGATGGAGGAGGTATAATAACTGTCAATAC
>Isolate_112_R_slovaca
????????????????????????????????????????????????????????????????????????????????????????????TGTTGCTG---CA---GGTGTTATTGCTACTAATAATAATGCANCATTTANTGATAATGTTGGCAATAATAATTGGAATGAGATAACGGCTGGAGGGGTAGCTAATGGTACTCCTGCTGGCAGTCCTCAA---AACAATTGGGCATTTACTTACGGTGGTGATTATACTATCACTGCAGATGCAGCCGATCGTATTATTACGGCTATAAATGTTGCGGGTACTACTC------CCGTAGGTCTAAATATTGCTCAAAATACCGTCGTTGGTTCGATTATAACGAGAGGTAACTTGTTGCCTGTTACTATTAATGCCGGCAAAAGCTTAACTTTAAACGGTAATAATGCTGTTGCTGCAAATCATGGTTTTGATTCTCCTGCCGATAATTATACAGGTTTAGGAAATATAGCTTTAGGGGGAGCGAATGCTGCACTAATTATACAATCT---GCAGCCCCGGCAAAGATAACACTTGCAGGAAATATAAATGGAGGAGGTATAATAACTGTCAAGAC
>Isolate_113_R_aeschlimannii
????????????????????????????????????????????????????????????????????????????????????????????????????????????????????????????????????????CATTTAGTGATCTTGCTGCTGCCAATAATTGGAATGATATAACGGCTGAAGGGATAGCTAATGGTACTCCTGTTGATGGTCCTCAA---AATGGTATGGCATTTACTTACGGTGGTGATCATACTATCACTGCAGATGAAGCCGGTCGTATTATTACGGCTATAAATGTTGCGGGTACTACTC------CCGTAGGTCTAAATATTACTCAAAATACCGTCGTTGGTTCGATTGTGACGGGAGGTAACTTGTTGCCTGTTACTATTACTGCCGGCAAAAGCTTAACTTTAAACGGTACTAATGCTGTTGCTGCAAATCATGGTTTTGATGCTCCTGCCGATAATTATACAGGTTTAGGAAATATAACTTTAGAGGGAGAGAATGCTGCACTAATTATACAATCT---GTAACCCCGGCAAAGATAACACTTGCAGGAAATATAGATGGAGGAGGTATAATAACTGTTAGTAC
>Isolate_114_R_monacensis
????????????????????????????????????????????????????????????????????GCTGAGTAGTAGCGGGGCGTTGGGTGTTGCTG---CG---GGTGTTATTTCTAT---TAATGATGCAGCATTTAGTGATCTTGCTGCTGCCGGTAATTGGAATAAGATAACGGCTGGAGGAGTAGCTAATGGTACTTCTGTTGACGGTCCTCAA---GACAATAAGGCATTTACTTACGGTGGTCGTCATATTATCACTGCAGATGAAGTCGGTCGTATTATTACGGCTATAAATGTTGCGGCTACTAATC------CTATAGGCCTAAAAATTGCTGAAAATACCAGCGTCGGTTCTATTGTTACAGATCGTAACTTGTTGCCTGTTAATATTACTGCCGGCAAAAGTTTAACTTTAACCGGTACTGCTGCGTTTGTTCCACGTCATGGTGTTGGTGCTTTTGCTGATACTTATACGGGTTTAGGAAATATAACTTTAGGGGGAGCGAATGCTGAACTAATTATGCAATCT---GCAACTCCGGCAAAGATAACACTTACAGGAAATATAGATGGAGGAGGTATAATAACTGCCAATAC
>Isolate_115_R_slovaca
???????????????????????????????????????????????????????????????????????????????????????????????????????????????????????????????????????????????TGATANTGTTGGCAATAATAWTTGGAATGARATAACKGCTGGAGGGGTAGCTAATGGTWCTCCTGCTGGCAGTCCTCAA---AACAATTGGKCATTTACTTACGGTGGTGATTATACTATCACTGCWRATGCAGCCGATCGTATTATTACGGCTATAAATGTTGCGGGTACTACTC------CCGTAGGTCTAAWTATTGCTCAAAATACCGTCGTTGGTTCKATTATAACNAGAGGTAACTTGTTGCCTGTTACTATTAATGCCGGCAAAWKCTTAWYTTTAAACGGTAATAATGCTGTTGCTGCAAATCATGGTTTTGATTCTCCTGCCGATAATTATACAGGTTTAGGAAATATARCTTTAGGGGGAGCGAATGCTGCACTAATTATACAATCT---GCAGCCCCGGCAAARATAACACTTGCAGGAAATATAAATGGAGGAGGTATAATAACTGTCAAGAC
>Isolate_116_R_slovaca
??????????????????????????????????????????????????????????????????????????????????????????????????????????????????????????????????????????????????????GTTGNCAATAATAWTTGGAATGARATAACKGCTGGAGGGGTAGCTAATGGTWCTCCTGCTGGCMSTCCTCAA---AACAATTGGGCATTTACTTACGGTGGTGATTATACTATCACTGCWRATGCASCCGATCKTATTATTACGGCTATAAATGTTGCGGGTACTACTC------CCGTAGGTCTAAWTATTGCTCAAAATACCGTCGTTGGTTCNATTATAACNAGAGGTAACTTGTTGCCTGTTACTATTAMTGCCGGCAAAANCTTAWYTTTAAACGGTAATAATGCTGTTGCTGCAAATCATGGTTTTGATTCTCCTGCCGATAATTATACAGGTTTAGGAAATATARCTTTAGGGGGAGCGAATGCTGCACTAATTATACAATCT---GCAGCCCCGGCAAARATAACACTTGCAGGAAATATAAATGGAGGAGGTATAATAACTGTCAAGAC
>Isolate_117_R_slovaca
?????????????????????????????????????????????????????????????????????????????????????????????????????????????????????????????????????????????????????TGTTGGCAATAATAATTGGAATGARATAACGGCTGGAGGGGTAGCTAATGGTACTCCTGCTGGCAGTCCTCAA---AACAATTGGKCATTTACTTACGGTGGTGATTATACTATCA----AGATGCAGCCGATCGTATTATTACGGCTATAAATGTTGCGGGTACTACTC------CCGTAGGTCTAAATATTGCTCAAAATACCGTCGTTGGTTCKATTATAACGAGAGGTAACTTGTTGCCTGTTACTATTAATGCCGGCAAAAGCTTAACTTTAAACGGTAATAATGCTGTTGCTGCAAATCATGGTTTTGATTCTCCTGCCGATAATTATACAGGTTTAGGAAATATANCTTTAGGGGGAGCGAATGCTGCACTAATTATACAATCT---GCAGCCCCGGCAAARATAACACTTGCAGGAAATATAAATGGAGGAGGTATAATAACTGTCAAGAC
>Isolate_118_R_slovaca
TTATTTCAAAAAGCAATACAACAAGGTCTTAAAGCCGCTTTATTCACCACCTCAACCGCAGCGATAATGCTGAGTAGTAGCGGGGCACTCGGTGTTGCTG---CA---GGTGTTATTGCTACTAATAATAATGCAGCATTTAGTGATAATGTTGGCAATAATAATTGGAATGAGATAACGGCTGGAGGGGTAGCTAATGGTACTCCTGCTGGCAGTCCTCAA---AACAATTGGGCATTTACTTACGGTGGTGATTATACTATCACTGCAGATGCAGCCGATCGTATTATTACGGCTATAAATGTTGCGGGTACTACTC------CCGTAGGTCTAAATATTGCTCAAAATACCGTCGTTGGTTCGATTATAACGAGAGGTAACTTGTTGCCTGTTACTATTAATGCCGGCAAAAGCTTAACTTTAAACGGTAATAATGCTGTTGCTGCAAATCATGGTTTTGATTCTCCTGCCGATAATTATACAGGTTTAGGAAATATAGCTTTAGGGGGAGCGAATGCTGCACTAATTATACAATCT---GCAGCCCCGGCAAAGATAACACTTGCAGGAAATATAA????????????????????????????
>Isolate_119_Candidatus_R_rioja
TTATTTCAAAAAGCAATACAACAAGGTCTTAAAGCCGCTTTATTCACCACCTTAACCGCAGCGATAATGCTGAGTAGTAGCGGGGCACTCGGTGTTGCTG---CA---GGTGTTATTTCTAC---TAATAATGCAGCATTTAATGATCTTGCTATTGCCAATAATTGGAATGAGATAACGGCTAGAGGGGTAGCTAATGGTACTCCTGCTGGTGGTCCTCAA---GACAATGGGGCATTTACTTACTGTGGTGATCATACTATCACTGCAGATGAAGCGGGTCGTATTATTACGGCTATAAATGTGGCGGGTACTACTC------CCGTAGGTCTAAATATTACTCAAAATACCGTAGTTGGTTCGATTGTGACGGGAGGTAACTTGTTGCCTTTTACTATTACTGCCAGCAAAAGCTTAACTTTAAACGGTACTAATGCTGTTGCTGCAAATCATGGTTTTGATGCTCCTGCCGATAATTATACAGGTTTAGGAAATATAACTTTAGGGGGAGCGAATGCTGCANTAATTATACAATCT---GYAACCCCGG???????????????????????????????????????????????????????
>Isolate_11_R_slovaca
TTATTTCAAAAAGCAATACAACAAGGTCTTAAAGCCGCTTTATTCACCACCTCAACCGCAGCGATAATGCTGAGTAGTAGCGGGGCACTCGGTGTTGCTG---CA---GGTGTTATTGCTACTAATAATAATGCAGCATTTAGTGATAATGTTGGCAATAATAATTGGAATGAGATAACGGCTGGAGGGGTAGCTAATGGTACTCCTGCTGGCAGTCCTCAA---AACAATTGGGCATTTACTTACGGTGGTGATTATACTATCACTGCAGATGCAGCCGATCGTATTATTACGGCTATAAATGTTGCGGGTACTACTC------CCGTAGGTCTAAATATTGCTCAAAATACCGTCGTTGGTTCGATTATAACGAGAGGTAACTTGTTGCCTGTTACTATTAATGCCGGCAAAAGCTTAACTTTAAACGGTAATAATGCTGTTGCTGCAAATCATGGTTTTGATTCTCCTGCCGATAATTATACAGGTTTAGGAAATATAGCTTTAGGGGGAGCGAATGCTGCACTAATTATACAATCT---GCAGCCCCGGCAWAGATAACACTTGCAGGAAATATA?????????????????????????????
>Isolate_120_R_monacensis
TTATTTCAAAAGGCAATTCAAAAAGGTCTTAAAACCGCTTTATTCACCACCTCAACCGCAGCATTAATGCTGAGTAGTAGCGGGGCGTTGGGTGTTGCTG---CG---GGTGTTATTTCTAT---TAATGATGCAGCATTTAGTGATCTTGCTGCTGCCGGTAATTGGAATAAGATAACGGCTGGAGGAGTAGCTAATGGTACTTCTGTTGACGGTCCTCAA---GACAATAAGGCATTTACTTACGGTGGTCGTCATATTATCACTGCAGATGAAGTCGGTCGTATTATTACGGCTATAAATGTTGCGGCTACTAATC------CTATAGGCCTAAAAATTGCTGAAAATACCAGCGTCGGTTCTATTGTTACAGATCGTAACTTGTTGCCTGTTAATATTACTGCCGGCAAAAGTTTAACTTTAACCGGTACTGCTGCGTTTGTTCCACGTCATGGTGTTGGTGCTTTTGCTGATACTTATACGGGTTTAGGAAATATAACTTTAGGGGGAGCGAATGCTGAACTAATTATGCAATCT---GCAACTCCGGCAWAGATAACACWTACAGG????????????????????????????????????
>Isolate_121_R_monacensis
TTATTTCAAAAGGCAATTCAAAAAGGTCTTAAAACCGCTTTATTCACCACCTCAACCGCAGCATTAATGCTGAGTAGTAGCGGGGCGTTGGGTGTTGCTG---CG---GGTGTTATTTCTAT---TAATGATGCAGCATTTAGTGATCTTGCTGCTGCCGGTAATTGGAATAAGATAACGGCTGGAGGAGTAGCTAATGGTACTTCTGTTGACGGTCCTCAA---GACAATAAGGCATTTACTTACGGTGGTCGTCATATTATCACTGCAGATGAAGTCGGTCGTATTATTACGGCTATAAATGTTGCGGCTACTAATC------CTATAGGCCTAAAAATTGCTGAAAATACCAGCGTCGGTTCTATTGTTACAGATCGTAACTTGTTGCCTGTTAATATTACTGCCGGCAAAAGTTTAACTTTAACCGGTACTGCTGCGTTTGTTCCACGTCATGGTGTTGGTGCTTTTGCTGATACTTATACGGGTTTAGGAAATATAACTTTAGGGGGAGCGAATGCTGAACTAATTATGCAATCT---GCAACTCCGGC??????????????????????????????????????????????????????
>Isolate_122_R_monacensis
TTATTTCAAAAGGCAATTCAAAAAGGTCTTAAAACCGCTTTATTCACCACCTCAACCGCAGCATTAATGCTGAGTAGTAGCGGGGCGTTGGGTGTTGCTG---CG---GGTGTTATTTCTAT---TAATGATGCAGCATTTAGTGATCTTGCTGCTGCCGGTAATTGGAATAAGATAACGGCTGGAGGAGTAGCTAATGGTACTTCTGTTGACGGTCCTCAA---GACAATAAGGCATTTACTTACGGTGGTCGTCATATTATCACTGCAGATGAAGTCGGTCGTATTATTACGGCTATAAATGTTGCGGCTACTAATC------CTATAGGCCTAAAAATTGCTGAAAATACCAGCGTCGGTTCTATTGTTACAGATCGTAACTTGTTGCCTGTTAATATTACTGCCGGCAAAAGTTTAACTTTAACCGGTACTGCTGCGTTTGTTCCACGTCATGGTGTTGGTGCTTTTGCTGATACTTATACGGGTTTAGGAAATATAACTTTAGGGGGAGCGAATGCTGAACTAATTATGCAATCT---GCAACTCCGGCAWAGATAACACTTACAGGAAA?????????????????????????????????
>Isolate_123_R_monacensis
???????????????????????????????????????????????CACCTCAACCGCAGCATTAATGCTGAGTAGTAGCGGGGCGTTGGGTGTTGCTG---CG---GGTGTTATTTCTAT---TAATGATGCAGCATTTAGTGATCTTGCTGCTGCCGGTAATTGGAATAAGATAACGGCTGGAGGAGTAGCTAATGGTACTTCTGTTGACGGTCCTCAA---GACAATAAGGCATTTACTTACGGTGGTCGTCATATTATCACTGCAGATGAAGTCGGTCGTATTATTACGGCTATAAATGTTGCGGCTACTAATC------CTATAGGCCTAAAAATTGCTGAAAATACCAGCGTCGGTTCTATTGTTACAGATCGTAACTTGTTGCCTGTTAATATTACTGCCGGCAAAAGTTTAACTTTAACCGGTACTGCTGCGTTTGTTCCACGTCATGGTGTTGGTGCTTTTGCTGATACTTATACGGGTTTAGGAAATATAACTTTAGGGGGAGCGAATGCTGAACTAATTATGCAATCT---GCAACTCCGGCAAAGATAACACTTACAGGAAATATAGATGGAGGAGGTATAATAACTGCCAATAC
>Isolate_124_R_slovaca
??????????????????????AAGGTCTTAAAGCCGCTTTATTCACCACCTCAACCGCAGCGATAATGCTGAGTAGTAGCGGGGCACTCGGTGTTGCTG---CA---GGTGTTATTGCTACTAATAATAATGCAGCATTTAGTGATAATGTTGGCAATAATAATTGGAATGAGATAACGGCTGGAGGGGTAGCTAATGGTACTCCTGCTGGCAGTCCTCAA---AACAATTGGGCATTTACTTACGGTGGTGATTATACTATCACTGCAGATGCAGCCGATCGTATTATTACGGCTATAAATGTTGCGGGTACTACTC------CCGTAGGTCTAAATATTGCTCAAAATACCGTCGTTGGTTCGATTATAACGAGAGGTAACTTGTTGCCTGTTACTATTAATGCCGGCAAAAGCTTAACTTTAAACGGTAATAATGCTGTTGCTGCAAATCATGGTTTTGATTCTCCTGCCGATAATTATACAGGTTTAGGAAATATAGCTTTAGGGGGAGCGAATGCTGCACTAATTATACAATCT---GCAGCCCCGGCAAAGATAACACTTGCAGGAAATATAAATGGAGGAGGTATAATAACTGTCAAGAC
>Isolate_125_R_slovaca
TTATTTCAAAAAGCAATACAACAAGGTCTTAAAGCCGCTTTATTCACCACCTCAACCGCAGCGATAATGCTGAGTAGTAGCGGGGCACTCGGTGTTGCTG---CA---GGTGTTATTGCTACTAATAATAATGCAGCATTTAGTGATAATGTTGGCAATAATAATTGGAATGAGATAACGGCTGGAGGGGTAGCTAATGGTACTCCTGCTGGCAGTCCTCAA---AACAATTGGGCATTTACTTACGGTGGTGATTATACTATCACTGCAGATGCAGCCGATCGTATTATTACGGCTATAAATGTTGCGGGTACTACTC------CCGTAGGTCTAAATATTGCTCAAAATACCGTCGTTGGTTCGATTATAACGAGAGGTAACTTGTTGCCTGTTACTATTAATGCCGGCAAAAGCTTAACTTTAAACGGTAATAATGCTGTTGCTGCAAATCATGGTTTTGATTCTCCTGCCGATAATTATACAGGTTTAGGAAATATAGCTTTAGGGGGAGCGAATGCTGCACTAATTATACAATCT---GCAGCCCCGGCAAAGATAACACTTGCAGGAAATATAAA???????????????????????????
>Isolate_126_R_monacensis
TTATTTCAAAAGGCAATTCAAAAAGGTCTTAAAACCGCTTTATTCACCACCTCAACCGCAGCATTAATGCTGAGTAGTAGCGGGGCGTTGGGTGTTGCTG---CG---GGTGTTATTTCTAT---TAATGATGCAGCATTTAGTGATCTTGCTGCTGCCGGTAATTGGAATAAGATAACGGCTGGAGGAGTAGCTAATGGTACTTCTGTTGACGGTCCTCAA---GACAATAAGGCATTTACTTACGGTGGTCGTCATATTATCACTGCAGATGAAGTCGGTCGTATTATTACGGCTATAAATGTTGCGGCTACTAATC------CTATAGGCCTAAAAATTGCTGAAAATACCAGCGTCGGTTCTATTGTTACAGATCGTAACTTGTTGCCTGTTAATATTACTGCCGGCAAAAGTTTAACTTTAACCGGTACTGCTGCGTTTGTTCCACGTCATGGTGTTGGTGCTTTTGCTGATACTTATACGGGTTTAGGAAATATAACTTTAGGGGGAGCGAATGCTGAACTAATTATGCAATCT---GCAACTCCGGC??????????????????????????????????????????????????????
>Isolate_127_R_slovaca
TTATTTCAAAAAGCAATACAACAAGGTCTTAAAGCCGCTTTATTCACCACCTCAACCGCAGCGATAATGCTGAGTAGTAGCGGGGCACTCGGTGTTGCTG---CA---GGTGTTATTGCTACTAATAATAATGCAGCATTTAGTGATAATGTTGGCAATAATAATTGGAATGAGATAACGGCTGGAGGGGTAGCTAATGGTACTCCTGCTGGCAGTCCTCAA---AACAATTGGGCATTTACTTACGGTGGTGATTATACTATCACTGCAGATGCAGCCGATCGTATTATTACGGCTATAAATGTTGCGGGTACTACTC------CCGTAGGTCTAAATATTGCTCAAAATACCGTCGTTGGTTCGATTATAACGAGAGGTAACTTGTTGCCTGTTACTATTAATGCCGGCAAAAGCTTAACTTTAAACGGTAATAATGCTGTTGCTGCAAATCATGGTTTTGATTCTCCTGCCGATAATTATACAGGTTTAGGAAATATAGCTTTAGGGGGAGCGAATGCTGCACTAATTATACAATCT---GCAGCCCCGGCAAAGATAACACTTGCAGGAAATATAA????????????????????????????
>Isolate_128_R_slovaca
?????????????????????????????????????????????????????????????????????????????????????????????????????????????????????????CTAATAATAATGCAGCATTTAGTGATAATGTTGGCAAYAATAATTGGAATGAGATAACGGCTGGAGGGGTAGCTAATGGTACTCCTGCTGGCAGTCCTCAA---RACAATKGGGCATTTACTTACGGTGGTGATYATACTATCACTGCAGATGCAGCSGRTCGTATTATTACGGCTATAAATGTKGCGGGTACTACTC------CCGTAGGTCTAAATATTRCTCAAAATACCGTMGTTGGTTCGATTRTRACGRGAGGTAACTTGTTGCCTKTTACTATTAATGCCRGCAAAAGCTTAACTTTAAACGGTAATAATGCTGTTGCTGCAAATCATGGTTTTGATTCTCCTGCCGATAATTATACAGGTTTAGGAAATATARCTTTAGGGGGAGCGAATGCTGCWCTAATTATACAATCT---GCARCC???????????????????????????????????????????????????????????
>Isolate_129_R_aeschlimannii
???????????????????????????????????????????????CACTTCAACCGCAGCGATAATGCTGAGTARTAGCGGGGCACTCGGTGTTGCTG---CA---GGTGTTGTTTCTAATAATAATAATGCAGCATTTAGTGATCTTGCTGCTGCCAATAATTGGAATGATATAACGGCTGAAGGGATARCTAATGGTACKCCTGTTGATGGTCCTCAA---AATGGTATGGCATTTACTTACGGTGGTGATCATACTATCACTGCARATGAAGCCGGTCGTATTATTACGGCTATAAATGTTGCGGGTACTACTC------CCGTARGTCTAAATATTACTCAAAATACCGTCGTTGGTTCGATTGTGACGGGAGGTAACTTGTTGCCTGTTACTATTACTGCCGGCAAAANCTTAACTTTAAAC???????????????????????????????????????????????????????????????????????????????????????????????????????????????????????????????????????????????????????????????????????????????????
>Isolate_12_R_massiliae
TTATTGCAAAAAGCAATACAACAAGGTCTTAAAGCCGCTTTATTCACCACCTCAACTGCAGCGATAATGCTGAGTAGTAGCGGGGTACTCGGTGTTGCTG---TA---GGTGTTATTTCTACTAATAATAATGCAGCATTTAGTGATCTTGCTGTTGCCAATAATTGGAATGATATAACGGCTCAAGGGGTAGCTAATGGTACTCCTGTTGACGGTCCTCAA---AATGGTATGGCATTTACTTACGGTGGTGATCATACTATCACTGCAGATGAAGCCGGTCGTATTATTACGGCTATAAATGTTGCGGGTACTACTC------CCGTAGGTCTAAATATTACTCAAAATACCGTCGTTGGTTCGATTGTGACGGGAGGTAACTTGTTGCCTGTTACTATTACTGCCGGCAAAAGCTTAACTTTAAACGGTACTAATGCTGTTGCTGCAAATCATGGTTTTGATGCTCCTGCCGATAATTATACAGGTTTAGGAAATATAACTTTAGGGGGAGCGAATGCTGCAMTAWTTATACWATCT---GTAACCCCGGCAAA???????????????????????????????????????????????????
>Isolate_130_R_aeschlimannii
TTATTTCAAAAAGCAATACAACAAGGTCTTAAAGCCGCTTTATTCACCACTTCAACCGCAGCGATAATGCTGAGTAGTAGCGGGGCACTCGGTGTTGCTG---CA---GGTGTTGTTTCTAATAATAATAATGCAGCATTTAGTGATCTTGCTGCTGCCAATAATTGGAATGATATAACGGCTGAAGGGATAGCTAATGGTACTCCTGTTGATGGTCCTCAA---AATGGTATGGCATTTACTTACGGTGGTGATCATACTATCACTGCAGATGAAGCCGGTCGTATTATTACGGCTATAAATGTTGCGGGTACTACTC------CCGTAGGTCTAAATATTACTCAAAATACCGTCGTTGGTTCGATTGTGACGGGAGGTAACTTGTTGCCTGTTACTATTACTGCCGGCAAAAGCTTAACTTTAAACGGTACTAATGCTGTTGCTGCAAATCATGGTTTTGATGCTCCTGCCGATAATTATACAGGTTTAGGAAATATAACTTTAGAGGGAGAGAATGCTGCACTAATTATACAATCT---GTAACCCCGG???????????????????????????????????????????????????????
>Isolate_131_R_massiliae
TTATTGCAAAAAGCAATACAACAAGGTCTTAAAGCCGCTTTATTCACCACCTCAACTGCAGCGATAATGCTGAGTAGTAGCGGGGTACTCGGTGTTGCTG---TA---GGTGTTATTTCTACTAATAATAATGCAGCATTTAGTGATCTTGCTGTTGCCAATAATTGGAATGATATAACGGCTCAAGGGGTAGCTAATGGTACTCCTGTTGACGGTCCTCAA---AATGGTATGGCATTTACTTACGGTGGTGATCATACTATCACTGCAGATGAAGCCGGTCGTATTATTACGGCTATAAATGTTGCGGGTACTACTC------CCGTAGGTCTAAATATTACTCAAAATACCGTCGTTGGTTCGATTGTGACGGGAGGTAACTTGTTGCCTGTTACTATTACTGCCGGCAAAAGCTTAACTTTAAACGGTACTAATGCTGTTGCTGCAAATCATGGTTTTGATGCTCCTGCCGATAATTATACAGGTTTAGGAAATATAACTTTAGGGGGAGCGAATGCTGCACTAATTATACAATCT---GTAACCCCGGCAWAGATAACACT??????????????????????????????????????????
>Isolate_132_R_aeschlimannii
TTATTTCAAAAAGCAATACAACAAGGTCTTAAAGCCGCTTTATTCACCACTTCAACCGCAGCGATAATGCTGAGTAGTAGCGGGGCACTCGGTGTTGCTG---CA---GGTGTTGTTTCTAATAATAATAATGCAGCATTTAGTGATCTTGCTGCTGCCAATAATTGGAATGATATAACGGCTGAAGGGATAGCTAATGGTACTCCTGTTGATGGTCCTCAA---AATGGTATGGCATTTACTTACGGTGGTGATCATACTATCACTGCAGATGAAGCCGGTCGTATTATTACGGCTATAAATGTTGCGGGTACTACTC------CCGTAGGTCTAAATATTACTCAAAATACCGTCGTTGGTTCGATTGTGACGGGAGGTAACTTGTTGCCTGTTACTATTACTGCCGGCAAAAGCTTAACTTTAAACGGTACTAATGCTGTTGCTGCAAATCATGGTTTTGATGCTCCTGCCGATAATTATACAGGTTTAGGAAATATAACTTTAGAGGGAGAGAATGCTGCACYAAYTATACAATCT---GTAACCCCGGCAAAGATAACACTTGCAGGAA??????????????????????????????????
>Isolate_133_R_conorii_subsp_raoultii
TTATTTCAAAAAGCAATACAACAAGGTCTTAAAGCCGCTTTATTCACCACCTCAACCGCAGCGATAATGCTGAGTAGTAGCGGGGCACTCGGTGTTGCTG---CA---GGTGTTATTTCTAC---TAATAATGCAGCATTTAATGATCTTGCTGTTGCCAATAATTGGAATGAGATAACGGCTAGAGGGGTAGCTAATGGTACTCCTGCTGGTGGTCCTCAA---GACAATGGGGCATTTACTTACGGTGGTGATCATACTATCACTGCAGATGAAGCAGGTCGTATTATTACGGCTATAAATGTTGCGGGTACTACTC------CCGTAGGTCTAAATATTACTCAAAATACCGTAGTTGGTTCGATTGTGACGGGAGGTAACTTGTTGCCTGTTACTATTACTGCTGGCAAAAGCTTAACTTTAAACGGTACTAATGCTGTTGCTGCAAATCATGGTTTTGATGCTCCTGCCGATAATTATACAGGTTTAGGAAATATAACTTTAGGGGGAGCGAATGCTGCACTAATTATACAATCT---GTAACCCCGGCAAAGATAACACTTGCAGGAAATATAGA???????????????????????????
>Isolate_134_R_aeschlimannii
????????????????????????????????????GCTTTATTCACCACTTCAACCGCAGCGATAATGCTGAGTAGTAGCGGGGCACTCGGTGTTGCTG---CA---GGTGTTGTTTCTAATAATAATAATGCAGCATTTAGTGATCTTGCTGCTGCCAATAATTGGAATGATATAACGGCTGAAGGGATAGCTAATGGTACTCCTGTTGATGGTCCTCAA---AATGGTATGGCATTTACTTACGGTGGTGATCATACTATCACTGCAGATGAAGCCGGTCGYATTATTACGGCTATAAATGTTGCGGGTACTACTC------CCGTAGGTCTAAATATTACTCAAAATACCGTCGTTGGTTCNATTGTGACGG????????????????????????????????????????????????????????????????????????????????????????????????????????????????????????????????????????????????????????????????????????????????????????????????????????????????????????????????????????
>Isolate_135_R_aeschlimannii
TTATTTCAAAAAGCAATACAACAAGGTCTTAAAGCCGCTTTATTCACCACTTCAACCGCAGCGATAATGCTGAGTAGTAGCGGGGCACTCGGTGTTGCTG---CA---GGTGTTGTTTCTAATAATAATAATGCAGCATTTAGTGATCTTGCTGCTGCCAATAATTGGAATGATATAACGGCTGAAGGGATAGCTAATGGTACTCCTGTTGATGGTCCTCAA---AATGGTATGGCATTTACTTACGGTGGTGATCATACTATCACTGCAGATGAAGCCGGTCGTATTATTACGGCTATAAATGTTGCGGGTACTACTC------CCGTAGGTCTAAATATTACTCAAAATACCGTCGTTGGTTCGATTGTGACGGGAGGTAACTTGTTGCCTGTTACTATTACTGCCGGCAAAAGCTTAACTTTAAACGGTACTAATGCTGTTGCTGCAAATCATGGTTTTGATGCTCCTGCCGATAATTATACAGGTTTAGGAAATATAACTTTAGAGGGAGAGAATGCTGCACTAATTATACAATCT---GTAACCCCGGCA?????????????????????????????????????????????????????
>Isolate_136_R_massiliae
TTATTGCAAAAAGCAATACAACAAGGTCTTAAAGCCGCTTTATTCACCACCTCAACTGCAGCGATAATGCTGAGTAGTAGCGGGGTACTCGGTGTTGCTG---TA---GGTGTTATTTCTACTAATAATAATGCAGCATTTAGTGATCTTGCTGTTGCCAATAATTGGAATGATATAACGGCTCAAGGGGTAGCTAATGGTACTCCTGTTGACGGTCCTCAA---AATGGTATGGCATTTACTTACGGTGGTGATCATACTATCACTGCAGATGAAGCCGGTCGTATTATTACGGCTATAAATGTTGCGGGTACTACTC------CCGTAGGTCTAAATATTACTCAAAATACCGTCGTTGGTTCGATTGTGACGGGAGGTAACTTGTTGCCTGTTACTATTACTGCCGGCAAAAGCTTAACTTTAAACGGTACTAATGCTGTTGCTGCAAATCATGGTTTTGATGCTCCTGCCGATAATTATACAGGTTTAGGAAATATAACTTTAGGGGGAGCGAATGCTGCACTAATTATACAATCT---GTAACCCCGGC??????????????????????????????????????????????????????
>Isolate_137_R_aeschlimannii
TTATTTCAAAAAGCAATACAACAAGGTCTTAAAGCCGCTTTATTCACCACTTCAACCGCAGCGATAATGCTGAGTAGTAGCGGGGCACTCGGTGTTGCTG---CA---GGTGTTGTTTCTAATAATAATAATGCAGCATTTAGTGATCTTGCTGCTGCCAATAATTGGAATGATATAACGGCTGAAGGGATAGCTAATGGTACTCCTGTTGATGGTCCTCAA---AATGGTATGGCATTTACTTACGGTGGTGATCATACTATCACTGCAGATGAAGCCGGTCGTATTATTACGGCTATAAATGTTGCGGGTACTACTC------CCGTAGGTCTAAATATTACTCAAAATACCGTCGTTGGTTCGATTGTGACGGGAGGTAACTTGTTGCCTGTTACTATTACTGCCGGCAAAAGCTTAACTTTAAACGGTACTAATGCTGTTGCTGCAAATCATGGTTTTGATGCTCCTGCCGATAATTATACAGGTTTAGGAAATATAACTTTAGAGGGAGAGAATGCTGCACTAATTATACAATCT---GTAACCCCGG???????????????????????????????????????????????????????
>Isolate_138_R_aeschlimannii
TTATTTCAAAAAGCAATACAACAAGGTCTTAAAGCCGCTTTATTCACCACTTCAACCGCAGCGATAATGCTGAGTAGTAGCGGGGCACTCGGTGTTGCTG---CA---GGTGTTGTTTCTAATAATAATAATGCAGCATTTAGTGATCTTGCTGCTGCCAATAATTGGAATGATATAACGGCTGAAGGGATAGCTAATGGTACTCCTGTTGATGGTCCTCAA---AATGGTATGGCATTTACTTACGGTGGTGATCATACTATCACTGCAGATGAAGCCGGTCGTATTATTACGGCTATAAATGTTGCGGGTACTACTC------CCGTAGGTCTAAATATTACTCAAAATACCGTCGTTGGTTCGATTGTGACGGGAGGTAACTTGTTGCCTGTTACTATTACTGCCGGCAAAAGCTTAACTTTAAACGGTACTAATGCTGTTGCTGCAAATCATGGTTTTGATGCTCCTGCCGATAATTATACAGGTTTAGGAAATATAACTTTAGAGGGAGAGAATGCTGCACTAATTATACAATCT---GTAACCCCGGCAAAGATAACACTTGCAGGAAA?????????????????????????????????
>Isolate_139_R_massiliae
TTATTTCAAAAAGCAATACAACAAGGTCTTAAAGCCGCTTTATTCACCACCTCAACCGCAGCGATAATGCTGAGTAGTAGCGGGGTACTCGGTGTTGCTG---TA---GGTGTTATTTCTACTAATAATAATGCAGCATTTAGTGATCTTGCTGTTGCCAATAATTGGAATGATATAACGGCTCAAGGGGTAGCTAATGGTACTCCTGTTGACGGTCCTCAA---AATGGTATGGCATTTACTTACGGTGGTGATCATACTATCACTGCAGATGAAGCCGGTCGTATTATTACGGCTATAAATGTTGCGGGTACTACTC------CCGTAGGTCTAAATATTACTCAAAATACCGTCGTTGGTTCGATTGTGACGGGAGGTAACTTGTTGCCTGTTACTATTACTGCCGGCAAAAGCTTAACTTTAAACGGTACTAATGCTGTTGCTGCAAATCATGGTTTTGATGCTCCTGCCGATAATTATACAGGTTTAGGAAATATAACTTTAGGGGAAGCGAATGCTGAACTAATTATACAATCT---GTAACCCCGGCA?????????????????????????????????????????????????????
>Isolate_13_R_massiliae
TTATTGCAAAAAGCAATACAACAAGGTCTTAAAGCCGCTTTATTCACCACCTCAACTGCAGCGATAATGCTGAGTAGTAGCGGGGTACTCGGTGTTGCTG---TA---GGTGTTATTTCTACTAATAATAATGCAGCATTTAGTGATCTTGCTGTTGCCAATAATTGGAATGATATAACGGCTCAAGGGGTAGCTAATGGTACTCCTGTTGACGGTCCTCAA---AATGGTATGGCATTTACTTACGGTGGTGATCATACTATCACTGCAGATGAAGCCGGTCGTATTATTACGGCTATAAATGTTGCGGGTACTACTC------CCGTAGGTCTAAATATTACTCAAAATACCGTCGTTGGTTCGATTGTGACGGGAGGTAACTTGTTGCCTGTTACTATTACTGCCGGCAAAAGCTTAACTTTAAACGGTACTAATGCTGTTGCTGCAAATCATGGTTTTGATGCTCCTGCCGATAATTATACAGGTTTAGGAAATATAACTTTAGGGGGAGCGAATGCTGCWCTAATTATACAATCT---GTAACC???????????????????????????????????????????????????????????
>Isolate_140_R_aeschlimannii
?????????????????????????????????????????????????????????????CGATAATGCTGAGTAGTASCGGGGCACTCGGTGTTGCTG---CA---GGTGTTGTTTCTAATAATAATAATGCAGCATTTAGTGATCTTGCTGCTGCCAATAATTGGAATGATATAACGGCTGAAGGGATAGCTAATGGTACTCCTGTTGATGGTCCTCAA---AATGGTATGGCATTTACTTACGGKGGTGATCATACTATCACTGCARATGAASCCGGTCKTATTATTACGGCTATAAATGTTGCGGGTACTACTC------CCGTAGGTCTAAATATTACTCAAAATACCKTCKTTGGTTCRWTKGKRACGGGRGGWAACTTGTTSCSTGTTACTATTACKGCSGGCAAA??????????????????????????????????????????????????????????????????????????????????????????????????????????????????????????????????????????????????????????????????????????????????????????????????
>Isolate_141_Candidatus_R_barbariae
?????????????????????????????????????????????????????????????CGATAATGCTGAGTAGTASCGGGGCACTCGGTGTTGCTG---CA---GGTGTTATTGCTAC---TAATAATGCAGCATTTAGTGATAATGTTGACAATAATAATTGGAATGGGATAACGGCTGCAGGGGTAGCTAATGGTAATCCTGCTGGTAKTCCTCAA---AACAATKGGGCATTTACTTACGGTGGTGATTATATTATCACTGCARATGCASCCAATCKTATTATTACGGCTATAAATGTTGCGGGTACWACTC------CCGTAGGTCTAAATATTGTTCAAAATACCGTTGTTGKTTCRATTATAACGGGAGG????????????????????????????????????????????????????????????????????????????????????????????????????????????????????????????????????????????????????????????????????????????????????????????????????????????????????????????????????
>Isolate_142_R_monacensis
????????????????????????????????????GCTTTATTCWCCACCTCAACCGCAGCATTAATGCTGAGTAGTAKCGGGGCGTTGGGTGTTGCTG---CG---GGTGTTATTTCTAT---TAATGATGCAKCATTTAGTGATCTTGCTGCTGCCGGTAATTGGAATAAGATAACGGCTGGAGGAGTAGCTAATGGTACTTCTGTTGACGGTCCTCAA---GACAATAASGCATTTACTTACGGTGGTCGTCATATTATCACTGCAKATGAARTCKGTCGTATTATTACGGCTATAAATGTTGCRGCTACTAATC------CTATAGGCCTAAAAATTGCTGAAAATACCASCGTCGGTTCTATTGTTACAGATCGTAACTTGTTGCCTGTTAATATTACTGCCGGCAAAAGTTTAACTTTAACCGGTACTGCTGCGTTTGTTCCACGTCATGGTGTTGGTGCTTTTGCTGATACTTATACGGGTTTAGGAAATATAACTTTAGGGGGAGCGAATGCTGAACTAATTATGCAATCT---GCAACTCCGGCAAAGATAACACTTACAGGAAATATAGATGGAGGAGGTATAATAACTGCCAATAC
>Isolate_143_R_conorii_subsp_raoultii
???????????????????????????????????????????????????????????????????????????????????GGCACTCGGTGTTGCTG---CA---GGTGTTATTTCTAC---TAATAATGCAGCATTTAATGATCTTGCTGTTGCCAATAATTGGAATGAGATAACGGCTAGAGGGGTAGCTAATGGTACTCCTGCTGGTGGTCCTCAA---GACAATGGGGCATTTACTTACGGTGGTGATCATACTATCACTGCAGATGAAGCAGGTCGTATTATTACGGCTATAAATGTTGCGGGTACTACTC------CCGTAGGTCTAAATATTACTCAAAATACCGTAGTTGGTTCGATTGTGACGGGAGGTAACTTGTTGCCTGTTACTATTACTGCTGGCAAAAGCTTAACTTTAAACGGTACTAATGCTGTTGCTGCAAATCATGGTTTTGATGCTCCTGCCGATAATTATACAGGTTTAGGAAATATAACTTTAGGGGGAGCGAATGCTGCACTAATTATACAATCT---GTAACCCCGGCAAAGATAACACTTGCAGGAAATATAGATGGAGGAGGTATAATAACTGTCAATAC
>Isolate_144_R_conorii_subsp_raoultii
?????????????????????????????????????????????????????AACCGCANCGATAATGCTGAKTASTAGCGGGGCACTCKKTGTTGCTG---CA---KGTGTTATTTCTAC---TAATAATGCAGCRYTTAAYGATCTTGCTATWGCCAATAATTGGAATGAGATAACGGCTAKAGGGGTAGCTAATGGTACWCCTGCTGGTGGTCCTCAM---RACAATGGGGCATTTACTTACTGTGGTGATCATACTATCACTGCAGATGAAGCGGGTCGTATTATTACGGCTATAAATGTGGCGGGTACTACTC------CCGTAGGTCTAAATATTACTCAAAATACCGTAGTTGGTTCGATTGTGACGGGAGGTAACTTGTTGCCTTTTACTATTACTGCCAGCAAAAGCTTAACTTTAAACGGTACTAATGCTGTTGCTGCAAATCATGGTTTTGATGCTCCTGCCGATAATTATACAGGTTTAGGAAATATAACTTTAGGGGGAGCGAATGCTGCACTAATTATACAATCT---GTAACCCCGGCAAAGATAACACTTGCAGGAAATATAGATGGAGGAGGTATAATAACTGTCAATAC
>Isolate_145_R_conorii_subsp_raoultii
?????????????????????????????????????????????????????AACCGCARGGATAATGCTGAGTAGTAGCGGGGCACTCGGTGTTGCTG---CA---GGTGTTATTTCTAC---TAATAATGCAGCATTTAATGATCTTGCTATTGCCAATAATTGGAATGAGATAACGGCTAGAGGGGTAGCTAATGGTACTCCTGCTGGTGGTCCTCAA---GACAATGGGGCATTTACTTACTGTGGTGATCATACTATCACTGCAGATGAAGCGGGTCGTATTATTACGGCTATAAATGTGGCGGGTACTACTC------CCGTAGGTCTAAATATTACTCAAAATACCGTAGTTGGTTCGATTGTGACGGGAGGTAACTTGTTGCCTTTTACTATTACTGCCAGCAAAAGCTTAACTTTAAACGGTACTAATGCTGTTGCTGCAAATCATGGTTTTGATGCTCCTGCCGATAATTATACAGGTTTAGGAAATATAACTTTAGGGGGAGCGAATGCTGCACTAATTATACAATCT---GTAACCCCGGCAAAGATAACACTTGCAGGAAATATAGATGGAGGAGGTATAATAACTGTCAATAC
>Isolate_146_R_conorii_subsp_raoultii
???????????????????????????????????????????TCACCAMCTCAACCGCAGCGATAATGCTGAGTAGTAGCGGGGCACTCGGTGTTGCTG---CA---GGTGTTATTTCTAC---TAATAATGCAGCATTTAATGATCTTGCTGTTGCCAATAATTGGAATGAGATAACGGCTAGAGGGGTAGCTAATGGTACTCCTGCTGGTGGTCCTCAA---GACAATGGGGCATTTACTTACGGTGGTGATCATACTATCACTGCAGATGAAGCAGGTCGTATTATTACGGCTATAAATGTTGCGGGTACTACTC------CCGTAGGTCTAAATATTACTCAAAATACCGTAGTTGGTTCGATTGTGACGGGAGGTAACTTGTTGCCTGTTACTATTACTGCTGGCAAAAGCTTAACTTTAAACGGTACTAATGCTGTTGCTGCAAATCATGGTTTTGATGCTCCTGCCGATAATTATACAGGTTTAGGAAATATAACTTTAGGGGGAGCGAATGCTGCACTAATTATACAATCT---GTAACCCCGGCAAAGATAACACTTGCAGGAAATATAGATGGAGGAGGTATAATAACTGTCAATAC
>Isolate_147_R_massiliae
???????????????????????????????????????????????????????????????ATAATGCTGAGTAGTAGCGGGGTACTCGGTGTTGCTG---TA---GGTGTTATTTCTACTAATAATAATGCAGCATTTAGTGATCTTGCTGTTGCCAATAATTGGAATGATATAACGGCTCAAGGGGTAGCTAATGGTACTCCTGTTGACGGTCCTCAA---AATGGTATGGCATTTACTTACGGTGGTGATCATACTATCACTGCAGATGAAGCCGGTCGTATTATTACGGCTATAAATGTTGCGGGTACTACTC------CCGTAGGTCTAAATATTACTCAAAATACCGTCGTTGGTTCGATTGTGACGGGAGGTAACTTGTTGCCTGTTACTATTACTGCCGGCAAAAGCTTAACTTTAAACGGTACTAATGCTGTTGCTGCAAATCATGGTTTTGATGCTCCTGCCGATAATTATACAGGTTTAGGAAATATAACTTTAGGGGGAGCGAATGCTGCACTAATTATACAATCT---GTAACCCCGGCAAAGATAACACTTGCAGGAAATATAGATGGAGGAGGTATAATAACTGTCAATAC
>Isolate_148_R_massiliae
????????????????????????????????????????????????????????????????????????AGTAGTAGCGGGGTACTCNGTGTTGCTG---TA---GGTGTTATTTCTACTAATAATAATGCAGCATTTAGTGATCTTGCTGTTGCCAATAATTGGAATGATATAACGGCTCAAGGGGTAGCTAATGGTACTCCTGTTGACGGTCCTCAA---AATGGTATGGCATTTACTTACGGTGGTGATCATACTATCACTGCAGATGAAGCCGGTCGTATTATTACGGCTATAAATGTTGCGGGTACTACTC------CCGTAGGTCTAAATATTACTCAAAATACCGTCGTTGGTTCGATTGTGACGGGAGGTAACTTGTTGCCTGTTACTATTACTGCCGGCAAAAGCTTAACTTTAAACGGTACTAATGCTGTTGCTGCAAATCATGGTTTTGATGCTCCTGCCGATAATTATACAGGTTTAGGAAATATAACTTTAGGGGGAGCGAATGCTGCACTAATTATACAATCT---GTAACCCCGGCAAAGATAACACTTGCAGGAAATATAGATGGAGGAGGTATAATAACTGTCAATAC
>Isolate_149_R_aeschlimannii
??????????????????????????????????????????????????TTCAACCGCAGCGATAATGCTGAGTAGTAGCGGGGCACTCGGTGTTGCTG---CA---GGTGTTGTTTCTAATAATAATAATGCAGCATTTAGTGATCTTGCTGCTGCCAATAATTGGAATGATATAACGGCTGAAGGGATAGCTAATGGTACTCCTGTTGATGGTCCTCAA---AATGGTATGGCATTTACTTACGGTGGTGATCATACTATCACTGCAGATGAAGCCGGTCGTATTATTACGGCTATAAATGTTGCGGGTACTACTC------CCGTAGGTCTAAATATTACTCAAAATACCGTCGTTGGTTCGATTGTGACGGGAGGTAACTTGTTGCCTGTTACTATTACTGCCGGCAAAAGCTTAACTTTAAACGGTACTAATGCTGTTGCTGCAAATCATGGTTTTGATGCTCCTGCCGATAATTATACAGGTTTAGGAAATATAACTTTAGAGGGAGAGAATGCTGCACTAATTATACAATCT---GTAACCCCGGCAAAGATAACACTTGCAGGAAATATAGATGGAGGAGGTATAATAACTGTTAGTAC
>Isolate_14_R_monacensis
????????????????????????????????????????????????????????????????????GCTGAGTAGTAGCGGGGCGTTGGGTGTTGCTG---CG---GGTGTTATTTCTAT---TAATGATGCAGCATTTAGTGATCTTGCTGCTGCCGGTAATTGGAATAAGATAACGGCTGGAGGAGTAGCTAATGGTACTTCTGTTGACGGTCCTCAA---GACAATAAGGCATTTACTTACGGTGGTCGTCATATTATCACTGCAGATGAAGTCGGTCGTATTATTACGGCTATAAATGTTGCGGCTACTAATC------CTATAGGCCTAAAAATTGCTGAAAATACCAGCGTCGGTTCTATTGTTACAGATCGTAACTTGTTGCCTGTTAATATTACTGCCGGCAAAAGTTTAACTTTAACCGGTACTGCTGCGTTTGTTCCACGTCATGGTGTTGGTGCTTTTGCTGATACTTATACGGGTTTAGGAAATATAACTTTAGGGGGAGCGAATGCTGAACTAATTATGCAATCT---GCAACTCCGGCAAAGATAACACTTACAGGAAATATAGATGGAGGAGGTATAATAACTGCCAATAC
>Isolate_150_R_massiliae
????????????????????????????????????GCTTTATTCACCACCTCAACTGCAGCGATAATGCTGAGTAGTAGCGGGGTACTCGGTGTTGCTG---TA---GGTGTTATTTCTACTAATAATAATGCAGCATTTAGTGATCTTGCTGTTGCCAATAATTGGAATGATATAACGGCTCAAGGGGTAGCTAATGGTACTCCTGTTGACGGTCCTCAA---AATGGTATGGCATTTACTTACGGTGGTGATCATACTATCACTGCAGATGAAGCCGGTCGTATTATTACGGCTATAAATGTTGCGGGTACTACTC------CCGTAGGTCTAAATATTACTCAAAATACCGTCGTTGGTTCGATTGTGACGGGAGGTAACTTGTTGCCTGTTACTATTACTGCCGGCAAAAGCTTAACTTTAAACGGTACTAATGCTGTTGCTGCAAATCATGGTTTTGATGCTCCTGCCGATAATTATACAGGTTTAGGAAATATAACTTTAGGGGGAGCGAATGCTGCACTAATTATACAATCT---GTAACCCCGGCAAAGATAACACTTGCAGGAAATATAGATGGAGGAGGTATAATAACTGTCAATAC
>Isolate_151_R_massiliae
??????????????????????????????????????????TACACCAMCTCAACTGCAGCGATAATGCTGAGTAGTAGCGGGGTACTCGGTGTTGCTG---TA---GGTGTTATTTCTACTAATAATAATGCAGCATTTAGTGATCTTGCTGTTGCCAATAATTGGAATGATATAACGGCTCAAGGGGTAGCTAATGGTACTCCTGTTGACGGTCCTCAA---AATGGTATGGCATTTACTTACGGTGGTGATCATACTATCACTGCAGATGAAGCCGGTCGTATTATTACGGCTATAAATGTTGCGGGTACTACTC------CCGTAGGTCTAAATATTACTCAAAATACCGTCGTTGGTTCGATTGTGACGGGAGGTAACTTGTTGCCTGTTACTATTACTGCCGGCAAAAGCTTAACTTTAAACGGTACTAATGCTGTTGCTGCAAATCATGGTTTTGATGCTCCTGCCGATAATTATACAGGTTTAGGAAATATAACTTTAGGGGGAGCGAATGCTGCACTAATTATACAATCT---GTAACCCCGGCAAAGATAACACTTGCAGGAAATATAGATGGAGGAGGTATAATAACTGTCAATAC
>Isolate_152_R_slovaca
TTATTTCAAAAAGCAATACAACAAGGTCTTAAAGCCGCTTTATTCACCACCTCAACCGCAGCGATAATGCTGAGTAGTAGCGGGGCACTCGGTGTTGCTG---CA---GGTGTTATTGCTACTAATAATAATGCAGCATTTAGTGATAATGTTGGCAATAATAATTGGAATGAGATAACGGCTGGAGGGGTAGCTAATGGTACTCCTGCTGGCAGTCCTCAA---AACAATTGGGCATTTACTTACGGTGGTGATTATACTATCACTGCAGATGCAGCCGATCGTATTATTACGGCTATAAATGTTGCGGGTACTACTC------CCGTAGGTCTAAATATTGCTCAAAATACCGTCGTTGGTTCGATTATAACGAGAGGTAACTTGTTGCCTGTTACTATTAATGCCGGCAAAAGCTTAACTTTAAACGGTAATAATGCTGTTGCTGCAAATCATGGTTTTGATTCTCCTGCCGATAATTATACAGGTTTAGGAAATATAGCTTTAGGGGGAGCGAATGCTGCACTAATTATACAATCT---GCAGCCCCGGCAAAGATAACACTTGCAGGAAATATAAATG?????????????????????????
>Isolate_153_R_monacensis
TTATTTCAAAAGGCAATTCAAAAAGGTCTTAAAACCGCTTTATTCACCACCTCAACCGCAGCATTAATGCTGAGTAGTAGCGGGGCGTTGGGTGTTGCTG---CG---GGTGTTATTTCTAT---TAATGATGCAGCATTTAGTGATCTTGCTGCTGCCGGTAATTGGAATAAGATAACGGCTGGAGGAGTAGCTAATGGTACTTCTGTTGACGGTCCTCAA---GACAATAAGGCATTTACTTACGGTGGTCGTCATATTATCACTGCAGATGAAGTCGGTCGTATTATTACGGCTATAAATGTTGCGGCTACTAATC------CTATAGGCCTAAAAATTGCTGAAAATACCAGCGTCGGTTCTATTGTTACAGATCGTAACTTGTTGCCTGTTAATATTACTGCCGGCAAAAGTTTAACTTTAACCGGTACTGCTGCGTTTGTTCCACGTCATGGTGTTGGTGCTTTTGCTGATACTTATACGGGTTTAGGAAATATAACTTTAGGGGGAGCGAATGCTGAACTAATTATGCAATCT---GCAACTCCGGCAAAGATAACACTTACAGGAAATATAG????????????????????????????
>Isolate_154_R_conorii_subsp_raoultii
TTATTTCAAAAAGCAATACAACAAGGTCTTAAAGCCGCTTTATTCACCACCTCAACCGCAGCGATAATGCTGAGTAGTAGCGGGGCACTCGGTGTTGCTG---CA---GGTGTTATTTCTAC---TAATAATGCAGCATTTAATGATCTTGCTGTTGCCAATAATTGGAATGAGATAACGGCTAGAGGGGTAGCTAATGGTACTCCTGCTGGTGGTCCTCAA---GACAATGGGGCATTTACTTACGGTGGTGATCATACTATCACTGCAGATGAAGCAGGTCGTATTATTACGGCTATAAATGTTGCGGGTACTACTC------CCGTAGGTCTAAATATTACTCAAAATACCGTAGTTGGTTCGATTGTGACGGGAGGTAACTTGTTGYMTGTTACTATTACTGCTGGCAAAAGCTTAACTTTAAACGGTACTAATGCTGTTGCTGCAAATCATGGTTTTGATGCTCCTGCCGATAATTATACAGGTTTAGGAAATATAACTTTAGGGGGAGCGAATGCTGCACTAATTATACAATCT---GTAACCCCGGCA?????????????????????????????????????????????????????
>Isolate_155_R_aeschlimannii
TTATTTCAAAAAGCAATACAACAAGGTCTTAAAGCCGCTTTATTCACCACTTCAACCGCAGCGATAATGCTGAGTAGTAGCGGGGCACTCGGTGTTGCTG---CA---GGTGTTGTTTCTAATAATAATAATGCAGCATTTAGTGATCTTGCTGCTGCCAATAATTGGAATGATATAACGGCTGAAGGGATAGCTAATGGTACTCCTGTTGATGGTCCTCAA---AATGGTATGGCATTTACTTACGGTGGTGATCATACTATCACTGCAGATGAAGCCGGTCGTATTATTACGGCTATAAATGTTGCGGGTACTACTC------CCGTAGGTCTAAATATTACTCAAAATACCGTCGTTGGTTCGATTGTGACGGGAGGTAACTTGTTGCCTGTTACTATTACTGCCGGCAAAAGCTTAACTTTAAACGGTACTAATGCTGTTGCTGCAAATCATGGTTTTGATGCTCCTGCCGATAATTATACAGGTTTAGGAAATATAACTTTAGAGGGAGAGAATGCTGCACTAATTATACAATCT---GTAACCCCGGCAAAGATAACAYTTGCAGGAAA?????????????????????????????????
>Isolate_156_R_slovaca
TTATTTCAAAAAGCAATACAACAAGGTCTTAAAGCCGCTTTATTCACCACCTCAACCGCAGCGATAATGCTGAGTAGTAGCGGGGCACTCGGTGTTGCTG---CA---GGTGTTATTGCTACTAATAATAATGCAGCATTTAGTGATAATGTTGGCAATAATAATTGGAATGAGATAACGGCTGGAGGGGTAGCTAATGGTACTCCTGCTGGCAGTCCTCAA---AACAATTGGGCATTTACTTACGGTGGTGATTATACTATCACTGCAGATGCAGCCGATCGTATTATTACGGCTATAAATGTTGCGGGTACTACTC------CCGTAGGTCTAAATATTGCTCAAAATACCGTCGTTGGTTCGATTATAACGAGAGGTAACTTGTTGCCTGTTACTATTAATGCCGGCAAAAGCTTAACTTTAAACGGTAATAATGCTGTTGCTGCAAATCATGGTTTTGATTCTCCTGCCGATAATTATACAGGTTTAGGAAATATAGCTTTAGGGGGAGCGAATGCTGCACTAATTATACAATCT---GCAGCCCCGGCA?????????????????????????????????????????????????????
>Isolate_157_R_aeschlimannii
???????????????????????????????????CGCTTTATTCACCACTTCAACCGCARCGATAATGCTGAGTAGTAGCGGGGCACTCGGTGTTGCTG---CA---GGTGTTGTTTCTAATAATAATAATGCAGCATTTAGTGATCTTGCTGCTGCCAATAATTGGAATGATATAACGGCTGAAGGGATAGCTAATGGTACTCCTGTTGATGGTCCTCAA---AATGGTATGGCATTTACTTACGGTGGTGATCATACTATCACTGCAGATGAAGCCGGTCGTATTATTACGGCTATAAATGTTGCGGGTACTACTC------CCGTAGGTCTAAATATTACTCAAAATACCGTCGTTGGTTCGATTGTGACGGGAGGTAACTTGTTGCCTGTTACTATTACTGCCGGCAAAAGCTTAACTTTAAACGGTACTAATGCTGTTGCTGCAAATCATGGTTTTGATGCTCCTGCCGATAATTATACAGGTTTAGGAAATATAACTTTAGAGGGAGAGAATGCTGCACTAATTATACAATCT---GTAACCCCGGCAAAGATAACACTTGCAGGAAATATAGATGGAGGAGGTATAATAACTGTTAGTAC
>Isolate_158_R_massiliae
???????????????????????????????????????????????????????????????????????????????????????????GTGTTGCTG---TA---GGTGTTATTTCTACTAATAATAATGCANCATTTAGTGATCTTGCTGTTGCCAATAATTGGAATGATATAACGGCTCAAGGGGTAGCTAATGGTACTCCTGTTGACGGTCCTCAA---AATGGTATGGCATTTACTTACGGTGGTGATCATACTATCACTGCAGATGAAGCCGGTCGTATTATTACGGCTATAAATGTTGCGGGTACTACTC------CCGTAGGTCTAAATATTACTCAAAATACCGTCGTTGGTTCGATTGTGACGGGAGGTAACTTGTTGCCTGTTACTATTACTGCCGGCAAAAGCTTAACTTTAAACGGTACTAATGCTGTTGCTGCAAATCATGGTTTTGATGCTCCTGCCGATAATTATACAGGTTTAGGAAATATAACTTTAGGGGAAGCGAATGCTGCACTAATTATACAATCT---GTAACCCCGGCAAAGATAACACTTGCAGGAAATATAGATGGAGGAGGTATAATAACTGTCAATAC
>Isolate_159_R_aeschlimannii
TTATTTCAAAAAGCAATACAACAAGGTCTTAAAGCCGCTTTATTCACCACTTCAACCGCAGCGATAATGCTGAGTAGTAGCGGGGCACTCGGTGTTGCTG---CA---GGTGTTGTTTCTAATAATAATAATGCAGCATTTAGTGATCTTGCTGCTGCCAATAATTGGAATGATATAACGGCTGAAGGGATAGCTAATGGTACTCCTGTTGATGGTCCTCAA---AATGGTATGGCATTTACTTACGGTGGTGATCATACTATCACTGCAGATGAAGCCGGTCGTATTATTACGGCTATAAATGTTGCGGGTACTACTC------CCGTAGGTCTAAATATTACTCAAAATACCGTCGTTGGTTCGATTGTGACGGGAGGTAACTTGTTGCCTGTTACTATTACTGCCGGCAAAAGCTTAACTTTAAACGGTACTAATGCTGTTGCTGCAAATCATGGTTTTGATGCTCCTGCCGATAATTATACAGGTTTAGGAAATATAACTTTAGAGGGAGAGAATGCTGCACTAATTATACAATCT---GTAACCCCGGCAWAGATAACAC???????????????????????????????????????????
>Isolate_15_R_massiliae
????????????????????????????????????GCTTTATTCACCACCTCAACTGCAGCGATAATGCTGAGTAGTAGCGGGGTACTCGGTGTTGCTG---TA---GGTGTTATTTCTACTAATAATAATGCAGCATTTAGTGATCTTGCTGTTGCCAATAATTGGAATGATATAACGGCTCAAGGGGTAGCTAATGGTACTCCTGTTGACGGTCCTCAA---AATGGTATGGCATTTACTTACGGTGGTGATCATACTATCACTGCAGATGAAGCCGGTCGTATTATTACGGCTATAAATGTTGCGGGTACTACTC------CCGTAGGTCTAAATATTACTCAAAATACCGTCGTTGGTTCGATTGTGACGGGAGGTAACTTGTTGCCTGTTACTATTACTGCCGGCAAAAGCTTAACTTTAAACGGTACTAATGCTGTTGCTGCAAATCATGGTTTTGATGCTCCTGCCGATAATTATACAGGTTTAGGAAATATAACTTTAGGGGGAGCGAATGCTGCACTAATTATACAATCT---GTAACCCCGGCAAAGATAACACTTGCAGGAAATATAGATGGAGGAGGTATAATAACTGTCAATAC
>Isolate_160_R_aeschlimannii
??????????????????????????????????????????????????????????????????????????????????????????GGTGTTGCTG---CA---GGTGTTGTTTCTAATAATAATAATGCAGCATTTAGTGATCTTGCTGCTGCCAATAATTGGAATGATATAACGGCTGAAGGGATAGCTAATGGTACTCCTGTTGATGGTCCTCAA---AATGGTATGGCATTTACTTACGGTGGTGATCATACTATCACTGCAGATGAAGCCGGTCGTATTATTACGGCTATAAATGTTGCGGGTACTACTC------CCGTAGGTCTAAATATTACTCAAAATACCGTCGTTGGTTCGATTGTGACGGGAGGTAACTTGTTGCCTGTTACTATTACTGCCGGCAAAAGCTTAACTTTAAACGGTACTAATGCTGTTGCTGCAAATCATGGTTTTGATGCTCCTGCCGATAATTATACAGGTTTAGGAAATATAACTTTAGAGGGAGAGAATGCTGCACTAATTATACAATCT---GTAACCCCGGCAAAKATAACACTTGCAGGAAATATAGATGGAGGAGGTATAATAACTGTTAGTAC
>Isolate_161_R_monacensis
???????????????????????????????????????????????????????CCGCARCATTAATGCTGAGTAGTANCGGGGCGTTGGGTGTTGCTG---CG---GGTGTTATTTCTAT---TAATGATGCAGCATTTAGTGATCTTGCTGCTGCCGGTAATTGGAATAAGATAACGGCTGGAGGAGTAGCTAATGGTACTTCTGTTGACGGTCCTCAA---GACAATAAGGCATTTACTTACGGTGGTCGTCATATTATCACTGCAGATGAAGTCGGTCGTATTATTACGGCTATAAATGTTGCGGCTACTAATC------CTATAGGCCTAAAAATTGCTGAAAATACCAGCGTCGGTTCTATTGTTACAGATCGTAACTTGTTGCCTGTTAATATTACTGCCGGCAAAAGTTTAACTTTAACCGGTACTGCTGCGTTTGTTCCACGTCATGGTGTTGGTGCTTTTGCTGATACTTATACGGGTTTAGGAAATATAACTTTAGGGGGAGCGAATGCTGAACTAATTATGCAATCT---GCAACTCCGGCAAAGATAACACTTACAGGAAATATAGATGGAGGAGGTATAATAACTGCCAATAC
>Isolate_162_R_slovaca
?????????????????????????????????????????????????????????????CGATAATGCTGAGTAGTAGCGGGGCACTCGGTGTTGCTG---CA---GGTGTTATTGCTACTAATAATAATGCAGCATTTAGTGATAATGTTGGCAATAATAATTGGAATGAGATAACGGCTGGAGGGGTAGCTAATGGTACTCCTGCTGGCAGTCCTCAA---AACAATTGGGCATTTACTTACGGTGGTGATTATACTATCACTGCAGATGCAGCCGATCGTATTATTACGGCTATAAATGTTGCGGGTACTACTC------CCGTAGGTCTAAATATTGCTCAAAATACCGTCGTTGGTTCGATTATAACGAGAGGTAACTTGTTGCCTGTTACTATTAATGCCGGCAAAAGCTTAACTTTAAACGGTAATAATGCTGTTGCTGCAAATCATGGTTTTGATTCTCCTGCCGATAATTATACAGGTTTAGGAAATATAGCTTTAGGGGGAGCGAATGCTGCACTAATTATACAATCT---GCAGCCCCGGCAAAGATAACACTTGCAGGAAATATAAATGGAGGAGGTATAATAACTGTCAAGAC
>Isolate_163_R_aeschlimannii
TTATTTCAAAAAGCAATACAACAAGGTCTTAAAGCCGCTTTATTCACCACTTCAACCGCAGCGATAATGCTGAGTAGTAGCGGGGCACTCGGTGTTGCTG---CA---GGTGTTGTTTCTAATAATAATAATGCAGCATTTAGTGATCTTGCTGCTGCCAATAATTGGAATGATATAACGGCTGAAGGGATAGCTAATGGTACTCCTGTTGATGGTCCTCAA---AATGGTATGGCATTTACTTACGGTGGTGATCATACTATCACTGCAGATGAAGCCGGTCGTATTATTACGGCTATAAATGTTGCGGGTACTACTC------CCGTAGGTCTAAATATTACTCAAAATACCGTCGTTGGTTCGATTGTGACGGGAGGTAACTTGTTGCCTGTTACTATTACTGCCGGCAAAAGCTTAACTTTAAACGGTACTAATGCTGTTGCTGCAAATCATGGTTTTGATGCTCCTGCCGATAATTATACAGGTTTAGGAAATATAACTTTAGAGGGAGAGAATGCTGCACTAATTATACAATCT---GTAACCCCGGCAWAGATAACACTTGC???????????????????????????????????????
>Isolate_164_R_conorii_subsp_raoultii
?????????????????????????????????????????????????????????????CGATAATGCTGAGTAGTAGCGGGGCACTCGGTGTTGCTG---CA---GGTGTTATTTCTAC---TAATAATGCAGCATTTAATGATCTTGCTATTGCCAATAATTGGAATGAGATAACGGCTAGAGGGGTAGCTAATGGTACTCCTGCTGGTGGTCCTCAA---RACAATGGGGCATTTACTTACTGTGGTGATCATACTATCACTGCAGATGAAGCGGGTCGTATTATTACGGCTATAAATGTGGCGGGTACTACTC------CCGTAGGTCTAAATATTACTCAAAATACCGTAGTTGGTTCGATTGTGACGGGAGGTAACTTGTTGCCTTTTACTATTACTGCCAGCAAAAGCTTAACTTTAAACGGTACTAATGCTGTTGCTGCAAATCATGGTTTTGATGCTCCTGCCGATAATTATACAGGTTTAGGAAATATAACTTTAGGGGGAGCGAATGCTGCACTAATTATACAATCT---GTAACCCCGGCAAAGATAACACTTGCAGGAAATATAGATGGAGGAGGTATAATAACTGTCAATAC
>Isolate_165_R_monacensis
??????????????????????????????????????????????????????????????????????????????????????????????TTGCTG---CG---GGTGTTATTTCTAT---TAATGATGCAGCATTTAGTGATCTTGCTGCTGCCGGTAATTGGAATAAGATAACGGCTGGAGGAGTAGCTAATGGTACTTCTGTTGACGGTCCTCAA---GACAATAAGGCATTTACTTACGGTGGTCGTCATATTATCACTGCAGATGAAGTCGGTCGTATTATTACGGCTATAAATGTTGCGGCTACTAATC------CTATAGGCCTAAAAATTGCTGAAAATACCAGCGTCGGTTCTATTGTTACAGATCGTAACTTGTTGCCTGTTAATATTACTGCCGGCAAAAGTTTAACTTTAACCGGTACTGCTGCGTTTGTTCCACGTCATGGTGTTGGTGCTTTTGCTGATACTTATACGGGTTTAGGAAATATAACTTTAGGGGGAGCGAATGCTGAACTAATTATGCAATCT---GCAACTCCGGCAAAGATAACACTTACAGGAAATATAGATGGAGGAGGTATAATAACTGCCAATAC
>Isolate_166_R_slovaca
??????????????????????????????????????????????CCACCTCAACCGCAGCGATAATGCTGAGTAGTAGCGGGGCACTCGGTGTTGCTG---CA---GGTGTTATTGCTACTAATAATAATGCAGCATTTAGTGATAATGTTGGCAATAATAATTGGAATGAGATAACGGCTGGAGGGGTAGCTAATGGTACTCCTGCTGGCAGTCCTCAA---AACAATTGGGCATTTACTTACGGTGGTGATTATACTATCACTGCAGATGCAGCCGATCGTATTATTACGGCTATAAATGTTGCGGGTACTACTC------CCGTAGGTCTAAATATTGCTCAAAATACCGTCGTTGGTTCGATTATAACGAGAGGTAACTTGTTGCCTGTTACTATTAATGCCGGCAAAAGCTTAACTTTAAACGGTAATAATGCTGTTGCTGCAAATCATGGTTTTGATTCTCCTGCCGATAATTATACAGGTTTAGGAAATATAGCTTTAGGGGGAGCGAATGCTGCACTAATTATACAATCT---GCAGCCCCGGCAAAGATAACACTTGCAGGAAATATAAATGGAGGAGGTATAATAACTGTCAAGAC
>Isolate_167_R_conorii_subsp_raoultii
TTATTTCAAAAAGCAATACAACAAGGTCTTAAAGCCGCTTTATTCACCACCTCAACCGCAGCGATAATGCTGAGTAGTAGCGGGGCACTCGGTGTTGCTG---CA---GGTGTTATTTCTAC---TAATAATGCAGCATTTAATGATCTTGCTGTTGCCAATAATTGGAATGAGATAACGGCTAGAGGGGTAGCTAATGGTACTCCTGCTGGTGGTCCTCAA---GACAATGGGGCATTTACTTACGGTGGTGATCATACTATCACTGCAGATGAAGCAGGTCGTATTATTACGGCTATAAATGTTGCGGGTACTACTC------CCGTAGGTCTAAATATTACTCAAAATACCGTAGTTGGTTCGATTGTGACGGGAGGTAACTTGTTGCCTGTTACTATTACTGCTGGCAAAAGCTTAACTTTAAACGGTACTAATGCTGTTGCTGCAAATCATGGTTTTGATGCTCCTGCCGATAATTATACAGGTTTAGGAAATATAACTTTAGGGGGAGCGAATGCTGCACTAATTATWCAATCW---GTAACCYCG????????????????????????????????????????????????????????
>Isolate_168_R_monacensis
????????????????????????????????????????????????????CAACCGCARCATTAATGCTGAGTAGTAGCGGGGCGTTGGGTGTTGCTG---CG---GGTGTTATTTCTAT---TAATGATGCAGCATTTAGTGATCTTGCTGCTGCCGGTAATTGGAATAAGATAACGGCTGGAGGAGTAGCTAATGGTACTTCTGTTGACGGTCCTCAA---GACAATAAGGCATTTACTTACGGTGGTCGTCATATTATCACTGCAGATGAAGTCGGTCGTATTATTACGGCTATAAATGTTGCGGCTACTAATC------CTATAGGCCTAAAAATTGCTGAAAATACCAGCGTCGGTTCTATTGTTACAGATCGTAACTTGTTGCCTGTTAATATTACTGCCGGCAAAAGTTTAACTTTAACCGGTACTGCTGCGTTTGTTCCACGTCATGGTGTTGGTGCTTTTGCTGATACTTATACGGGTTTAGGAAATATAACTTTAGGGGGAGCGAATGCTGAACTAATTATGCAATCT---GCAACTCCGGCAAAGATAACACTTACAGGAAATATAGATGGAGGAGGTATAATAACTGCCAATAC
>Isolate_169_Candidatus_R_rioja
TTATTTCAAAAAGCAATACAACAAGGTCTTAAAGCCGCTTTATTCACCACCTTAACCGCAGCGATAATGCTGAGTAGTAGCGGGGCACTCGGTGTTGCTG---CA---GGTGTTATTTCTAC---TAATAATGCAGCATTTAATGATCTTGCTATTGCCAATAATTGGAATGAGATAACGGCTAGAGGGGTAGCTAATGGTACTCCTGCTGGTGGTCCTCAA---GACAATGGGGCATTTACTTACTGTGGTGATCATACTATCACTGCAGATGAAGCGGGTCGTATTATTACGGCTATAAATGTGGCGGGTACTACTC------CCGTAGGTCTAAATATTACTCAAAATACCGTAGTTGGTTCGATTGTGACGGGAGGTAACTTGTTGCCTTTTACTATTACTGCCAGCAAAAGCTTAACTTTAAACGGTACTAATGCTGTTGCTGCAAATCATGGTTTTGATGCTCCTGCCGATAATTATACAGGWTTAGGAAATATAACTTTAGGGGGAGCG????????????????????????????????????????????????????????????????????????????????????????????
>Isolate_16_R_monacensis
?????????????????????????????????????????????????????????????????????????????????????????????????????????????????????????????????????????????????????????????????????????????????????????????????CTAATGGTACTTCTGTTGACGGTCCTCAA---GACMATAAGGYWTTTACTTACGGTGGTCGTCNTATTATCACTGCARATGAAGTCGGTCGTATTATTACGGCTATAAATGTTGCGGCTACTAATC------CTATAGGCCTAAAAATTGCTGAAAATACCAGCGTCGGTTCTATTGTTACARATCGTAACTTGTTGCCTGTTAATATTACTGCCGGSAAAAGTTTAACTTTAACCGGTACTGCTGCGTTTGTTCCACGTCATGGTGTTGGTGCTTTTGCTGATACTTATACGGGTTTAGGAAATATAACTTTAGGGGGAGCGAATGCTGAACTAATTATGCAATCT---GCAACTCCGGCNAAGATAACACTTACAGGAAATWTAGATGGAGGAGGTATAATAACTGCCAATAC
>Isolate_170_R_monacensis
TTATTTCAAAAGGCAATTCAAAAAGGTCTTAAAACCGCTTTATTCACCACCTCAACCGCAGCATTAATGCTGAGTAGTAGCGGGGCGTTGGGTGTTGCTG---CG---GGTGTTATTTCTAT---TAATGATGCAGCATTTAGTGATCTTGCTGCTGCCGGTAATTGGAATAAGATAACGGCTGGAGGAGTAGCTAATGGTACTTCTGTTGACGGTCCTCAA---GACAATAAGGCATTTACTTACGGTGGTCGTCATATTATCACTGCAGATGAAGTCGGTCGTATTATTACGGCTATAAATGTTGCGGCTACTAATC------CTATAGGCCTAAAAATTGCTGAAAATACCAGCGTCGGTTCTATTGTTACAGATCGTAACTTGTTGCCTGTTAATATTACTGCCGGCAAAAGTTTAACTTTAACCGGTACTGCTGCGTTTGTTCCACGTCATGGTGTTGGTGCTTTTGCTGATACTTATACGGGTTTAGGAAATATAACTTTAGGGGGAGCGAATGCTGA????????????????????????????????????????????????????????????????????????????????????
>Isolate_171_R_slovaca
TTATTTCAAAAAGCAATACAACAAGGTCTTAAAGCCGCTTTATTCACCACCTCAACCGCAGCGATAATGCTGAGTAGTAGCGGGGCACTCGGTGTTGCTG---CA---GGTGTTATTGCTACTAATAATAATGCAGCATTTAGTGATAATGTTGGCAATAATAATTGGAATGAGATAACGGCTGGAGGGGTAGCTAATGGTACTCCTGCTGGCAGTCCTCAA---AACAATTGGGCATTTACTTACGGTGGTGATTATACTATCACTGCAGATGCAGCCGATCGTATTATTACGGCTATAAATGTTGCGGGTACTACTC------CCGTAGGTCTAAATATTGCTCAAAATACCGTCGTTGGTTCGATTATAACGAGAGGTAACTTGTTGCCTGTTACTATTAATGCCGGCAAAAGCTTAACTTTAAACGGTAATAATGCTGTTGCTGCAAATCATGGTTTTGATTCTCCTGCCGATAATTATACAGGTTTAGGAAATATAGCTTTAGGGGGAGCGAATGCTGC????????????????????????????????????????????????????????????????????????????????????
>Isolate_172_R_monacensis
TTATTTCAAAAGGCAATTCAAAAAGGTCTTAAAACCGCTTTATTCACCACCTCAACCGCAGCATTAATGCTGAGTAGTAGCGGGGCGTTGGGTGTTGCTG---CG---GGTGTTATTTCTAT---TAATGATGCAGCATTTAGTGATCTTGCTGCTGCCGGTAATTGGAATAAGATAACGGCTGGAGGAGTAGCTAATGGTACTTCTGTTGACGGTCCTCAA---GACAATAAGGCATTTACTTACGGTGGTCGTCATATTATCACTGCAGATGAAGTCGGTCGTATTATTACGGCTATAAATGTTGCGGCTACTAATC------CTATAGGCCTAAAAATTGCTGAAAATACCAGCGTCGGTTCTATTGTTACAGATCGTAACTTGTTGCCTGTTAATATTACTGCCGGCAAAAGTTTAACTTTAACCGGTACTGCTGCGTTTGTTCCACGTCATGGTGTTGGTGCTTTTGCTGATACTTATACGGGTTTAGGAAATATAACTTTAGGGGGAGCGAATGCTGAACTAATTATGCAATCT---GCAACTCCGGCAAAKATAACAC???????????????????????????????????????????
>Isolate_173_R_monacensis
TTATTTCAAAAGGCAATTCAAAAAGGTCTTAAAACCGCTTTATTCACCACCTCAACCGCAGCATTAATGCTGAGTAGTAGCGGGGCGTTGGGTGTTGCTG---CG---GGTGTTATTTCTAT---TAATGATGCAGCATTTAGTGATCTTGCTGCTGCCGGTAAYTGGAATAAGATAACGGCTGGAGGAGTAGCTAATGGTACTTCTGTTGACGGTCCTCAA---GACAATAAGGCATTTACTTACGGTGGTCGTCATATTATCACTGCAGATGAAGTCGGTCGTATTATTACGGCTATAAATGTTGCGGCTACTAATC------CTATAGGCCTAAAAATTGCTGAAAATACCAGCGTCGGTTCTATTGTTACAGATCGTAACTTGTTGCCTGTTAATATTACYGCCGGCAAAAGTTTAACTTTAACCGGTACTGCTGCGTTTGTTCCACGTCATGGTGTTGGTGCTTTTGCTGATACTTATACGGGTTTAGGAAATATAACTTTAGGGGGAGCGAATGCTGAAC??????????????????????????????????????????????????????????????????????????????????
>Isolate_174_R_slovaca
TTATTTCAAAAAGCAATACAACAAGGTCTTAAAGCCGCTTTATTCACCACCTCAACCGCAGCGATAATGCTGAGTAGTAGCGGGGCACTCGGTGTTGCTG---CA---GGTGTTATTGCTACTAATAATAATGCAGCATTTAGTGATAATGTTGGCAATAATAATTGGAATGAGATAACGGCTGGAGGGGTAGCTAATGGTACTCCTGCTGGCAGTCCTCAA---AACAATTGGGCATTTACTTACGGTGGTGATTATACTATCACTGCAGATGCAGCCGATCGTATTATTACGGCTATAAATGTTGCGGGTACTACTC------CCGTAGGTCTAAATATTGCTCAAAATACCGTCGTTGGTTCGATTATAACGAGAGGTAACTTGTTGCCTGTTACTATTAATGCCGGCAAAAGCTTAACTTTAAACGGTAATAATGCTGTTGCTGCAAATCATGGTTTTGATTCTCCTGCCGATAATTATACAGGTTTAGGAAATATAGCTTTAGGGGGAGCGAATGCTGC????????????????????????????????????????????????????????????????????????????????????
>Isolate_175_R_slovaca
TTATTTCAAAAAGCAATACAACAAGGTCTTAAAGCCGCTTTATTCACCACCTCAACCGCAGCGATAATGCTGAGTAGTAGCGGGGCACTCGGTGTTGCTG---CA---GGTGTTATTGCTACTAATAATAATGCAGCATTTAGTGATAATGTTGGCAATAATAATTGGAATGAGATAACGGCTGGAGGGGTAGCTAATGGTACTCCTGCTGGCAGTCCTCAA---AACAATTGGGCATTTACTTACGGTGGTGATTATACTATCACTGCAGATGCAGCCGATCGTATTATTACGGCTATAAATGTTGCGGGTACTACTC------CCGTAGGTCTAAATATTGCTCAAAATACCGTCGTTGGTTCGATTATAACGAGAGGTAACTTGTTGCCTGTTACTATTAATGCCGGCAAAAGCTTAACTTTAAACGGTAATAATGCTGTTGCTGCAAATCATGGTTTTGATTCTCCTGCCGATAATTATACAGGTTTAGGAAATATAGCTTTAGGGGGAGCGAATGCTGCACTAATTATACAATCT---GCAGCCCCGGCAAAKATA???????????????????????????????????????????????
>Isolate_176_R_conorii_subsp_raoultii
???????????????????????????????????????????????????????????????????????????????????????????GTGTTGCTG---CA---GGTGTTATTTCTAC---TAATAATGCAGCATTTAATGATCTTGCTATTGCCAATAATTGGAATGAGATAACGGCTAGAGGGGTAGCTAATGGTACTCCTGCTGGTGGTCCTCAA---RACAATGGGGCATTTACTTACTGTGGTGATCATACTATCACTGCAGATGAAGCGGGTCGTATTATTACGGCTATAAATGTGGCGGGTACTACTC------CCGTAGGTCTAAATATTACTCAAAATACCGTAGTTGGTTCGATTGTGACGGGAGGTAACTTGTTGCCTTTTACTATTACTGCCAGCAAAAGCTTAACTTTAAACGGTACTAATGCTGTTGCTGCAAATCATGGTTTTGATGCTCCTGCCGATAATTATACAGGTTTAGGAAATATAACTTTAGGGGGAGCGAATGCTGCACTAATTATACAATCT---GTAACCCCGGCAAAGATAACACTTGCAGGAAATATAGATGGAGGAGGTATAATAACTGTCAATAC
>Isolate_177_R_slovaca
TTATTTCAAAAAGCAATACAACAAGGTCTTAAAGCCGCTTTATTCACCACCTCAACCGCAGCGATAATGCTGAGTAGTAGCGGGGCACTCGGTGTTGCTG---CA---GGTGTTATTGCTACTAATAATAATGCAGCATTTAGTGATAATGTTGGCAATAATAATTGGAATGAGATAACGGCTGGAGGGGTAGCTAATGGTACTCCTGCTGGCAGTCCTCAA---AACAATTGGGCATTTACTTACGGTGGTGATTATACTATCACTGCAGATGCAGCCGATCGTATTATTACGGCTATAAATGTTGCGGGTACTACTC------CCGTAGGTCTAAATATTGCTCAAAATACCGTCGTTGGTTCGATTATAACGAGAGGTAACTTGTTGCCTGTTACTATTAATGCCGGCAAAAGCTTAACTTTAAACGGTAATAATGCTGTTGCTGCAAATCATGGTTTTGATTCTCCTGCCGATAATTATACAGGTTTAGGAAATATAGCTTTAGGGGGAGCGAATGCTGCACTAATTATACAATCT---GCAGCCCCGGCAAAGATAACACTTGCAGG????????????????????????????????????
>Isolate_178_R_conorii_subsp_raoultii
???????????????????????????????????????????????????????????????????TGCTGAGTAGTAGCGGGGCACTCGGTGTTGCTG---CA---GGTGTTATTTCTAC---TAATAATGCAGCATTTAATGATCTTGCTATTGCCAATAATTGGAATGAGATAACGGCTAGAGGGGTAGCTAATGGTACTCCTGCTGGTGGTCCTCAA---GACAATGGGGCATTTACTTACTGTGGTGATCATACTATCACTGCAGATGAAGCGGGTCGTATTATTACGGCTATAAATGTGGCGGGTACTACTC------CCGTAGGTCTAAATATTACTCAAAATACCGTAGTTGGTTCGATTGTGACGGGAGGTAACTTGTTGCCTTTTACTATTACTGCCAGCAAAAGCTTAACTTTAAACGGTACTAATGCTGTTGCTGCAAATCATGGTTTTGATGCTCCTGCCGATAATTATACAGGTTTAGGAAATATAACTTTAGGGGGAGCGAATGCTGCACTAATTATACAATCT---GTAACCCCGGCAAAGATAACACTTGCAGGAAATATAGATGGAGGAGGTATAATAACTGTCAATAC
>Isolate_179_R_slovaca
TTATTTCAAAAAGCAATACAACAAGGTCTTAAAGCCGCTTTATTCACCACCTCAACCGCAGCGATAATGCTGAGTAGTAGCGGGGCACTCGGTGTTGCTG---CA---GGTGTTATTGCTACTAATAATAATGCAGCATTTAGTGATAATGTTGGCAATAATAATTGGAATGAGATAACGGCTGGAGGGGTAGCTAATGGTACTCCTGCTGGCAGTCCTCAA---AACAATTGGGCATTTACTTACGGTGGTGATTATACTATCACTGCAGATGCAGCCGATCGTATTATTACGGCTATAAATGTTGCGGGTACTACTC------CCGTAGGTCTAAATATTGCTCAAAATACCGTCGTTGGTTCGATTATAACGAGAGGTAACTTGTTGCCTGTTACTATTAATGCCGGCAAAAGCTTAACTTTAAACGGTAATAATGCTGTTGCTGCAAATCATGGTTTTGATTCTCCTGCCGATAATTATACAGGTTTAGGAAATATAGCTTTAGGGGGAGCGAATGCTGCACTAATTATACAATCT---GCAGCCCCGGCA?????????????????????????????????????????????????????
>Isolate_17_R_massiliae
???????????????????????????????????????????????????????CCGCAGCGATAATGCTGAGTAGTAGCGGGGTACTCGGTGTTGCTG---TA---GGTGTTATTTCTACTAATAATAATGCAGCATTTAGTGATCTTGCTGTTGCCAATAATTGGAATGATATAACGGCTCAAGGGGTAGCTAATGGTACTCCTGTTGACGGTCCTCAA---AATGGTATGGCATTTACTTACGGTGGTGATCATACTATCACTGCAGATGAAGCCGGTCGTATTATTACGGCTATAAATGTTGCGGGTACTACTC------CCGTAGGTCTAAATATTACTCAAAATACCGTCGTTGGTTCGATTGTGACGGGAGGTAACTTGTTGCCTGTTACTATTACTGCCGGCAAAAGCTTAACTTTAAACGGTACTAATGCTGTTGCTGCAAATCATGGTTTTGATGCTCCTGCCGATAATTATACAGGTTTAGGAAATATAACTTTAGGGGAAGCGAATGCTGCACTAATTATACAATCT---GTAACCCCGGCAAAGATAACACTTGCAGGAAATATAGATGGAGGAGGTATAATAACTGTCAATAC
>Isolate_180_R_aeschlimannii
TTATTTCAAAAAGCAATACAACAAGGTCTTAAAGCCGCTTTATTCACCACTTCAACCGCAGCGATAATGCTGAGTAGTAGCGGGGCACTCGGTGTTGCTG---CA---GGTGTTGTTTCTAATAATAATAATGCAGCATTTAGTGATCTTGCTGCTGCCAATAATTGGAATGATATAACGGCTGAAGGGATAGCTAATGGTACTCCTGTTGATGGTCCTCAA---AATGGTATGGCATTTACTTACGGTGGTGATCATACTATCACTGCAGATGAAGCCGGTCGTATTATTACGGCTATAAATGTTGCGGGTACTACTC------CCGTAGGTCTAAATATTACTCAAAATACCGTCGTTGGTTCGATTGTGACGGGAGGTAACTTGTTGCCTGTTACTATTACTGCCGGCAAAAGCTTAACTTTAAACGGTACTAATGCTGTTGCTGCAAATCATGGTTTTGATGCTCCTGCCGATAATTATACAGGTTTAGGAAATATAACTTTAGAGGGAGAGAATGCTGCACTAAT??????????????????????????????????????????????????????????????????????????????
>Isolate_181_R_slovaca
TTATTTCAAAAAGCAATACAACAAGGTCTTAAAGCCGCTTTATTCACCACCTCAACCGCAGCGATAATGCTGAGTAGTAGCGGGGCACTCGGTGTTGCTG---CA---GGTGTTATTGCTACTAATAATAATGCAGCATTTAGTGATAATGTTGGCAATAATAATTGGAATGAGATAACGGCTGGAGGGGTAGCTAATGGTACTCCTGCTGGCAGTCCTCAA---AACAATTGGGCATTTACTTACGGTGGTGATTATACTATCACTGCAGATGCAGCCGATCGTATTATTACGGCTATAAATGTTGCGGGTACTACTC------CCGTAGGTCTAAATATTGCTCAAAATACCGTCGTTGGTTCGATTATAACGAGAGGTAACTTGTTGCCTGTTACTATTAATGCCGGCAAAAGCTTAACTTTAAACGGTAATAATGCTGTTGCTGCAAATCATGGTTTTGATTCTCCTGCCGATAATTATACAGGTTTAGGAAATATAGCTTTAGGGGGAGCGAATGCTGCACTAATTATACAATCT---GCAGCCCCGGCAAAKATAACAC???????????????????????????????????????????
>Isolate_182_R_slovaca
TTATTTCAAAAAGCAATACAACAAGGTCTTAAAGCCGCTTTATTCACCACCTCAACCGCAGCGATAATGCTGAGTAGTAGCGGGGCACTCGGTGTTGCTG---CA---GGTGTTATTGCTACTAATAATAATGCAGCATTTAGTGATAATGTTGGCAATAATAATTGGAATGAGATAACGGCTGGAGGGGTAGCTAATGGTACTCCTGCTGGCAGTCCTCAA---AACAATTGGGCATTTACTTACGGTGGTGATTATACTATCACTGCAGATGCAGCCGATCGTATTATTACGGCTATAAATGTTGCGGGTACTACTC------CCGTAGGTCTAAATATTGCTCAAAATACCGTCGTTGGTTCGATTATAACGAGAGGTAACTTGTTGCCTGTTACTATTAATGCCGGCAAAAGCTTAACTTTAAACGGTAATAATGCTGTTGCTGCAAATCATGGTTTTGATTCTCCTGCCGATAATTATACAGGTTTAGGAAATATAGCTTTAGGGGGAGCGAATGCTGCACTAATTATACAATCT---GCAGCCCCGGCAAAGATAACAC???????????????????????????????????????????
>Isolate_183_R_massiliae
TTATTTCAAAAAGCAATACAACAAGGTCTTAAAGCCGCTTTATTCACCACCTCAACCGCAGCGATAATGCTGAGTAGTAGCGGGGTACTCGGTGTTGCTG---TA---GGTGTTATTTCTACTAATAATAATGCAGCATTTAGTGATCTTGCTGTTGCCAATAATTGGAATGATATAACGGCTCAAGGGGTAGCTAATGGTACTCCTGTTGACGGTCCTCAA---AATGGTATGGCATTTACTTACGGTGGTGATCATACTATCACTGCAGATGAAGCCGGTCGTATTATTACGGCTATAAATGTTGCGGGTACTACTC------CCGTAGGTCTAAATATTACTCAAAATACCGTCGTTGGTTCGATTGTGACGGGAGGTAACKTGTTGCCTGTTACTATTACTGCCGGCAAAAGCTTAACTTTAAACGGTACTAATGCTGTTGCTGCAAATCATGGTTTTGATGCTCCTGCCGATAATTATACAGGTTTAGGAAATATAACTTTAGGGGAAGCGAATGCTGCACTAA???????????????????????????????????????????????????????????????????????????????
>Isolate_184_R_monacensis
TTATTTCAAAAGGCAATTCAAAAAGGTCTTAAAACCGCTTTATTCACCACCTCAACCGCAGCATTAATGCTGAGTAGTAGCGGGGCGTTGGGTGTTGCTG---CG---GGTGTTATTTCTAT---TAATGATGCAGCATTTAGTGATCTTGCTGCTGCCGGTAATTGGAATAAGATAACGGCTGGAGGAGTAGCTAATGGTACTTCTGTTGACGGTCCTCAA---GACAATAAGGCATTTACTTACGGTGGTCGTCATATTATCACTGCAGATGAAGTCGGTCGTATTATTACGGCTATAAATGTTGCGGCTACTAATC------CTATAGGCCTAAAAATTGCTGAAAATACCAGCGTCGGTTCTATTGTTACAGATCGTAACTTGTTGCCTGTTAATATTACTGCCGGCAAAAGTTTAACTTTAACCGGTACTGCTGCGTTTGTTCCACGTCATGGTGTTGGTGCTTTTGCTGATACTTATACGGGTTTAGGAAATATAACTTTAGGGGGAGCGAATGCTGAACTAATTATGCAATCT---GCAACTCCGGC??????????????????????????????????????????????????????
>Isolate_185_R_massiliae
TTATTTCAAAAAGCAATACAACAAGGTCTTAAAGCCGCTTTATTCACCACCTCAACCGCAGCGATAATGCTGAGTAGTAGCGGGGTACTCGGTGTTGCTG---TA---GGTGTTATTTCTACTAATAATAATGCAGCATTTAGTGATCTTGCTGTTGCCAATAATTGGAATGATATAACGGCTCAAGGGGTAGCTAATGGTACTCCTGTTGACGGTCCTCAA---AATGGTATGGCATTTACTTACGGTGGTGATCATACTATCACTGCAGATGAAGCCGGTCGTATTATTACGGCTATAAATGTTGCGGGTACTACTC------CCGTAGGTCTAAATATTACTCAAAATACCGTCGTTGGTTCGATTGTGACGGGAGGTAACTTGTTGCCTGTTACTATTACTGCCGGCAAAAGCTTAACTTTAAACGGTACTAATGCTGTTGCTGCAAATCATGGTTTTGATGCTCCTGCCGATAATTATACAGGTTTAGGAAATATAACTTTAGGGGAAGCGAATGCTGCACTAATTATWCAATCT---GTAACC???????????????????????????????????????????????????????????
>Isolate_186_R_aeschlimannii
???????????????????????????????????????????TCACCACTTCAACCGCAGCGATAATGCTGAGTAGTAGCGGGGCACTCGGTGTTGCTG---CA---GGTGTTGTTTCTAATAATAATAATGCAGCATTTAGTGATCTTGCTGCTGCCAATAATTGGAATGATATAACGGCTGAAGGGATAGCTAATGGTACTCCTGTTGATGGTCCTCAA---AATGGTATGGCATTTACTTACGGTGGTGATCATACTATCACTGCAGATGAAGCCGGTCGTATTATTACGGCTATAAATGTTGCGGGTACTACTC------CCGTAGGTCTAAATATTACTCAAAATACCGTCGTTGGTTCGATTGTGACGGGAGGTAACTTGTTGCCTGTTACTATTACTGCCGGCAAAAGCTTAACTTTAAACGGTACTAATGCTGTTGCTGCAAATCATGGTTTTGATGCTCCTGCCGATAATTATACAGGTTTAGGAAATATAACTTTAGAGGGAGAGAATGCTGCACTAATTATACAATCT---GTAACCCCGGCAAAGATAACACTTGCAGGAAATATAGATGGAGGAGGTATAATAACTGTTAGTAC
>Isolate_187_R_slovaca
????????????????????????????????AGCCGCTTTATTCACCACCTCAACCGCAGCGATAATGCTGAGTAGTAGCGGGGCACTCGGTGTTGCTG---CA---GGTGTTATTGCTACTAATAATAATGCAGCATTTAGTGATAATGTTGGCAATAATAATTGGAATGAGATAACGGCTGGAGGGGTAGCTAATGGTACTCCTGCTGGCAGTCCTCAA---AACAATTGGGCATTTACTTACGGTGGTGATTATACTATCACTGCAGATGCAGCCGATCGTATTATTACGGCTATAAATGTTGCGGGTACTACTC------CCGTAGGTCTAAATATTGCTCAAAATACCGTCGTTGGTTCGATTATAACGAGAGGTAACTTGTTGCCTGTTACTATTAATGCCGGCAAAAGCTTAACTTTAAACGGTAATAATGCTGTTGCTGCAAATCATGGTTTTGATTCTCCTGCCGATAATTATACAGGTTTAGGAAATATAGCTTTAGGGGGAGCGAATGCTGCACTAATTATACAATCT---GCAGCCCCGGCAAAGATAACACTTGCAGGAAATATAAATGGAGGAGGTATAATAACTGTCAAGAC
>Isolate_188_R_aeschlimannii
TTATTTCAAAAAGCAATACAACAAGGTCTTAAAGCCGCTTTATTCACCACTTCAACCGCAGCGATAATGCTGAGTAGTAGCGGGGCACTCGGTGTTGCTG---CA---GGTGTTGTTTCTAATAATAATAATGCAGCATTTAGTGATCTTGCTGCTGCCAATAATTGGAATGATATAACGGCTGAAGGGATAGCTAATGGTACTCCTGTTGATGGTCCTCAA---AATGGTATGGCATTTACTTACGGTGGTGATCATACTATCACTGCAGATGAAGCCGGTCGTATTATTACGGCTATAAATGTTGCGGGTACTACTC------CCGTAGGTCTAAATATTACTCAAAATACCGTCGTTGGTTCGATTGTGACGGGAGGTAACTTGTTGCCTGTTACTATTACTGCCGGCAAAAGCTTAACTTTAAACGGTACTAATGCTGTTGCTGCAAATCATGGTTTTGATGCTCCTGCCGATAATTATACAGGTTTAGGAAATATAACTTTAGAGGGAGAGAATGCTGCACTAATTATACAATCT---GTAACCCCGGCA?????????????????????????????????????????????????????
>Isolate_189_Candidatus_R_rioja
TTATTTCAAAAAGCAATACAACAAGGTCTTAAAGCCGCTTTATTCACCACCTTAACCGCAGCGATAATGCTGAGTAGTAGCGGGGCACTCGGTGTTGCTG---CA---GGTGTTATTTCTAC---TAATAATGCAGCATTTAATGATCTTGCTATTGCCAATAATTGGAATGAGATAACGGCTAGAGGGGTAGCTAATGGTACTCCTGCTGGTGGTCCTCAA---GACAATGGGGCATTTACTTACTGTGGTGATCATACTATCACTGCAGATGAAGCGGGTCGTATTATTACGGCTATAAATGTGGCGGGTACTACTC------CCGTAGGTCTAAATATTACTCAAAATACCGTAGTTGGTTCGATTGTGACGGGAGGTAACTTGTTGCCTTTTACTATTACTGCCAGCAAAAGCTTAACTTTAAACGGTACTAATGCTGTTGCTGCAAATCATGGTTTTGATGCTCCTGCCGATAATTATACAGGTTTAGGAAATATAACTTTAGGGGGAGCGAATGCTGCACTAATTATACAATCW---GTAACCC??????????????????????????????????????????????????????????
>Isolate_18_R_aeschlimannii
????????????????????????????????????GCTTTATTCACCACTTCAACCGCARCGATAATGCTGAGTAGTAGCGGGGCACTCGGTGTTGCTG---CA---GGTGTTGTTTCTAATAATAATAATGCAGCATTTAGTGATCTTGCTGCTGCCAATAATTGGAATGATATAACGGCTGAAGGGATAGCTAATGGTACTCCTGTTGATGGTCCTCAA---AATGGTATGGCATTTACTTACGGTGGTGATCATACTATCACTGCAGATGAAGCCGGTCGTATTATTACGGCTATAAATGTTGCGGGTACTACTC------CCGTAGGTCTAAATATTACTCAAAATACCGTCGTTGGTTCGATTGTGACGGGAGGTAACTTGTTGCCTGTTACTATTACTGCCGGCAAAAGCTTAACTTTAAACGGTACTAATGCTGTTGCTGCAAATCATGGTTTTGATGCTCCTGCCGATAATTATACAGGTTTAGGAAATATAACTTTAGAGGGAGAGAATGCTGCACTAATTATACAATCT---GTAACCCCGGCAAAGATAACACTTGCAGGAAATATAGATGGAGGAGGTATAATAACTGTTAGTAC
>Isolate_190_R_conorii_subsp_raoultii
?????????????????????????????????????????????????????????????CGATAATGCTGAGTAGTAGCGGGGCACTCGGTGTTGCTG---CA---GGTGTTATTTCTAC---TAATAATGCAGCATTTAATGATCTTGCTGTTGCCAATAATTGGAATGAGATAACGGCTAGAGGGGTAGCTAATGGTACTCCTGCTGGTGGTCCTCAA---GACAATGGGGCATTTACTTACGGTGGTGATCATACTATCACTGCAGATGAAGCAGGTCGTATTATTACGGCTATAAATGTTGCGGGTACTACTC------CCGTAGGTCTAAATATTACTCAAAATACCGTAGTTGGTTCGATTGTGACGGGAGGTAACTTGTTGCCTGTTACTATTACTGCTGGCAAAAGCTTAACTTTAAACGGTACTAATGCTGTTGCTGCAAATCATGGTTTTGATGCTCCTGCCGATAATTATACAGGTTTAGGAAATATAACTTTAGGGGGAGCGAATGCTGCACTAATTATACAATCT---GTAACCCCGGCAAAGATAACACTTGCAGGAAATATAGATGGAGGAGGTATAATAACTGTCAATAC
>Isolate_191_Candidatus_R_rioja
TTATTTCAAAAAGCAATACAACAAGGTCTTAAAGCCGCTTTATTCACCACCTTAACCGCAGCGATAATGCTGAGTAGTAGCGGGGCACTCGGTGTTGCTG---CA---GGTGTTATTTCTAC---TAATAATGCAGCATTTAATGATCTTGCTATTGCCAATAATTGGAATGAGATAACGGCTAGAGGGGTAGCTAATGGTACTCCTGCTGGTGGTCCTCAA---GACAATGGGGCATTTACTTACTGTGGTGATCATACTATCACTGCAGATGAAGCGGGTCGTATTATTACGGCTATAAATGTGGCGGGTACTACTC------CCGTAGGTCTAAATATTACTCAAAATACCGTAGTTGGTTCGATTGTGACGGGAGGTAACTTGTTGCCTTTTACTATTACTGCCAGCAAAAGCTTAACTTTAAACGGTACTAATGCTGTTGCTGCAAATCATGGTTTTGATGCTCCTGCCGATAATTATACAGGTTTAGGAAATATAACTTTAGGGGGAGCGAATGCTG?????????????????????????????????????????????????????????????????????????????????????
>Isolate_192_R_conorii_subsp_conorii
?????????????????????????????????????????????????????????????CGATAATGCTGAGTAGTAGCGGGGCACTCGGTATTGCTGTTTCA---GGTGTTATTGCTACTAATAATAATGCAGCATTTAGTGATAATGTTGGCAATAATAATTGGAATGAGATAACGGCTGCAGGGGTAGCTAATGGTACTCCTGCTCACGGTCCTCAA---AACAATTGGGCATTTACTTACGGTGGTGATTATACTATCACTGCAGATGTAGCCGATCATATTATTACGGCTATAAATGTTGCGGATACTACTC------CCATAGGTCTAAATATTGCTCAAAATACCGTCGTTGGTTCGATTGTAACGGGAGGTAACTTGTTGCCTGTTACTATTACTGCCGGCAAAAGCTTAACTTTAAACGGTAATAATGCTGATGCTGCAAATCATGGTTTTGGTGCTCCTGCCGATAATTATACAGGTTTAGGAAATATAGCTTTAGGGGGAGCGAATGCTGCACTAATTATACAATCT---GCAGCCCCGGCAAAGATAACACTTGCAGGCAATATAAATGGAGGAGGTATAATAACTGTCAAGAC
>Isolate_193_R_conorii_subsp_conorii
???????????????????????????????????????????TCACCACCTCAACCGCAGCGATAATGCTGAGTAGTAGCGGGGCACTCGGTATTGCTGTTTCA---GGTGTTATTGCTACTAATAATAATGCAGCATTTAGTGATAATGTTGGCAATAATAATTGGAATGAGATAACGGCTGCAGGGGTAGCTAATGGTACTCCTGCTCACGGTCCTCAA---AACAATTGGGCATTTACTTACGGTGGTGATTATACTATCACTGCAGATGTAGCCGATCATATTATTACGGCTATAAATGTTGCGGATACTACTC------CCATAGGTCTAAATATTGCTCAAAATACCGTCGTTGGTTCGATTGTAACGGGAGGTAACTTGTTGCCTGTTACTATTACTGCCGGCAAAAGCTTAACTTTAAACGGTAATAATGCTGATGCTGCAAATCATGGTTTTGGTGCTCCTGCCGATAATTATACAGGTTTAGGAAATATAGCTTTAGGGGGAGCGAATGCTGCACTAATTATACAATCT---GCAGCCCCGGCAAAGATAACACTTGCAGGCAATATAAATGGAGGAGGTATAATAACTGTCAAGAC
>Isolate_194_R_aeschlimannii
TTATTTCAAAAAGCAATACAACAAGGTCTTAAAGCCGCTTTATTCACCACTTCAACCGCAGCGATAATGCTGAGTAGTAGCGGGGCACTCGGTGTTGCTG---CA---GGTGTTGTTTCTAATAATAATAATGCAGCATTTAGTGATCTTGCTGCTGCCAATAATTGGAATGATATAACGGCTGAAGGGATAGCTAATGGTACTCCTGTTGATGGTCCTCAA---AATGGTATGGCATTTACTTACGGTGGTGATCATACTATCACTGCAGATGAAGCCGGTCGTATTATTACGGCTATAAATGTTGCGGGTACTACTC------CCGTAGGTCTAAATATTACTCAAAATACCGTCGTTGGTTCGATTGTGACGGGAGGTAACTTGTTGCCTGTTACTATTACTGCCGGCAAAAGCTTAACTTTAAACGGTACTAATGCTGTTGCTGCAAATCATGGTTTTGATGCTCCTGCCGATAATTATACAGGTTTAGGAAATATAACTTTAGAGGGAGAGAATGCTGCACTAATTATACAATCT---GTAACC???????????????????????????????????????????????????????????
>Isolate_195_R_massiliae
TTATTTCAAAAAGCAATACAACAAGGTCTTAAAGCCGCTTTATTCACCACCTCAACCGCAGCGATAATGCTGAGTAGTAGCGGGGTACTCGGTGTTGCTG---TA---GGTGTTATTTCTACTAATAATAATGCAGCATTTAGTGATCTTGCTGTTGCCAATAATTGGAATGATATAACGGCTCAAGGGGTAGCTAATGGTACTCCTGTTGACGGTCCTCAA---AATGGTATGGCATTTACTTACGGTGGTGATCATACTATCACTGCAGATGAAGCCGGTCGTATTATTACGGCTATAAATGTTGCGGGTACTACTC------CCGTAGGTCTAAATATTACTCAAAATACCGTCGTTGGTTCGATTGTGACGGGAGGTAACTTGTTGCCTGTTACTATTACTGCCGGCAAAAGCTTAACTTTAAACGGTACTAATGCTGTTGCTGCAAATCATGGTTTTGATGCTCCTGCCGATAATTATACAGGTTTAGGAAATATAACTTTAGGGGAAGCGAA??????????????????????????????????????????????????????????????????????????????????????????
>Isolate_196_R_massiliae
TTATTTCAAAAAGCAATACAACAAGGTCTTAAAGCCGCTTTATTCACCACCTCAACCGCAGCGATAATGCTGAGTAGTAGCGGGGTACTCGGTGTTGCTG---TA---GGTGTTATTTCTACTAATAATAATGCAGCATTTAGTGATCTTGCTGTTGCCAATAATTGGAATGATATAACGGCTCAAGGGGTAGCTAATGGTACTCCTGTTGACGGTCCTCAA---AATGGTATGGCATTTACTTACGGTGGTGATCATACTATCACTGCAGATGAAGCCGGTCGTATTATTACGGCTATAAATGTTGCGGGTACTACTC------CCGTAGGTCTAAATATTACTCAAAATACCGTCGTTGGTTCGATTGTGACGGGAGGTAACTTGTTGCCTGTTACTATTACTGCCGGCAAAAGCTTAACTTTAAACGGTACTAATGCTGTTGCTGCAAATCATGGTTTTGATGCTCCTGCCGATAATTATACAGGTTTAGGAAATATAAC?????????????????????????????????????????????????????????????????????????????????????????????????????????
>Isolate_197_R_slovaca
????????????????????????????????????????????????ACCTCAACCGCAGCGATAATGCTGAGTAGTAGCGGGGCACTCGGTGTTGCTG---CA---GGTGTTATTGCTACTAATAATAATGCAGCATTTAGTGATAATGTTGGCAATAATAATTGGAATGAGATAACGGCTGGAGGGGTAGCTAATGGTACTCCTGCTGGCAGTCCTCAA---AACAATTGGGCATTTACTTACGGTGGTGATTATACTATCACTGCAGATGCAGCCGATCGTATTATTACGGCTATAAATGTTGCGGGTACTACTC------CCGTAGGTCTAAATATTGCTCAAAATACCGTCGTTGGTTCGATTATAACGAGAGGTAACTTGTTGCCTGTTACTATTAATGCCGGCAAAAGCTTAACTTTAAACGGTAATAATGCTGTTGCTGCAAATCATGGTTTTGATTCTCCTGCCGATAATTATACAGGTTTAGGAAATATAGCTTTAGGGGGAGCGAATGCTGCACTAATTATACAATCT---GCAGCCCCGGCAAAGATAACACTTGCAGGAAATATAAATGGAGGAGGTATAATAACTGTCAAGAC
>Isolate_198_R_aeschlimannii
???????????????????????????????????????????????????????????????ATAATGCTGAGTAGTAGCGGGGCACTCGGTGTTGCTG---CA---GGTGTTGTTTCTAATAATAATAATGCAGCATTTAGTGATCTTGCTGCTGCCAATAATTGGAATGATATAACGGCTGAAGGGATAGCTAATGGTACTCCTGTTGATGGTCCTCAA---AATGGTATGGCATTTACTTACGGTGGTGATCATACTATCACTGCAGATGAAGCCGGTCGTATTATTACGGCTATAAATGTTGCGGGTACTACTC------CCGTAGGTCTAAATATTACTCAAAATACCGTCGTTGGTTCGATTGTGACGGGAGGTAACTTGTTGCCTGTTACTATTACTGCCGGCAAAAGCTTAACTTTAAACGGTACTAATGCTGTTGCTGCAAATCATGGTTTTGATGCTCCTGCCGATAATTATACAGGTTTAGGAAATATAACTTTAGAGGGAGAGAATGCTGCACTAATTATACAATCT---GTAACCCCGGCAAAGATAACACTTGCAGGAAATATAGATGGAGGAGGTATAATAACTGTTAGTAC
>Isolate_199_R_aeschlimannii
TTATTTCAAAAAGCAATACAACAAGGTCTTAAAGCCGCTTTATTCACCACTTCAACCGCAGCGATAATGCTGAGTAGTAGCGGGGCACTCGGTGTTGCTG---CA---GGTGTTGTTTCTAATAATAATAATGCAGCATTTAGTGATCTTGCTGCTGCCAATAATTGGAATGATATAACGGCTGAAGGGATAGCTAATGGTACTCCTGTTGATGGTCCTCAA---AATGGTATGGCATTTACTTACGGTGGTGATCATACTATCACTGCAGATGAAGCCGGTCGTATTATTACGGCTATAAATGTTGCGGGTACTACTC------CCGTAGGTCTAAATATTACTCAAAATACCGTCGTTGGTTCGATTGTGACGGGAGGTAACTTGTTGCCTGTTACTATTACTGCCGGCAAAAGCTTAACTTTAAACGGTACTAATGCTGTTGCTGCAAATCATGGTTTTGATGCTCCTGCCGATAATTATACAGGTTTAGGAAATATAACTTTAGAGGGAGAGAATGCTGCACTAATTATACAATCW---GTAACCCCGGC??????????????????????????????????????????????????????
>Isolate_19_R_aeschlimannii
????????????????????????????????AGCCGCTTTATTCACCACTTCAACCGCAGCGATAATGCTGAGTAGTAGCGGGGCACTCGGTGTTGCTG---CA---GGTGTTGTTTCTAATAATAATAATGCAGCATTTAGTGATCTTGCTGCTGCCAATAATTGGAATGATATAACGGCTGAAGGGATAGCTAATGGTACTCCTGTTGATGGTCCTCAA---AATGGTATGGCATTTACTTACGGTGGTGATCATACTATCACTGCAGATGAAGCCGGTCGTATTATTACGGCTATAAATGTTGCGGGTACTACTC------CCGTAGGTCTAAATATTACTCAAAATACCGTCGTTGGTTCGATTGTGACGGGAGGTAACTTGTTGCCTGTTACTATTACTGCCGGCAAAAGCTTAACTTTAAACGGTACTAATGCTGTTGCTGCAAATCATGGTTTTGATGCTCCTGCCGATAATTATACAGGTTTAGGAAATATAACTTTAGAGGGAGAGAATGCTGCACTAATTATACAATCT---GTAACCCCGGCAAAGATAACACTTGCAGGAAATATAGATGGAGGAGGTATAATAACTGTTAGTAC
>Isolate_1_R_slovaca
?????????????????????????????????????????????????????????????CGATAATGCTGAGTAGTAGCGGGGCACTCGGTGTTGCTG---CA---GGTGTTATTGCTACTAATAATAATGCAGCATTTAGTGATAATGTTGGCAATAATAATTGGAATGAGATAACGGCTGGAGGGGTAGCTAATGGTACTCCTGCTGGCAGTCCTCAA---AACAATTGGGCATTTACTTACGGTGGTGATTATACTATCACTGCAGATGCAGCCGATCGTATTATTACGGCTATAAATGTTGCGGGTACTACTC------CCGTAGGTCTAAATATTGCTCAAAATACCGTCGTTGGTTCGATTATAACGAGAGGTAACTTGTTGCCTGTTACTATTAATGCCGGCAAAAGCTTAACTTTAAACGGTAATAATGCTGTTGCTGCAAATCATGGTTTTGATTCTCCTGCCGATAATTATACAGGTTTAGGAAATATAGCTTTAGGGGGAGCGAATGCTGCACTAATTATACAATCT---GCAGCCCCGGCAAAGATAACACTTGCAGGAAATATAAATGGAGGAGGTATAATAACTGTCAAGAC
>Isolate_200_R_aeschlimannii
TTATTTCAAAAAGCAATACAACAAGGTCTTAAAGCCGCTTTATTCACCACTTCAACCGCAGCGATAATGCTGAGTAGTAGCGGGGCACTCGGTGTTGCTG---CA---GGTGTTGTTTCTAATAATAATAATGCAGCATTTAGTGATCTTGCTGCTGCCAATAATTGGAATGATATAACGGCTGAAGGGATAGCTAATGGTACTCCTGTTGATGGTCCTCAA---AATGGTATGGCATTTACTTACGGTGGTGATCATACTATCACTGCAGATGAAGCCGGTCGTATTATTACGGCTATAAATGTTGCGGGTACTACTC------CCGTAGGTCTAAATATTACTCAAAATACCGTCGTTGGTTCGATTGTGACGGGAGGTAACTTGTTGCCTGTTACTATTACTGCCGGCAAAAGCTTAACTTTAAACGGTACTAATGCTGTTGCTGCAAATCATGGTTTTGATGCTCCTGCCGATAATTATACAGGTTTAGGAAATATAACTTTAGAGGGAGAGAATGCTGCACTAATTATACAATCW---GTAACCCCGGC??????????????????????????????????????????????????????
>Isolate_201_R_aeschlimannii
TTATTTCAAAAAGCAATACAACAAGGTCTTAAAGCCGCTTTATTCACCACTTCAACCGCAGCGATAATGCTGAGTAGTAGCGGGGCACTCGGTGTTGCTG---CA---GGTGTTGTTTCTAATAATAATAATGCAGCATTTAGTGATCTTGCTGCTGCCAATAATTGGAATGATATAACGGCTGAAGGGATAGCTAATGGTACTCCTGTTGATGGTCCTCAA---AATGGTATGGCATTTACTTACGGTGGTGATCATACTATCACTGCAGATGAAGCCGGTCGTATTATTACGGCTATAAATGTTGCGGGTACTACTC------CCGTAGGTCTAAATATTACTCAAAATACCGTCGTTGGTTCGATTGTGACGGGAGGTAACTTGTTGCCTGTTACTATTACTGCCGGCAAAAGCTTAACTTTAAACGGTACTAATGCTGTTGCTGCAAATCATGGTTTTGATGCTCCTGCCGATAATTATACAGGTTTAGGAAATATAACTTTAGAGGGAGAGAATGCTGCACTAATTATACAATCT---GTAACCCCGGCAAAGATAACACTT?????????????????????????????????????????
>Isolate_202_R_monacensis
????????????????????????????????????????????????????????????????????????????????????????????TGTTGCTG---CG---GGTGTTATTTCTAT---TAATGATGCANCATTTAGTGATCTTGCTGCTGCCGGTAATTGGAATAAGATAACGGCTGGAGGAGTAGCTAATGGTACTTCTGTTGACGGTCCTCAA---GACAATAAGGCATTTACTTACGGTGGTCGTCATATTATCACTGCAGATGAAGTCGGTCGTATTATTACGGCTATAAATGTTGCGGCTACTAATC------CTATAGGCCTAAAAATTGCTGAAAATACCAGCGTCGGTTCTATTGTTACAGATCGTAACTTGTTGCCTGTTAATATTACTGCCGGCAAAAGTTTAACTTTAACCGGTACTGCTGCGTTTGTTCCACGTCATGGTGTTGGTGCTTTTGCTGATACTTATACGGGTTTAGGAAATATAACTTTAGGGGGAGCGAATGCTGAACTAATTATGCAATCT---GCAACTCCGGCAAAGATAACACTTACAGGAAATATAGATGGAGGAGGTATAATAACTGCCAATAC
>Isolate_203_R_monacensis
?????????????????????????????????????????????????????????????CATTAATGCTGAGTAGTAGCGGGGCGTTGGGTGTTGCTG---CG---GGTGTTATTTCTAT---TAATGATGCAGCATTTAGTGATCTTGCTGCTGCCGGTAATTGGAATAAGATAACGGCTGGAGGAGTAGCTAATGGTACTTCTGTTGACGGTCCTCAA---GACAATAAGGCATTTACTTACGGTGGTCGTCATATTATCACTGCAGATGAAGTCGGTCGTATTATTACGGCTATAAATGTTGCGGCTACTAATC------CTATAGGCCTAAAAATTGCTGAAAATACCAGCGTCGGTTCTATTGTTACAGATCGTAACTTGTTGCCTGTTAATATTACTGCCGGCAAAAGTTTAACTTTAACCGGTACTGCTGCGTTTGTTCCACGTCATGGTGTTGGTGCTTTTGCTGATACTTATACGGGTTTAGGAAATATAACTTTAGGGGGAGCGAATGCTGAACTAATTATGCAATCT---GCAACTCCGGCAAAGATAACACTTACAGGAAATATAGATGGAGGAGGTATAATAACTGCCAATAC
>Isolate_204_R_conorii_subsp_raoultii
????????????????????????????????????????????????????????????????????GCTGAGTAGTAGCGGGGCACTCGGTGTTGCTG---CA---GGTGTTATTTCTAC---TAATAATGCAGCATTTAATGATCTTGCTGTTGCCAATAATTGGAATGAGATAACGGCTAGAGGGGTAGCTAATGGTACTCCTGCTGGTGGTCCTCAA---GACAATGGGGCATTTACTTACGGTGGTGATCATACTATCACTGCAGATGAAGCAGGTCGTATTATTACGGCTATAAATGTTGCGGGTACTACTC------CCGTAGGTCTAAATATTACTCAAAATACCGTAGTTGGTTCGATTGTGACGGGAGGTAACTTGTTGCCTGTTACTATTACTGCTGGCAAAAGCTTAACTTTAAACGGTACTAATGCTGTTGCTGCAAATCATGGTTTTGATGCTCCTGCCGATAATTATACAGGTTTAGGAAATATAACTTTAGGGGGAGCGAATGCTGCACTAATTATACAATCT---GTAACCCCGGCAAAGATAACACTTGCAGGAAATATAGATGGAGGAGGTATAATAACTGTCAATAC
>Isolate_205_R_conorii_subsp_raoultii
?????????????????????????????????????????????????????????????????????????????????????????????????????????????GTGTTATTTCTAC---TAATAATGCMNCATTTAATGATCTTGCTGTTGCCAATAATTGGAATGAGATAACGGCTAGAGGGGTAGCTAATGGTACTCCTGCTGGTGGTCCTCAA---GACAATGGGGCATTTACTTACGGTGGTGATCATACTATCACTGCAGATGAAGCAGGTCGTATTATTACGGCTATAAATGTTGCGGGTACTACTC------CCGTAGGTCTAAATATTACTCAAAATACCGTAGTTGGTTCGATTGTGACGGGAGGTAACTTGTTGCCTGTTACTATTACTGCTGGCAAAAGCTTAACTTTAAACGGTACTAATGCTGTTGCTGCAAATCATGGTTTTGATGCTCCTGCCGATAATTATACAGGTTTAGGAAATATAACTTTAGGGGGAGCGAATGCTGCACTAATTATACAATCT---GTAACCCCGGCAAAGATAACACTTGCAGGAAATATAGATGGAGGAGGTATAATAACTGTCAATAC
>Isolate_206_R_slovaca
????????????????????????????????????????????????????????????GCGATWATGCTGAGTAGTAGCGGGGCACTCGGTGTTGCTG---CA---NGTGTTATTGCTACTAATAATAATGCAGCATTTAGTGATAATGTTGGCAATAATAATTGGAATGAGATAACGGCTGGAGGGGTAGCTAATGGTACTCCTGCTGGCAGTCCTCAA---AACAATTGGGCATTTACTTACGGTGGTGATTATACTATCACTGCAGATGCAGCCGATCGTATTATTACGGCTATAAATGTTGCGGGTACTACTC------CCGTAGGTCTAAATATTGCTCAAAATACCGTCGTTGGTTCGATTATAACGAGAGGTAACTTGTTGCCTGTTACTATTAATGCCGGCAAAAGCTTAACTTTAAACGGTAATAATGCTGTTGCTGCAAATCATGGTTTTGATTCTCCTGCCGATAATTATACAGGTTTAGGAAATATAGCTTTAGGGGGAGCGAATGCTGCACTAATTATACAATCT---GCAGCCCCGGCAAAGATAACACTTGCAGGAAATATAAATGGAGGAGGTATAATAACTGTCAAGAC
>Isolate_207_R_slovaca
???????????????????????????????????????????????????????CCGCAGCGATAATGCTGAGTAGTAGCGGGGCACTCGGTGTTGCTG---CA---GGTGTTATTGCTACTAATAATAATGCAGCATTTAGTGATAATGTTGGCAATAATAATTGGAATGAGATAACGGCTGGAGGGGTAGCTAATGGTACTCCTGCTGGCAGTCCTCAA---AACAATTGGGCATTTACTTACGGTGGTGATTATACTATCACTGCAGATGCAGCCGATCGTATTATTACGGCTATAAATGTTGCGGGTACTACTC------CCGTAGGTCTAAATATTGCTCAAAATACCGTCGTTGGTTCGATTATAACGAGAGGTAACTTGTTGCCTGTTACTATTAATGCCGGCAAAAGCTTAACTTTAAACGGTAATAATGCTGTTGCTGCAAATCATGGTTTTGATTCTCCTGCCGATAATTATACAGGTTTAGGAAATATAGCTTTAGGGGGAGCGAATGCTGCACTAATTATACAATCT---GCAGCCCCGGCAAAGATAACACTTGCAGGAAATATAAATGGAGGAGGTATAATAACTGTCAAGAC
>Isolate_208_R_monacensis
???????????????????????????????????????????????????????????????????TGCTGAGTAGTAGCGGGGCGTTGGGTGTTGCTG---CG---GGTGTTATTTCTAT---TAATGATGCAGCATTTAGTGATCTTGCTGCTGCCGGTAATTGGAATAAGATAACGGCTGGAGGAGTAGCTAATGGTACTTCTGTTGACGGTCCTCAA---GACAATAAGGCATTTACTTACGGTGGTCGTCATATTATCACTGCAGATGAAGTCGGTCGTATTATTACGGCTATAAATGTTGCGGCTACTAATC------CTATAGGCCTAAAAATTGCTGAAAATACCAGCGTCGGTTCTATTGTTACAGATCGTAACTTGTTGCCTGTTAATATTACTGCCGGCAAAAGTTTAACTTTAACCGGTACTGCTGCGTTTGTTCCACGTCATGGTGTTGGTGCTTTTGCTGATACTTATACGGGTTTAGGAAATATAACTTTAGGGGGAGCGAATGCTGAACTAATTATGCAATCT---GCAACTCCGGCAAAGATAACACTTACAGGAAATATAGATGGAGGAGGTATAATAACTGCCAATAC
>Isolate_209_R_slovaca
????????????????????????????????????????????????ACCTCAACCGCAGCGATAATGCTGAGTAGTAGCGGGGCACTCGGTGTTGCTG---CA---GGTGTTATTGCTACTAATAATAATGCAGCATTTAGTGATAATGTTGGCAATAATAATTGGAATGAGATAACGGCTGGAGGGGTAGCTAATGGTACTCCTGCTGGCAGTCCTCAA---AACAATTGGGCATTTACTTACGGTGGTGATTATACTATCACTGCAGATGCAGCCGATCGTATTATTACGGCTATAAATGTTGCGGGTACTACTC------CCGTAGGTCTAAATATTGCTCAAAATACCGTCGTTGGTTCGATTATAACGAGAGGTAACTTGTTGCCTGTTACTATTAATGCCGGCAAAAGCTTAACTTTAAACGGTAATAATGCTGTTGCTGCAAATCATGGTTTTGATTCTCCTGCCGATAATTATACAGGTTTAGGAAATATAGCTTTAGGGGGAGCGAATGCTGCACTAATTATACAATCT---GCAGCCCCGGCAAAGATAACACTTGCAGGAAATATAAATGGAGGAGGTATAATAACTGTCAAGAC
>Isolate_20_R_massiliae
TTATTGCAAAAAGCAATACAACAAGGTCTTAAAGCCGCTTTATTCACCACCTCAACTGCAGCGATAATGCTGAGTAGTAGCGGGGTACTCGGTGTTGCTG---TA---GGTGTTATTTCTACTAATAATAATGCAGCATTTAGTGATCTTGCTGTTGCCAATAATTGGAATGATATAACGGCTCAAGGGGTAGCTAATGGTACTCCTGTTGACGGTCCTCAA---AATGGTATGGCATTTACTTACGGTGGTGATCATACTATCACTGCAGATGAAGCCGGTCGTATTATTACGGCTATAAATGTTGCGGGTACTACTC------CCGTAGGTCTAAATATTACTCAAAATACCGTCGTTGGTTCGATTGTGACGGGAGGTAACTTGTTGCCTGTTACTATTACTGCCGGCAAAAGCTTAACTTTAAACGGTACTAATGCTGTTGCTGCAAATCATGGTTTTGATGCTCCTGCCGATAATTATACAGGTTTAGGAAATATAACTTTAGGGGGAGCGAATGCTGCACTAATTATACAATCT---GTAACCCCGGCA?????????????????????????????????????????????????????
>Isolate_210_R_monacensis
????????????????????????????????????????????????????????????????????GCTGAGTAGTAGCGGGGCGTTGGGTGTTGCTG---CG---GGTGTTATTTCTAT---TAATGATGCAGCATTTAGTGATCTTGCTGCTGCCGGTAATTGGAATAAGATAACGGCTGGAGGAGTAGCTAATGGTACTTCTGTTGACGGTCCTCAA---GACAATAAGGCATTTACTTACGGTGGTCGTCATATTATCACTGCAGATGAAGTCGGTCGTATTATTACGGCTATAAATGTTGCGGCTACTAATC------CTATAGGCCTAAAAATTGCTGAAAATACCAGCGTCGGTTCTATTGTTACAGATCGTAACTTGTTGCCTGTTAATATTACTGCCGGCAAAAGTTTAACTTTAACCGGTACTGCTGCGTTTGTTCCACGTCATGGTGTTGGTGCTTTTGCTGATACTTATACGGGTTTAGGAAATATAACTTTAGGGGGAGCGAATGCTGAACTAATTATGCAATCT---GCAACTCCGGCAAAGATAACACTTACAGGAAATATAGATGGAGGAGGTATAATAACTGCCAATAC
>Isolate_211_R_monacensis
?????????????????????????????????????????????????????????????????????????????????GGGGCGTTGGGTGTTGCTG---CG---GGTGTTATTTCTAT---TAATGATGCAGCATTTAGTGATCTTGCTGCTGCCGGTAATTGGAATAAGATAACGGCTGGAGGAGTAGCTAATGGTACTTCTGTTGACGGTCCTCAA---GACAATAAGGCATTTACTTACGGTGGTCGTCATATTATCACTGCAGATGAAGTCGGTCGTATTATTACGGCTATAAATGTTGCGGCTACTAATC------CTATAGGCCTAAAAATTGCTGAAAATACCAGCGTCGGTTCTATTGTTACAGATCGTAACTTGTTGCCTGTTAATATTACTGCCGGCAAAAGTTTAACTTTAACCGGTACTGCTGCGTTTGTTCCACGTCATGGTGTTGGTGCTTTTGCTGATACTTATACGGGTTTAGGAAATATAACTTTAGGGGGAGCGAATGCTGAACTAATTATGCAATCT---GCAACTCCGGCAAAGATAACACTTACAGGAAATATAGATGGAGGAGGTATAATAACTGCCAATAC
>Isolate_212_R_conorii_subsp_raoultii
???????????????????????????????????????????????????????????????????????????????????????????GTGTTGCTG---CA---GGTGTTATTTCTAC---TAATAATGCANCATTTAATGATCTTGCTATTGCCAATAATTGGAATGAGATAACGGCTAGAGGGGTAGCTAATGGTACTCCTGCTGGTGGTCCTCAA---GACAATGGGGCATTTACTTACTGTGGTGATCATACTATCACTGCAGATGAAGCGGGTCGTATTATTACGGCTATAAATGTGGCGGGTACTACTC------CCGTAGGTCTAAATATTACTCAAAATACCGTAGTTGGTTCGATTGTGACGGGAGGTAACTTGTTGCCTTTTACTATTACTGCCAGCAAAAGCTTAACTTTAAACGGTACTAATGCTGTTGCTGCAAATCATGGTTTTGATGCTCCTGCCGATAATTATACAGGTTTAGGAAATATAACTTTAGGGGGAGCGAATGCTGCACTAATTATACAATCT---GTAACCCCGGCAAAGATAACACTTGCAGGAAATATAGATGGAGGAGGTATAATAACTGTCAATAC
>Isolate_213_R_monacensis
TTATTTCAAAAGGCAATTCAAAAAGGTCTTAAAACCGCTTTATTCACCACCTCAACCGCAGCATTAATGCTGAGTAGTAGCGGGGCGTTGGGTGTTGCTG---CG---GGTGTTATTTCTAT---TAATGATGCAGCATTTAGTGATCTTGCTGCTGCCGGTAATTGGAATAAGATAACGGCTGGAGGAGTAGCTAATGGTACTTCTGTTGACGGTCCTCAA---GACAATAAGGCATTTACTTACGGTGGTCGTCATATTATCACTGCAGATGAAGTCGGTCGTATTATTACGGCTATAAATGTTGCGGCTACTAATC------CTATAGGCCTAAAAATTGCTGAAAATACCAGCGTCGGTTCTATTGTTACAGATCGTAACTTGTTGCCTGTTAATATTACTGCCGGCAAAAGTTTAACTTTAACCGGTACTGCTGCGTTTGTTCCACGTCATGGTGTTGGTGCTTTTGCTGATACTTATACGGGTTTAGGAAATATAACTTTAGGGGGAGCGAATGCTGAACTAATTATGCAATCT---GCAACTCCGGCAAAGATAACACTTACA??????????????????????????????????????
>Isolate_214_R_monacensis
TTATTTCAAAAGGCAATTCAAAAAGGTCTTAAAACCGCTTTATTCACCACCTCAACCGCAGCATTAATGCTGAGTAGTAGCGGGGCGTTGGGTGTTGCTG---CG---GGTGTTATTTCTAT---TAATGATGCAGCATTTAGTGATCTTGCTGCTGCCGGTAATTGGAATAAGATAACGGCTGGAGGAGTAGCTAATGGTACTTCTGTTGACGGTCCTCAA---GACAATAAGGCATTTACTTACGGTGGTCGTCATATTATCACTGCAGATGAAGTCGGTCGTATTATTACGGCTATAAATGTTGCGGCTACTAATC------CTATAGGCCTAAAAATTGCTGAAAATACCAGCGTCGGTTCTATTGTTACAGATCGTAACTTGTTGCCTGTTAATATTACTGCCGGCAAAAGTTTAACTTTAACCGGTACTGCTGCGTTTGTTCCACGTCATGGTGTTGGTGCTTTTGCTGATACTTATACGGGTTTAGGAAATATAACTTTAGGGGGAGCGAATGC???????????????????????????????????????????????????????????????????????????????????????
>Isolate_215_R_monacensis
TTATTTCAAAAGGCAATTCAAAAAGGTCTTAAAACCGCTTTATTCACCACCTCAACCGCAGCATTAATGCTGAGTAGTAGCGGGGCGTTGGGTGTTGCTG---CG---GGTGTTATTTCTAT---TAATGATGCAGCATTTAGTGATCTTGCTGCTGCCGGTAATTGGAATAAGATAACGGCTGGAGGAGTAGCTAATGGTACTTCTGTTGACGGTCCTCAA---GACAATAAGGCATTTACTTACGGTGGTCGTCATATTATCACTGCAGATGAAGTCGGTCGTATTATTACGGCTATAAATGTTGCGGCTACTAATC------CTATAGGCCTAAAAATTGCTGAAAATACCAGCGTCGGTTCTATTGTTACAGATCGTAACTTGTTGCCTGTTAATATTACTGCCGGCAAAAGTTTAACTTTAACCGGTACTGCTGCGTTTGTTCCACGTCATGGTGTTGGTGCTTTTGCTGATACTTATACGGGTTTAGGAAATATAACTTTAGGGGGAGCGAATGCTGAACTAATTATGCAATCT---GCAACTCCGG???????????????????????????????????????????????????????
>Isolate_216_R_monacensis
TTATTTCAAAAGGCAATTCAAAAAGGTCTTAAAACCGCTTTATTCACCACCTCAACCGCAGCATTAATGCTGAGTAGTAGCGGGGCGTTGGGTGTTGCTG---CG---GGTGTTATTTCTAT---TAATGATGCAGCATTTAGTGATCTTGCTGCTGCCGGTAATTGGAATAAGATAACGGCTGGAGGAGTAGCTAATGGTACTTCTGTTGACGGTCCTCAA---GACAATAAGGCATTTACTTACGGTGGTCGTCATATTATCACTGCAGATGAAGTCGGTCGTATTATTACGGCTATAAATGTTGCGGCTACTAATC------CTATAGGCCTAAAAATTGCTGAAAATACCAGCGTCGGTTCTATTGTTACAGATCGTAACTTGTTGCCTGTTAATATTACTGCCGGCAAAAGTTTAACTTTAACCGGTACTGCTGCGTTTGTTCCACGTCATGGTGTTGGTGCTTTTGCTGATACTTATACGGGTTTAGGAAATATAACTTTAGGGGGAGCGAATGCTGAACTAATTATGCAATCT---GCAACTCCGGC??????????????????????????????????????????????????????
>Isolate_217_R_monacensis
TTATTTCAAAAGGCAATTCAAAAAGGTCTTAAAACCGCTTTATTCACCACCTCAACCGCAGCATTAATGCTGAGTAGTAGCGGGGCGTTGGGTGTTGCTG---CG---GGTGTTATTTCTAT---TAATGATGCAGCATTTAGTGATCTTGCTGCTGCCGGTAATTGGAATAAGATAACGGCTGGAGGAGTAGCTAATGGTACTTCTGTTGACGGTCCTCAA---GACAATAAGGCATTTACTTACGGTGGTCGTCATATTATCACTGCAGATGAAGTCGGTCGTATTATTACGGCTATAAATGTTGCGGCTACTAATC------CTATAGGCCTAAAAATTGCTGAAAATACCAGCGTCGGTTCTATTGTTACAGATCGTAACTTGTTGCCTGTTAATATTACTGCCGGCAAAAGTTTAACTTTAACCGGTACTGCTGCGTTTGTTCCACGTCATGGTGTTGGTGCTTTTGCTGATACTTATACGGGTTTAGGAAATATAACTTTAGGGGGAGCGAATGCTGAASTAATTATGCAATCT---GCAACTCCGGC??????????????????????????????????????????????????????
>Isolate_218_Candidatus_R_rioja
TTATTTCAAAAAGCAATACAACAAGGTCTTAAAGCCGCTTTATTCACCACCTTAACCGCAGCGATAATGCTGAGTAGTAGCGGGGCACTCGGTGTTGCTG---CA---GGTGTTATTTCTAC---TAATAATGCAGCATTTAATGATCTTGCTATTGCCAATAATTGGAATGAGATAACGGCTAGAGGGGTAGCTAATGGTACTCCTGCTGGTGGTCCTCAA---GACAATGGGGCATTTACTTACTGTGGTGATCATACTATCACTGCAGATGAAGCGGGTCGTATTATTACGGCTATAAATGTGGCGGGTACTACTC------CCGTAGGTCTAAATATTACTCAAAATACCGTAGTTGGTTCGATTGTGACGGGAGGTAACTTGTTGYCTTTTACTATTACTGCCAGCAAAAGCTTAACTTTAAACGGTACTAATGCTGTTGCTGCAAATCATGGTTTTGATGCTCCTGCCGATAATTATACAGGYTTAGGAAATATAACTTTAGGGGGAGCGAATGC???????????????????????????????????????????????????????????????????????????????????????
>Isolate_219_R_slovaca
TTATTTCAAAAAGCAATACAACAAGGTCTTAAAGCCGCTTTATTCACCACCTCAACCGCAGCGATAATGCTGAGTAGTAGCGGGGCACTCGGTGTTGCTG---CA---GGTGTTATTGCTACTAATAATAATGCAGCATTTAGTGATAATGTTGGCAATAATAATTGGAATGAGATAACGGCTGGAGGGGTAGCTAATGGTACTCCTGCTGGCAGTCCTCAA---AACAATTGGGCATTTACTTACGGTGGTGATTATACTATCACTGCAGATGCAGCCGATCGTATTATTACGGCTATAAATGTTGCGGGTACTACTC------CCGTAGGTCTAAATATTGCTCAAAATACCGTCGTTGGTTCGATTATAACGAGAGGTAACTTGTTGCCTGTTACTATTAATGCCGGCAAAAGCTTAACTTTAAACGGTAATAATGCTGTTGCTGCAAATCATGGTTTTGATTCTCCTGCCGATAATTATACAGGTTTAGGAAATATAGCTTTAGGGGGAGCGAATGCTGC????????????????????????????????????????????????????????????????????????????????????
>Isolate_21_R_monacensis
??????????????????????????????????CCGCTTTATTCACCACCTCAACCGCANCATTAATGCTGAGTANTACCGGGGCGTTGGGTGTTGCTG---CG---GGTGTTATTTCTAT---TAATGATGCAGCATTTAGTGATCTTGCTGCTGCCGGTAATTGGAATAAGATAACGGCTGGAGGARTAGCTAATGGTACTTCTGTTGACGGTCCTCAA---GAMAATAAGGCATTTACTTACGGTGGTCGTCATATTATCACTGCAGATGAAGTCGGTCGTATTATTACGGCTATAAATGTTGCGGCTACTAATC------CTATAGGCCTAAAAATTGCTGAAAATACCAGCGTCGGTTCTATTGTTACARATCGTAACTTGTTGCCTGTTAATATTACTGCCGGCAAAAGTTTAACTTTAACCGGTACTGCTGCGTTTGTTCCACGTCATGGTGTTGGTGCTTTTGCTGATACTTATACGGGTTTAGGAAATATAACTTTAGGGGGAGCGAATGCTGAACTAATTATGCAATCT---GCAACTCCGGCAAARATAACACTTACMGGAAATATARATGGAGGAGGTATAATAACTGCCAATAC
>Isolate_220_Candidatus_R_rioja
TTATTTCAAAAAGCAATACAACAAGGTCTTAAAGCCGCTTTATTCACCACCTTAACCGCAGCGATAATGCTGAGTAGTAGCGGGGCACTCGGTGTTGCTG---CA---GGTGTTATTTCTAC---TAATAATGCAGCATTTAATGATCTTGCTATTGCCAATAATTGGAATGAGATAACGGCTAGAGGGGTAGCTAATGGTACTCCTGCTGGTGGTCCTCAA---GACAATGGGGCATTTACTTACTGTGGTGATCATACTATCACTGCAGATGAAGCGGGTCGTATTATTACGGCTATAAATGTGGCGGGTACTACTC------CCGTAGGTCTAAATATTACTCAAAATACCGTAGTTGGTTCGATTGTGACGGGAGGTAACTTGTTGYCTTTTACTATTACTGCCAGCAAAAGCTTAACTTTAAACGGTACTAATGCTGTTGCTGCAAATCATGGTTTTGATGCTCCTGCCGATAATTATACAGGTTTAGGAAATATAACTTTAGGGGGAGCGAATGC???????????????????????????????????????????????????????????????????????????????????????
>Isolate_221_Candidatus_R_rioja
TTATTTCAAAAAGCAATACAACAAGGTCTTAAAGCCGCTTTATTCACCACCTTAACCGCAGCGATAATGCTGAGTAGTAGCGGGGCACTCGGTGTTGCTG---CA---GGTGTTATTTCTAC---TAATAATGCAGCATTTAATGATCTTGCTATTGCCAATAATTGGAATGAGATAACGGCTAGAGGGGTAGCTAATGGTACTCCTGCTGGTGGTCCTCAA---GACAATGGGGCATTTACTTACTGTGGTGATCATACTATCACTGCAGATGAAGCGGGTCGTATTATTACGGCTATAAATGTGGCGGGTACTACTC------CCGTAGGTCTAAATATTACTCAAAATACCGTAGTTGGTTCGATTGTGACGGGAGGTAACTTGTTGYCTTTTACTATTACTGCCRGCAAAAGCTTAACTTTAAACGGTACTAATGCTGTTGCTGCAAATCATSGTTTT??????????????????????????????????????????????????????????????????????????????????????????????????????????????????????????????????????????????????
>Isolate_222_Candidatus_R_rioja
TTATTTCAAAAAGCAATACAACAAGGTCTTAAAGCCGCTTTATTCACCACCTTAACCGCAGCGATAATGCTGAGTAGTAGCGGGGCACTCGGTGTTGCTG---CA---GGTGTTATTTCTAC---TAATAATGCAGCATTTAATGATCTTGCTATTGCCAATAATTGGAATGAGATAACGGCTAGAGGGGTAGCTAATGGTACTCCTGCTGGTGGTCCTCAA---GACAATGGGGCATTTACTTACTGTGGTGATCATACTATCACTGCAGATGAAGCGGGTCGTATTATTACGGCTATAAATGTGGCGGGTACTACTC------CCGTAGGTCTAAATATTACTCAAAATACCGTAGTTGGTTCGATTGTGACGGGAGGTAACTTGTTGCCTTTTACTATTACTGCCAGCAAAAGCTTAACTTTAAACGGTACTAATGCTGTTGCTGCAAATCATGGTTTTGATGCTCCTGCCGATAATTATACAGGTTTAGGAAATATAACTTTAGGGGGAGCGAATGCTGCACTA????????????????????????????????????????????????????????????????????????????????
>Isolate_223_R_slovaca
TTATTTCAAAAAGCAATACAACAAGGTCTTAAAGCCGCTTTATTCACCACCTCAACCGCAGCGATAATGCTGAGTAGTAGCGGGGCACTCGGTGTTGCTG---CA---GGTGTTATTGCTACTAATAATAATGCAGCATTTAGTGATAATGTTGGCAATAATAATTGGAATGAGATAACGGCTGGAGGGGTAGCTAATGGTACTCCTGCTGGCAGTCCTCAA---AACAATTGGGCATTTACTTACGGTGGTGATTATACTATCACTGCAGATGCAGCCGATCGTATTATTACGGCTATAAATGTTGCGGGTACTACTC------CCGTAGGTCTAAATATTGCTCAAAATACCGTCGTTGGTTCGATTATAACGAGAGGTAACTTGTTGCCTGTTACTATTAATGCCGGCAAAAGCTTAACTTTAAACGGTAATAATGCTGTTGCTGCAAATCATGGTTTTGATTCTCCTGCCGATAATTATACAGGTTTAGGAAATATAGCTTTAGGGGGAGCGAATGCTGCACTAATTATACAATCT---GCAGCCCCGGC??????????????????????????????????????????????????????
>Isolate_224_R_massiliae
TTATTGCAAAAAGCAATACAACAAGGTCTTAAAGCCGCTTTATTCACCACCTCAACTGCAGCGATAATGCTGAGTAGTAGCGGGGTACTCGGTGTTGCTG---TA---GGTGTTATTTCTACTAATAATAATGCAGCATTTAGTGATCTTGCTGTTGCCAATAATTGGAATGATATAACGGCTCAAGGGGTAGCTAATGGTACTCCTGTTGACGGTCCTCAA---AATGGTATGGCATTTACTTACGGTGGTGATCATACTATCACTGCAGATGAAGCCGGTCGTATTATTACGGCTATAAATGTTGCGGGTACTACTC------CCGTAGGTCTAAATATTACTCAAAATACCGTCGTTGGTTCGATTGTGACGGGAGGTAACTTGTTGCCTGTTACTATTACTGCCGGCAAAAGCTTAACTTTAAACGGTACTAATGCTGTTGCTGCAAATCATGGTTTTGATGCTC???????????????????????????????????????????????????????????????????????????????????????????????????????????????????????????????????????????
>Isolate_225_Candidatus_R_rioja
TTATTTCAAAAAGCAATACAACAAGGTCTTAAAGCCGCTTTATTCACCACCTTAACCGCAGCGATAATGCTGAGTAGTAGCGGGGCACTCGGTGTTGCTG---CA---GGTGTTATTTCTAC---TAATAATGCAGCATTTAATGATCTTGCTATTGCCAATAATTGGAATGAGATAACGGCTAGAGGGGTAGCTAATGGTACTCCTGCTGGTGGTCCTCAA---GACAATGGGGCATTTACTTACTGTGGTGATCATACTATCACTGCAGATGAAGCGGGTCGTATTATTACGGCTATAAATGTGGCGGGTACTACTC------CCGTAGGTCTAAATATTACTCAAAATACCGTAGTTGGTTCGATTGTGACGGGAGGTAACTTGTTGCCTTTTACTATTACTGCCAGCAAAAGCTTAACTTTAAACGGTACTAATGCTGTTGCTGCAAATCATGGTTTTGATGCTCCTNCCGATAATTATAC???????????????????????????????????????????????????????????????????????????????????????????????????????????????????????????
>Isolate_226_R_slovaca
TTATTTCAAAAAGCAATACAACAAGGTCTTAAAGCCGCTTTATTCACCACCTCAACCGCAGCGATAATGCTGAGTAGTAGCGGGGCACTCGGTGTTGCTG---CA---GGTGTTATTGCTACTAATAATAATGCAGCATTTAGTGATAATGTTGGCAATAATAATTGGAATGAGATAACGGCTGGAGGGGTAGCTAATGGTACTCCTGCTGGCAGTCCTCAA---AACAATTGGGCATTTACTTACGGTGGTGATTATACTATCACTGCAGATGCAGCCGATCGTATTATTACGGCTATAAATGTTGCGGGTACTACTC------CCGTAGGTCTAAATATTGCTCAAAATACCGTCGTTGGTTCGATTATAACGAGAGGTAACTTGTTGCCTGTTACTATTAATGCCGGCAAAAGCTTAACTTTAAACGGTAATAATGCTGTTGCTGCAAATCATGGTTTTGATTCTCCTGCCGATAATTATACAGGTTTAGGAAATATAGCTTTAGGGGGAGCGAATG????????????????????????????????????????????????????????????????????????????????????????
>Isolate_227_R_aeschlimannii
TTATTTCAAAAAGCAATACAACAAGGTCTTAAAGCCGCTTTATTCACCACTTCAACCGCAGCGATAATGCTGAGTAGTAGCGGGGCACTCGGTGTTGCTG---CA---GGTGTTGTTTCTAATAATAATAATGCAGCATTTAGTGATCTTGCTGCTGCCAATAATTGGAATGATATAACGGCTGAAGGGATAGCTAATGGTACTCCTGTTGATGGTCCTCAA---AATGGTATGGCATTTACTTACGGTGGTGATCATACTATCACTGCAGATGAAGCCGGTCGTATTATTACGGCTATAAATGTTGCGGGTACTACTC------CCGTAGGTCTAAATATTACTCAAAATACCGTCGTTGGTTCGATTGTGACGGGAGGTAACTTGTTGCCTGTTACTATTACTGCCGGCAAAAGCTTAACTTTAAACGGTACTAATGCTGTTGCTGCAAATCATGGTTTTGATGCTCCTGCCGATAATTATACAGGTTTAGGAAATATAACTTTAGAGGGAGAGAATGCTGCWCTAWTTWTACAATCW---GTAACC???????????????????????????????????????????????????????????
>Isolate_228_R_aeschlimannii
TTATTTCAAAAAGCAATACAACAAGGTCTTAAAGCCGCTTTATTCACCACTTCAACCGCAGCGATAATGCTGAGTAGTAGCGGGGCACTCGGTGTTGCTG---CA---GGTGTTGTTTCTAATAATAATAATGCAGCATTTAGTGATCTTGCTGCTGCCAATAATTGGAATGATATAACGGCTGAAGGGATAGCTAATGGTACTCCTGTTGATGGTCCTCAA---AATGGTATGGCATTTACTTACGGTGGTGATCATACTATCACTGCAGATGAAGCCGGTCGTATTATTACGGCTATAAATGTTGCGGGTACTACTC------CCGTAGGTCTAAATATTACTCAAAATACCGTCGTTGGTTCGATTGTGACGGGAGGTAACTTGTTGCCTGTTACTATTACTGCCGGCAAAAGCTTAACTTTAAACGGTACTAATGCTGTTGCTGCAAATCATGGTTTTGATGCTCCTGCCGATAATTATACAGGTTTAGGAAATATAACTTTAGAGGGAGAGAATG????????????????????????????????????????????????????????????????????????????????????????
>Isolate_229_R_massiliae
TTATTGCAAAAAGCAATACAACAAGGTCTTAAAGCCGCTTTATTCACCACCTCAACTGCAGCGATAATGCTGAGTAGTAGCGGGGTACTCGGTGTTGCTG---TA---GGTGTTATTTCTACTAATAATAATGCAGCATTTAGTGATCTTGCTGTTGCCAATAATTGGAATGATATAACGGCTCAAGGGGTAGCTAATGGTACTCCTGTTGACGGTCCTCAA---AATGGTATGGCATTTACTTACGGTGGTGATCATACTATCACTGCAGATGAAGCCGGTCGTATTATTACGGCTATAAATGTTGCGGGTACTACTC------CCGTAGGTCTAAATATTACTCAAAATACCGTCGTTGGTTCGATTGTGACGGGAGGTAACTTGTTGCCTGTTACTATTACTGCCGGCAAAAGCTTAACTTTAAACGGTACTAATGCTGTTGCTGCAAATCATGGTTTTGATGCTCCTGCCGATAATTATACAGGTTTAGGAAATATAACTTTAGGGGGAGCGAATGCTGCACTAATTATACAATCT---G????????????????????????????????????????????????????????????????
>Isolate_22_R_slovaca
???????????????????????????????AAGCCGCTTTATTCACCACCTCAACCGCAMCGATAATGCTGARTANTAGCGGGGCACTCGGTGTTGCTG---CA---GGTGTTATTGCTACTAATAATAATGCAGCATTTAGTGATAATGTTGGCAATAATAATTGGAATGAGATAACGGCTGGAGGGGTAGCTAATGGTACTCCTGCTGGCAGTCCTCAA---AACAATTGGGCATTTACTTACGGTGGTGATTATACTATCACTGCARATGCAGCCGATCGTATTATTACGGCTATAAATGTTGCGGGTACTACTC------CCGTARGTCTAAATATTGCTCAAAATACCGTCGTTGGTTCSATTATAACGAGAGGTAACTTGTTGCCTGTTACTATTAATGCCGGCAAAAGCTTAACTTTAAACGGTAATAATGCTGTTGCTGCAAATCATGGTTTTGATTCTCCTGCCGATAATTATACAGGTTTAGGAAATATARCTTTAGGGGGAGCGAATGCTGCACTAATTATACAATCT---GCAGCCCCGGCAAARATAACACTTGCAGGAAATATAAATGGAGGARGTATAATAACTGTCAAGAC
>Isolate_230_R_aeschlimannii
?????????????????????????????????????????????????????????????CGATAATGCTGAGTAGTAGCGGGGCACTCGGTGTTGCTG---CA---GGTGTTGTTTCTAATAATAATAATGCAGCATTTAGTGATCTTGCTGCTGCCAATAATTGGAATGATATAACGGCTGAAGGGATAGCTAATGGTACTCCTGTTGATGGTCCTCAA---AATGGTATGGCATTTACTTACGGTGGTGATCATACTATCACTGCAGATGAAGCCGGTCGTATTATTACGGCTATAAATGTTGCGGGTACTACTC------CCGTAGGTCTAAATATTACTCAAAATACCGTCGTTGGTTCGATTGTGACGGGAGGTAACTTGTTGCCTGTTACTATTACTGCCGGCAAAAGCTTAACTTTAAACGGTACTAATGCTGTTGCTGCAAATCATGGTTTTGATGCTCCTGCCGATAATTATACAGGTTTAGGAAATATAACTTTAGAGGGAGAGAATGCTGCACTAATTATACAATCT---GTAACCCCGGCAAAGATAACACTTGCAGGAAATATAGATGGAGGAGGTATAATAACTGTTAGTAC
>Isolate_231_R_massiliae
????????????????????????????????????????????????????????????????????GCTGAGTAGTAGCGGGGTACTCGGTGTTGCTG---TA---GGTGTTATTTCTACTAATAATAATGCAGCATTTAGTGATCTTGCTGTTGCCAATAATTGGAATGATATAACGGCTCAAGGGGTAGCTAATGGTACTCCTGTTGACGGTCCTCAA---AATGGTATGGCATTTACTTACGGTGGTGATCATACTATCACTGCAGATGAAGCCGGTCGTATTATTACGGCTATAAATGTTGCGGGTACTACTC------CCGTAGGTCTAAATATTACTCAAAATACCGTCGTTGGTTCGATTGTGACGGGAGGTAACTTGTTGCCTGTTACTATTACTGCCGGCAAAAGCTTAACTTTAAACGGTACTAATGCTGTTGCTGCAAATCATGGTTTTGATGCTCCTGCCGATAATTATACAGGTTTAGGAAATATAACTTTAGGGGGAGCGAATGCTGCACTAATTATACAATCT---GTAACCCCGGCAAAGATAACACTTGCAGGAAATATAGATGGAGGAGGTATAATAACTGTCAATAC
>Isolate_232_R_monacensis
TTATTTCAAAAGGCAATTCAAAAAGGTCTTAAAACCGCTTTATTCACCACCTCAACCGCAGCATTAATGCTGAGTAGTAGCGGGGCGTTGGGTGTTGCTG---CG---GGTGTTATTTCTAT---TAATGATGCAGCATTTAGTGATCTTGCTGCTGCCGGTAATTGGAATAAGATAACGGCTGGAGGAGTAGCTAATGGTACTTCTGTTGACGGTCCTCAA---GACAATAAGGCATTTACTTACGGTGGTCGTCATATTATCACTGCAGATGAAGTCGGTCGTATTATTACGGCTATAAATGTTGCGGCTACTAATC------CTATAGGCCTAAAAATTGCTGAAAATACCAGCGTCGGTTCTATTGTTACAGATCGTAACTTGTTGCCTGTTAATATTACTGCCGGCAAAAGTTTAACTTTAACCGGTACTGCTGCGTTTGTTCCACGTCATGGTGTTGGTGCTTTTGCTGATANTTATACGGGTTTAGGAAATATAACTTTAGG???????????????????????????????????????????????????????????????????????????????????????????????????
>Isolate_233_R_massiliae
TTATTGCAAAAAGCAATACAACAAGGTCTTAAAGCCGCTTTATTCACCACCTCAACTGCAGCGATAATGCTGAGTAGTAGCGGGGTACTCGGTGTTGCTG---TA---GGTGTTATTTCTACTAATAATAATGCAGCATTTAGTGATCTTGCTGTTGCCAATAATTGGAATGATATAACGGCTCAAGGGGTAGCTAATGGTACTCCTGTTGACGGTCCTCAA---AATGGTATGGCATTTACTTACGGTGGTGATCATACTATCACTGCAGATGAAGCCGGTCGTATTATTACGGCTATAAATGTTGCGGGTACTACTC------CCGTAGGTCTAAATATTACTCAAAATACCGTCGTTGGTTCGATTGTGACGGGAGGTAACTTGTTGCCTGTTACTATTACTGCCGGCAAAAGCTTAACTTTAAACGGTACTAATGCTGTTGCTGCAAATCATGGTTTTGATGCTCCTGCCGATAATTATACAGGTTTAGGAAATATAACTTTAGGGGGAGCGAATGCTGC????????????????????????????????????????????????????????????????????????????????????
>Isolate_234_R_aeschlimannii
????????????????????????????????????GCTTTATTCACCACTTCAACCGCAGCGATAATGYTGAGTAGTAGCGGGGCACTCGGTGTTGCTG---CA---GGTGTTGTTTCTAATAATAATAATGCAGCATTTAGTGATCTTGCTGCTGCCAATAATTGGAATGATATAACGGCTGAAGGGATAGCTAATGGTACTCCTGTTGATGGTCCTCAA---AATGGTATGGCATTTACTTACGGTGGTGATCATACTATCACTGCAGATGAAGCCGGTCGTATTATTACGGCTATAAATGTTGCGGGTACTACTC------CCGTAGGTCTAAATATTACTCAAAATACCGTCGTTGGTTCGATTGTGACGGGAGGTAACTTGTTGCCTGTTACTATTACTGCCGGCAAAAGCTTAACTTTAAACGGTACTAATGCTGTTGCTGCAAATCATGGTTTTGATGCTCCTGCCGATAATTATACAGGTTTAGGAAATATAACTTTAGAGGGAGAGAATGCTGC????????????????????????????????????????????????????????????????????????????????????
>Isolate_235_R_aeschlimannii
TTATTTCAAAAAGCAATACAACAAGGTCTTAAAGCCGCTTTATTCACCACTTCAACCGCAGCGATAATGCTGAGTAGTAGCGGGGCACTCGGTGTTGCTG---CA---GGTGTTGTTTCTAATAATAATAATGCAGCATTTAGTGATCTTGCTGCTGCCAATAATTGGAATGATATAACGGCTGAAGGGATAGCTAATGGTACTCCTGTTGATGGTCCTCAA---AATGGTATGGCATTTACTTACGGTGGTGATCATACTATCACTGCAGATGAAGCCGGTCGTATTATTACGGCTATAAATGTTGCGGGTACTACTC------CCGTAGGTCTAAATATTACTCAAAATACCGTCGTTGGTTCGATTGTGACGGGAGGTAACTTGTTGCCTGTTACTATTACTGCCGGCAAAAGCTTAACTTTAAACGGTACTAATGCTGTTGCTGCAAATCATGGTTTTGATGCTCCTGCCGATAATTATACAGGTTTAGGAAATATAACTTTAGAGGGAGAGAATGCTGCACTAATTWTACAATCT---GTAACC???????????????????????????????????????????????????????????
>Isolate_236_R_aeschlimannii
???????????????????????????????????CGCTTTATTCACCACTTCAACCGCAGCGATAATGCTGAGTAGTAGCGGGGCACTCGGTGTTGCTG---CA---GGTGTTGTTTCTAATAATAATAATGCAGCATTTAGTGATCTTGCTGCTGCCAATAATTGGAATGATATAACGGCTGAAGGGATAGCTAATGGTACTCCTGTTGATGGTCCTCAA---AATGGTATGGCATTTACTTACGGTGGTGATCATACTATCACTGCAGATGAAGCCGGTCGTATTATTACGGCTATAAATGTTGCGGGTACTACTC------CCGTAGGTCTAAATATTACTCAAAATACCGTCGTTGGTTCGATTGTGACGGGAGGTAACTTGTTGCCTGTTACTATTACTGCCGGCAAAAGCTTAACTTTAAACGGTACTAATGCTGTTGCTGCAAATCATGGTTTTGATGCTCCTGCCGATAATTATACAGGTTTAGGAAATATAACTTTAGAGGGAGAGAATGCTGCACTAATTATACAATCT---GTAACCCCGGCAAAGATAACACTTGCAGGAAATATAGATGGAGGAGGTATAATAACTGTTAGTAC
>Isolate_237_R_aeschlimannii
???????????????????????????????????????????????????????????????????????????????????????????GTGTTGCTG---CA---GGTGTTGTTTCTAATAATAATAATGCAGCATTTAGTGATCTTGCTGCTGCCAATAATTGGAATGATATAACGGCTGAAGGGATAGCTAATGGTACTCCTGTTGATGGTCCTCAA---AATGGTATGGCATTTACTTACGGTGGTGATCATACTATCACTGCAGATGAAGCCGGTCGTATTATTACGGCTATAAATGTTGCGGGTACTACTC------CCGTAGGTCTAAATATTACTCAAAATACCGTCGTTGGTTCGATTGTGACGGGAGGTAACTTGTTGCCTGTTACTATTACTGCCGGCAAAAGCTTAACTTTAAACGGTACTAATGCTGTTGCTGCAAATCATGGTTTTGATGCTCCTGCCGATAATTATACAGGTTTAGGAAATATAACTTTAGAGGGAGAGAATGCTGCACTAATTATACAATCT---GTAACCCCGGCAAAGATAACACTTGCAGGAAATATAGATGGAGGAGGTATAATAACTGTTAGTAC
>Isolate_238_R_massiliae
??????????????????????????????????????????????????????????????????????????????????????????GGTGTTGCTG---TA---GGTGTTATTTCTACTAATAATAATGCAGCATTTAGTGATCTTGCTGTTGCCAATAATTGGAATGATATAACGGCTCAAGGGGTAGCTAATGGTACTCCTGTTGACGGTCCTCAA---AATGGTATGGCATTTACTTACGGTGGTGATCATACTATCACTGCAGATGAAGCCGGTCGTATTATTACGGCTATAAATGTTGCGGGTACTACTC------CCGTAGGTCTAAATATTACTCAAAATACCGTCGTTGGTTCGATTGTGACGGGAGGTAACTTGTTGCCTGTTACTATTACTGCCGGCAAAAGCTTAACTTTAAACGGTACTAATGCTGTTGCTGCAAATCATGGTTTTGATGCTCCTGCCGATAATTATACAGGTTTAGGAAATATAACTTTAGGGGGAGCGAATGCTGCACTAATTATACAATCT---GTAACCCCGGCAAAGATAACACTTGCAGGAAATATAGATGGAGGAGGTATAATAACTGTCAATAC
>Isolate_239_R_massiliae
????????????????????????????????????????????????????????????????????????????????????????????????????????????????????????????????????????CATTTAGTGATCTTGCTGTTGCCAATAATTGGAATGATATAACGGCTCAAGGGGTAGCTAATGGTACTCCTGTTGACGGTCCTCAA---AATGGTATGGCATTTACTTACGGTGGTGATCATACTATCACTGCAGATGAAGCCGGTCGTATTATTACGGCTATAAATGTTGCGGGTACTACTC------CCGTAGGTCTAAATATTACTCAAAATACCGTCGTTGGTTCGATTGTGACGGGAGGTAACTTGTTGCCTGTTACTATTACTGCCGGCAAAAGCTTAACTTTAAACGGTACTAATGCTGTTGCTGCAAATCATGGTTTTGATGCTCCTGCCGATAATTATACAGGTTTAGGAAATATAACTTTAGGGGGAGCGAATGCTGCACTAATTATACAATCT---GTAACCCCGGCAAAGATAACACTTGCAGGAAATATAGATGGAGGAGGTATAATAACTGTCAATAC
>Isolate_23_R_massiliae
????????????????????????????????????GCTTTATTCACCACCTCAACTGCAGCGATAATGCTGAGTAGTAGCGGGGTACTCGGTGTTGCTG---TA---GGTGTTATTTCTACTAATAATAATGCAGCATTTAGTGATCTTGCTGTTGCCAATAATTGGAATGATATAACGGCTCAAGGGGTAGCTAATGGTACTCCTGTTGACGGTCCTCAA---AATGGTATGGCATTTACTTACGGTGGTGATCATACTATCACTGCAGATGAAGCCGGTCGTATTATTACGGCTATAAATGTTGCGGGTACTACTC------CCGTAGGTCTAAATATTACTCAAAATACCGTCGTTGGTTCGATTGTGACGGGAGGTAACTTGTTGCCTGTTACTATTACTGCCGGCAAAAGCTTAACTTTAAACGGTACTAATGCTGTTGCTGCAAATCATGGTTTTGATGCTCCTGCCGATAATTATACAGGTTTAGGAAATATAACTTTAGGGGGAGCGAATGCTGCACTAATTATACAATCT---GTAACCCCGGCAAAGATAACACTTGCAGGAAATATAGATGGAGGAGGTATAATAACTGTCAATAC
>Isolate_240_R_massiliae
????????????????????????????????????GCTTTATTCACCACCTCAACTGCAGCGATAATGCTGAGTAGTAGCGGGGTACTCGGTGTTGCTG---TA---GGTGTTATTTCTACTAATAATAATGCAGCATTTAGTGATCTTGCTGTTGCCAATAATTGGAATGATATAACGGCTCAAGGGGTAGCTAATGGTACTCCTGTTGACGGTCCTCAA---AATGGTATGGCATTTACTTACGGTGGTGATCATACTATCACTGCAGATGAAGCCGGTCGTATTATTACGGCTATAAATGTTGCGGGTACTACTC------CCGTAGGTCTAAATATTACTCAAAATACCGTCGTTGGTTCGATTGTGACGGGAGGTAACTTGTTGCCTGTTACTATTACTGCCGGCAAAAGCTTAACTTTAAACGGTACTAATGCTGTTGCTGCAAATCATGGTTTTGATGCTCCTGCCGATAATTATACAGGTTTAGGAAATATAACTTTAGGGGGAGCGAATGCTGCACTAATTATACAATCT---GTAACCCCGGCAAAGATAACACTTGCAGGAAATATAGATGGAGGAGGTATAATAACTGTCAATAC
>Isolate_241_R_aeschlimannii
TTATTTCAAAAAGCAATACAACAAGGTCTTAAAGCCGCTTTATTCACCACTTCAACCGCAGCGATAATGCTGAGTAGTAGCGGGGCACTCGGTGTTGCTG---CA---GGTGTTGTTTCTAATAATAATAATGCAGCATTTAGTGATCTTGCTGCTGCCAATAATTGGAATGATATAACGGCTGAAGGGATAGCTAATGGTACTCCTGTTGATGGTCCTCAA---AATGGTATGGCATTTACTTACGGTGGTGATCATACTATCACTGCAGATGAAGCCGGTCGTATTATTACGGCTATAAATGTTGCGGGTACTACTC------CCGTAGGTCTAAATATTACTCAAAATACCGTCGTTGGTTCGATTGTGACGGGAGGTAACTTGTTGCCTGTTACTATTACTGCCGGCAAAAGCTTAACTTTAAACGGTACTAATGCTGTTGCTGCAAATCATGGTTTTGATGCTCCTGCCGATAATTATACAGGTTTAGGAAATATAACTTTAGAGGGAGAGAATG????????????????????????????????????????????????????????????????????????????????????????
>Isolate_242_R_aeschlimannii
??????????????????????????????????????????????????????????????????ATGCTGAGTAGTAGCGGGGCACTCGGTGTTGCTG---CA---GGTGTTGTTTCTAATAATAATAATGCAGCATTTAGTGATCTTGCTGCTGCCAATAATTGGAATGATATAACGGCTGAAGGGATAGCTAATGGTACTCCTGTTGATGGTCCTCAA---AATGGTATGGCATTTACTTACGGTGGTGATCATACTATCACTGCAGATGAAGCCGGTCGTATTATTACGGCTATAAATGTTGCGGGTACTACTC------CCGTAGGTCTAAATATTACTCAAAATACCGTCGTTGGTTCGATTGTGACGGGAGGTAACTTGTTGCCTGTTACTATTACTGCCGGCAAAAGCTTAACTTTAAACGGTACTAATGCTGTTGCTGCAAATCATGGTTTTGATGCTCCTGCCGATAATTATACAGGTTTAGGAAATATAACTTTAGAGGGAGAGAATGCTGCACTAATTATACAATCT---GTAACCCCGGCAAAGATAACACTTGCAGGAAATATAGATGGAGGAGGTATAATAACTGTTAGTAC
>Isolate_243_R_monacensis
??????????????????????????????????????????????????????????????????????????????????????????GGTGTTGCTG---CG---GGTGTTATTTCTAT---TAATGATGCANCATTTAGTGATCKTGCTGCYGCCGGTAATTGGAATAAGATAACGGCTGGAGGAGTAGCTAATGGTACTTCTGTTGACGGTCCTCAA---GACAATAAGGCATTTACTTACGGTGGTCGTCATATTATCACTGCAGATGAAGTCGGTCGTATTATTACGGCTATAAATGTTGCGGCTACTAATC------CTATAGGCCTAAAAATTGCTGAAAATACCAGCGTCGGTTCTATTGTTACAGATCGTAACTTGTTGCCTGTTAATATTACTGCCGGCAAAASTTTAACTTTAACSGGTACTGCTGCGTTTGTTCCACGTCATGGTGTTGGTGCTTTTGCTGATACTTATACGGGTTTAGGAAATAT????????????????????????????????????????????????????????????????????????????????????????????????????????????
>Isolate_244_R_monacensis
??????????????????????????????????????????????????????????????????????????????????????????GGTGTTGCTG---CG---GGTGTTATTTCTAT---TAATGATGCAGCATTTAGTGATCTTGCTGCTGCCGGTAATTGGAATAAGATAACGGCTGGAGGAGTAGCTAATGGTACTTCTGTTGACGGTCCTCAA---GACAATAAGGCATTTACTTACGGTGGTCGTCATATTATCACTGCAGATGAAGTCGGTCGTATTATTACGGCTATAAATGTTGCGGCTACTAATC------CTATAGGCCTAAAAATTGCTGAAAATACCAGCGTCGGTTCTATTGTTACAGATCGTAACTTGTTGCCTGTTAATATTACTGCCGGCAAAAGTTTAACTTTAACCGGTACTGCTGCGTTTGTTCCACGTCATGGTGTTGGTGCTTTTGCTGATACTTATACGGGTTTAGGAAATATAACTTTAGGGGGAGCGAATGCTGAACTAATTATGCAATCT---GCAACTCCGGCAAAGATAACACTTACAGGAAATATAGATGGAGGAGGTATAATAACTGCCAATAC
>Isolate_245_R_monacensis
????????????????????????????????????????????????????????????????????????????????????????TGGGTGTTGCTG---CG---GGTGTTATTTCTAT---TAATGATGCAGCATTTAGTGATCTTGCTGCTGCCGGTAATTGGAATAAGATAACGGCTGGAGGAGTAGCTAATGGTACTTCTGTTGACGGTCCTCAA---GACAATAAGGCATTTACTTACGGTGGTCGTCATATTATCACTGCAGATGAAGTCGGTCGTATTATTACGGCTATAAATGTTGCGGCTACTAATC------CTATAGGCCTAAAAATTGCTGAAAATACCAGCGTCGGTTCTATTGTTACAGATCGTAACTTGTTGCCTGTTAATATTACTGCCGGCAAAAGTTTAACTTTAACCGGTACTGCTGCGTTTGTTCCACGTCATGGTGTTGGTGCTTTTGCTGATACTTATACGGGTTTAGGAAATATAACTTTAGGGGGAGCGAATGCTGAACTAATTATGCAATCT---GCAACTCCGGCAAAGATAACACTTACAGGAAATATAGATGGAGGAGGTATAATAACTGCCAATAC
>Isolate_246_R_monacensis
??????????????????????????????????????????????CCACCTCAACCGCAGCATTAATGCTGAGTAGTAGCGGGGCGTTGGGTGTTGCTG---CG---GGTGTTATTTCTAT---TAATGATGCAGCATTTAGTGATCTTGCTGCTGCCGGTAATTGGAATAAGATAACGGCTGGAGGAGTAGCTAATGGTACTTCTGTTGACGGTCCTCAA---GACAATAAGGCATTTACTTACGGTGGTCGTCATATTATCACTGCAGATGAAGTCGGTCGTATTATTACGGCTATAAATGTTGCGGCTACTAATC------CTATAGGCCTAAAAATTGCTGAAAATACCAGCGTCGGTTCTATTGTTACAGATCGTAACTTGTTGCCTGTTAATATTACTGCCGGCAAAAGTTTAACTTTAACCGGTACTGCTGCGTTTGTTCCACGTCATGGTGTTGGTGCTTTTGCTGATACTTATACGGGTTTAGGAAATATAACTTTAGGGGGAGCGAATGCTGAACTAATTATGCAATCT---GCAACTCCGGCAAAGATAACACTTACAGGAAATATAGATGGAGGAGGTATAATAACTGCCAATAC
>Isolate_247_R_monacensis
???????????????????????????????????????????????CACCTCAACCGCAGCATTAATGCTGAGTAGTAGCGGGGCGTTGGGTGTTGCTG---CG---GGTGTTATTTCTAT---TAATGATGCAGCATTTAGTGATCTTGCTGCTGCCGGTAATTGGAATAAGATAACGGCTGGAGGAGTAGCTAATGGTACTTCTGTTGACGGTCCTCAA---GACAATAAGGCATTTACTTACGGTGGTCGTCATATTATCACTGCAGATGAAGTCGGTCGTATTATTACGGCTATAAATGTTGCGGCTACTAATC------CTATAGGCCTAAAAATTGCTGAAAATACCAGCGTCGGTTCTATTGTTACAGATCGTAACTTGTTGCCTGTTAATATTACTGCCGGCAAAAGTTTAACTTTAACCGGTACTGCTGCGTTTGTTCCACGTCATGGTGTTGGTGCTTTTGCTGATACTTATACGGGTTTAGGAAATATAACTTTAGGGGGAGCGAATGCTGAACTAATTATGCAATCT---GCAACTCCGGCAAAGATAACACTTACAGGAAATATAGATGGAGGAGGTATAATAACTGCCAATAC
>Isolate_248_R_monacensis
TTATTTCAAAAGGCAATTCAAAAAGGTCTTAAAACCGCTTTATTCACCACCTCAACCGCAGCATTAATGCTGAGTAGTAGCGGGGCGTTGGGTGTTGCTG---CG---GGTGTTATTTCTAT---TAATGATGCAGCATTTAGTGATCTTGCTGCTGCCGGTAATTGGAATAAGATAACGGCTGGAGGAGTAGCTAATGGTACTTCTGTTGACGGTCCTCAA---GACAATAAGGCATTTACTTACGGTGGTCGTCATATTATCACTGCAGATGAAGTCGGTCGTATTATTACGGCTATAAATGTTGCGGCTACTAATC------CTATAGGCCTAAAAATTGCTGAAAATACCAGCGTCGGTTCTATTGTTACAGATCGTAACTTGTTGCCTGTTAATATTACTGCCGGCAAAAGTTTAACTTTAACCGGTACTGCTGCGTTTGTTCCACGTCATGGTGTTGGTGCTTTTGSTGATACTTATACGGGTTTAGGAAATATAACTTTAGGGGGAGCGAA??????????????????????????????????????????????????????????????????????????????????????????
>Isolate_249_Candidatus_R_rioja
TTATTTCAAAAAGCAATACAACAAGGTCTTAAAGCCGCTTTATTCACCACCTTAACCGCAGCGATAATGCTGAGTAGTAGCGGGGCACTCGGTGTTGCTG---CA---GGTGTTATTTCTAC---TAATAATGCAGCATTTAATGATCTTGCTATTGCCAATAATTGGAATGAGATAACGGCTAGAGGGGTAGCTAATGGTACTCCTGCTGGTGGTCCTCAA---GACAATGGGGCATTTACTTACTGTGGTGATCATACTATCACTGCAGATGAAGCGGGTCGTATTATTACGGCTATAAATGTGGCGGGTACTWCTC------CCGTAGGTCTAAATATTACTCAAAATACCGTAGTTGGTTCGATTGTGACGGGAGGTAACTTGTTGCCTTTTACTATTACTGCCAGCAAAAGCTTAACTTTAAACGGTACTAATGCTGTTGCTGCAAATCATGGTTTTGATGCTCCTGCCGA????????????????????????????????????????????????????????????????????????????????????????????????????????????????????????????????????
>Isolate_24_R_massiliae
TTATTGCAAAAAGCAATACAACAAGGTCTTAAAGCCGCTTTATTCACCACCTCAACTGCAGCGATAATGCTGAGTAGTAGCGGGGTACTCGGTGTTGCTG---TA---GGTGTTATTTCTACTAATAATAATGCAGCATTTAGTGATCTTGCTGTTGCCAATAATTGGAATGATATAACGGCTCAAGGGGTAGCTAATGGTACTCCTGTTGACGGTCCTCAA---AATGGTATGGCATTTACTTACGGTGGTGATCATACTATCACTGCAGATGAAGCCGGTCGTATTATTACGGCTATAAATGTTGCGGGTACTACTC------CCGTAGGTCTAAATATTACTCAAAATACCGTCGTTGGTTCGATTGTGACGGGAGGTAACTTGTTGCCTGTTACTATTACTGCCGGCAAAAGCTTAACTTTAAACGGTACTAATGCTGTTGCTGCAAATCATGGTTTTGATGCTCCTGCCGATAATTATACAGGTTTAGGAAATATAACTTTAGGGGGAGCGAATGCTGCACTAATTATACAATCT---GTAACCCCG????????????????????????????????????????????????????????
>Isolate_250_R_slovaca
????????????????????????????????????GCTTTATTCACCACCTCAACCGCAGCGATAATGCTGAGTAGTAGCGGGGCACTCGGTGTTGCTG---CA---GGTGTTATTGCTACTAATAATAATGCAGCATTTAGTGATAATGTTGGCAATAATAATTGGAATGAGATAACGGCTGGAGGGGTAGCTAATGGTACTCCTGCTGGCAGTCCTCAA---AACAATTGGGCATTTACTTACGGTGGTGATTATACTATCACTGCAGATGCAGCCGATCGTATTATTACGGCTATAAATGTTGCGGGTACTACTC------CCGTAGGTCTAAATATTGCTCAAAATACCGTCGTTGGTTCGATTATAACGAGAGGTAACTTGTTGCCTGTTACTATTAATGCCGGCAAAAGCTTAACTTTAAACGGTAATAATGCTGTTGCTGCAAATCATGGTTTTGATTCTCCTGCCGATAATTATACAGGTTTAGGAAATATAGCTTTAGGGGGAGCGAATGCTGCACTAATTATACAATCT---GCAGCCCCGGCAAAGATAACACTTGCAGGAAATATAAATGGAGGAGGTATAATAACTGTCAAGAC
>Isolate_251_R_monacensis
TTATTTCAAAAGGCAATTCAAAAAGGTCTTAAAACCGCTTTATTCACCACCTCAACCGCAGCATTAATGCTGAGTAGTAGCGGGGCGTTGGGTGTTGCTG---CG---GGTGTTATTTCTAT---TAATGATGCAGCATTTAGTGATCTTGCTGCTGCCGGTAATTGGAATAAGATAACGGCTGGAGGAGTAGCTAATGGTACTTCTGTTGACGGTCCTCAA---GACAATAAGGCATTTACTTACGGTGGTCGTCATATTATCACTGCAGATGAAGTCGGTCGTATTATTACGGCTATAAATGTTGCGGCTACTAATC------CTATAGGCCTAAAAATTGCTGAAAATACCAGCGTCGGTTCTATTGTTACAGATCGTAACTTGTTGCCTGTTAATATTACTGCCGGCAAAAGTTTAACTTTAACCGGTACTGCTGCGTTTGTTCCACGTCATGGTGTTGGTGCTTTTGCTGATACTTATACGGGTTTAGGAAATATAACTTTAGGGGGAGCGAATGC???????????????????????????????????????????????????????????????????????????????????????
>Isolate_252_R_monacensis
?????????????????????????????????????????????????????????GCAGCATTAATGCTGAGTAGTAGCGGGGCGTTGGGTGTTGCTG---CG---GGTGTTATTTCTAT---TAATGATGCAGCATTTAGTGATCTTGCTGCTGCCGGTAATTGGAATAAGATAACGGCTGGAGGAGTAGCTAATGGTACTTCTGTTGACGGTCCTCAA---GACAATAAGGCATTTACTTACGGTGGTCGTCATATTATCACTGCAGATGAAGTCGGTCGTATTATTACGGCTATAAATGTTGCGGCTACTAATC------CTATAGGCCTAAAAATTGCTGAAAATACCAGCGTCGGTTCTATTGTTACAGATCGTAACTTGTTGCCTGTTAATATTACTGCCGGCAAAAGTTTAACTTTAACCGGTACTGCTGCGTTTGTTCCACGTCATGGTGTTGGTGCTTTTGCTGATACTTATACGGGTTTAGGAAATATAACTTTAGGGGGAGCGAATGCTGAACTAATTATGCAATCT---GCAACTCCGGCAAAGATAACACTTACAGGAAATATAGATGGAGGAGGTATAATAACTGCCAATAC
>Isolate_253_R_aeschlimannii
??????????????????????????????????????????????????????????????????ATGCTGAGTAGTAGCGGGGCACTCGGTGTTGCTG---CA---GGTGTTGTTTCTAATAATAATAATGCAGCATTTAGTGATCTTGCTGCTGCCAATAATTGGAATGATATAACGGCTGAAGGGATAGCTAATGGTACTCCTGTTGATGGTCCTCAA---AATGGTATGGCATTTACTTACGGTGGTGATCATACTATCACTGCAGATGAAGCCGGTCGTATTATTACGGCTATAAATGTTGCGGGTACTACTC------CCGTAGGTCTAAATATTACTCAAAATACCGTCGTTGGTTCGATTGTGACGGGAGGTAACTTGTTGCCTGTTACTATTACTGCCGGCAAAAGCTTAACTTTAAACGGTACTAATGCTGTTGCTGCAAATCATGGTTTTGATGCTCCTGCCGATAATTATACAGGTTTAGGAAATATAACTTTAGAGGGAGAGAATGCTGCACTAATTATACAATCT---GTAACCCCGGCAAAGATAACACTTGCAGGAAATATAGATGGAGGAGGTATAATAACTGTTAGTAC
>Isolate_254_R_monacensis
???????????????????????????????????????????????????????????????TTAATGCTGAGTAGTAGCGGGGCGTTGGGTGTTGCTG---CG---GGTGTTATTTCTAT---TAATGATGCAGCATTTAGTGATCTTGCTGCTGCCGGTAATTGGAATAAGATAACGGCTGGAGGAGTAGCTAATGGTACTTCTGTTGACGGTCCTCAA---GACAATAAGGCATTTACTTACGGTGGTCGTCATATTATCACTGCAGATGAAGTCGGTCGTATTATTACGGCTATAAATGTTGCGGCTACTAATC------CTATAGGCCTAAAAATTGCTGAAAATACCAGCGTCGGTTCTATTGTTACAGATCGTAACTTGTTGCCTGTTAATATTACTGCCGGCAAAAGTTTAACTTTAACCGGTACTGCTGCGTTTGTTCCACGTCATGGTGTTGGTGCTTTTGCTGATACTTATACGGGTTTAGGAAATATAACTTTAGGGGGAGCGAATGCTGAACTAATTATGCAATCT---GCAACTCCGGCAAAGATAACACTTACAGGAAATATAGATGGAGGAGGTATAATAACTGCCAATAC
>Isolate_255_R_slovaca
????????????????????????????????????????????????????CAACCGCANCGATAATGCTGAGTAGTAGCGGGGCACTCGGTGTTGCTG---CA---GGTGTTATTGCTACTAATAATAATGCAGCATTTAGTGATAATGTTGGCAATAATAATTGGAATGAGATAACGGCTGGAGGGGTAGCTAATGGTACTCCTGCTGGCAGTCCTCAA---AACAATTGGGCATTTACTTACGGTGGTGATTATACTATCACTGCAGATGCAGCCGATCGTATTATTACGGCTATAAATGTTGCGGGTACTACTC------CCGTAGGTCTAAATATTGCTCAAAATACCGTCGTTGGTTCGATTATAACGAGAGGTAACTTGTTGCCTGTTACTATTAATGCCGGCAAAAGCTTAACTTTAAACGGTAATAATGCTGTTGCTGCAAATCATGGTTTTGATTCTCCTGCCGATAATTATACAGGTTTAGGAAATATAGCTTTAGGGGGAGCGAATGCTGCACTAATTATACAATCT---GCAGCCCCGGCAAAGATAACACTTGCAGGAAATATAAATGGAGGAGGTATAATAACTGTCAAGAC
>Isolate_256_R_massiliae
TTATTGCAAAAAGCAATACAACAAGGTCTTAAAGCCGCTTTATTCACCACCTCAACTGCAGCGATAATGCTGAGTAGTAGCGGGGTACTCGGTGTTGCTG---TA---GGTGTTATTTCTACTAATAATAATGCAGCATTTAGTGATCTTGCTGTTGCCAATAATTGGAATGATATAACGGCTCAAGGGGTAGCTAATGGTACTCCTGTTGACGGTCCTCAA---AATGGTATGGCATTTACTTACGGTGGTGATCATACTATCACTGCAGATGAAGCCGGTCGTATTATTACGGCTATAAATGTTGCGGGTACTACTC------CCGTAGGTCTAAATATTACTCAAAATACCGTCGTTGGTTCGATTGTGACGGGAGGTAACTTGTTGCCTGTTACTATTACTGCCGGCAAAAGCTTAACTTTAAACGGTACTAATGCTGTTGCTGCAAATCATGGTTTTGATGCTCCTGCCGATAATTATACAGGTTTAGGAAATATAACTTTAGGGGGAGCGAATGCTGCACTAATTWTACAATCT---GTAACCCCGGCA?????????????????????????????????????????????????????
>Isolate_257_R_monacensis
????????????????????????????????????????????????????????????????????GCTGAGTAGTAGCGGGGCGTTGGGTGTTGCTG---CG---GGTGTTATTTCTAT---TAATGATGCAGCATTTAGTGATCTTGCTGCTGCCGGTAATTGGAATAAGATAACGGCTGGAGGAGTAGCTAATGGTACTTCTGTTGACGGTCCTCAA---GACAATAAGGCATTTACTTACGGTGGTCGTCATATTATCACTGCAGATGAAGTCGGTCGTATTATTACGGCTATAAATGTTGCGGCTACTAATC------CTATAGGCCTAAAAATTGCTGAAAATACCAGCGTCGGTTCTATTGTTACAGATCGTAACTTGTTGCCTGTTAATATTACTGCCGGCAAAAGTTTAACTTTAACCGGTACTGCTGCGTTTGTTCCACGTCATGGTGTTGGTGCTTTTGCTGATACTTATACGGGTTTAGGAAATATAACTTTAGGGGGAGCGAATGCTGAACTAATTATGCAATCT---GCAACTCCGGCAAAGATAACACTTACAGGAAATATAGATGGAGGAGGTATAATAACTGCCAATAC
>Isolate_258_R_monacensis
TTATTTCAAAAGGCAATTCAAAAAGGTCTTAAAACCGCTTTATTCACCACCTCAACCGCAGCATTAATGCTGAGTAGTAGCGGGGCGTTGGGTGTTGCTG---CG---GGTGTTATTTCTAT---TAATGATGCAGCATTTAGTGATCTTGCTGCTGCCGGTAATTGGAATAAGATAACGGCTGGAGGAGTAGCTAATGGTACTTCTGTTGMCGGTCCTCAA---GACAATAAGGCATTTACTTACGGTGGTCGTCATATTATCAYTGCAGATGAAGTCGGTCGTATTATTACGGCTATAAATGTTGCGGCTACTAATC------CTATAGGCCTAAAAATTGCTGAAAATACCAGCGTCGGTTCTATTGTTACAGATCGTAACTTGTTGCCTGTTAATATTACTGCCGGCAAAAGTTTAACTTTAACCGGTACTGCTGCGTTTGTT?????????????????????????????????????????????????????????????????????????????????????????????????????????????????????????????????????????????????????????????????
>Isolate_259_R_slovaca
TTATTTCAAAAAGCAATACAACAAGGTCTTAAAGCCGCTTTATTCACCACCTCAACCGCAGCGATAATGCTGAGTAGTAGCGGGGCACTCGGTGTTGCTG---CA---GGTGTTATTGCTACTAATAATAATGCAGCATTTAGTGATAATGTTGGCAATAATAATTGGAATGAGATAACGGCTGGAGGGGTAGCTAATGGTACTCCTGCTGGCAGTCCTCAA---AACAATTGGGCATTTACTTACGGTGGTGATTATACTATCACTGCAGATGCAGCCGATCGTATTATTACGGCTATAAATGTTGCGGGTACTACTC------CCGTAGGTCTAAATATTGCTCAAAATACCGTCGTTGGTTCGATTATAACGAGAGGTAACTTGTTGCCTGTTACTATTAATGCCGGCAAAAGCTTAACTTTAAACGGTAATAATGCTGTTGCTGCAAATCATGGTTTTGATTCTCCTGCCGATAATTATACAGGTTTAGGAAATATAGCTTTAGGGGGAGCGAATGCTGCACTAATTATACAATCT---GCAGCCCCGGCAAAGATAACACTTGCAGGAAA?????????????????????????????????
>Isolate_25_R_massiliae
????????????????????????????????????GCTTTATTCACCACCTCAACCGCARCGATAATGCTGAGTAGTAGCGGGGTACTCGGTGTTGCTG---TA---GGTGTTATTTCTACTAATAATAATGCAGCATTTAGTGATCTTGCTGTTGCCAATAATTGGAATGATATAACGGCTCAAGGGGTAGCTAATGGTACTCCTGTTGACGGTCCTCAA---AATGGTATGGCATTTACTTACGGTGGTGATCATACTATCACTGCAGATGAAGCCGGTCGTATTATTACGGCTATAAATGTTGCGGGTACTACTC------CCGTAGGTCTAAATATTACTCAAAATACCGTCGTTGGTTCGATTGTGACGGGAGGTAACTTGTTGCCTGTTACTATTACTGCCGGCAAAAGCTTAACTTTAAACGGTACTAATGCTGTTGCTGCAAATCATGGTTTTGATGCTCCTGCCGATAATTATACAGGTTTAGGAAATATAACTTTAGGGGAAGCGAATGCTGCACTAATTATACAATCT---GTAACCCCGGCAAAGATAACACTTGCAGGAAATATAGATGGAGGAGGTATAATAACTGTCAATAC
>Isolate_260_Candidatus_R_rioja
TTATTTCAAAAAGCAATACAACAAGGTCTTAAAGCCGCTTTATTCACCACCTTAACCGCAGSGATAATGCTGAGTAGTAGCGGGGCACTCGGTGTTGCTG---CA---GGTGTTATTTCTAC---TAATAATGCAGCATTTAATGATCTTGCTATTGCCAATAATTGGAATGAGATAACGGCTAGAGGGGTAGCTAATGGTACTCCTGCTGGTGGTCCTCAA---GACAATGGGGCATTTACTTACTGTGGTGATCATACTATCACTGCAGATGAAGCGGGTCGTATTATTACGGCTATAAATGTGGCGGGTACTACTC------CCGTAGGTCTAAATATTACTCAAAATACCGTAGTTGGTTCGATTGTGACGGGAGGTAACTTGTTGYCTTTTACTATTACTGCCAGCAAAAGCTTAACTTTAAACGGTACTAATGCTGTTGCTGCAAATCATGGTTTTGATGCTCCTGCCGATAATTATACAGGTTTAGGAAATATAACTTTAGGGGGAGCGAATG????????????????????????????????????????????????????????????????????????????????????????
>Isolate_261_R_monacensis
???????????????????????????????????????????????????????????????????????????????????????????????????????????????????????????????????????????????TGATCTTGCTGCTGCCGGTAATTGGAATAAGATAACGGCTGGAGGAGTANCTAATGGTACTTCTGTTGACGGTCCTCAA---GACAATAAGGCATTTACTTACGGTGGTCGTCATATTATCACTGCAGATGAAGTCGGTCGTATTATTACNGCTATAAATGTTGCGGCTACTAATC------CTATAGGCCTAAAAATTGCTGAAAATACCAGCGTCGGTTCTATTGYTACAGATCGTAACTTGTTGCCTGTTAATATTACTGCCGGCAAAAGTTTAACTTTAACCGGTACTGCTGCNTTTGTTCCACGTCATGGTGTTGGTGCTTTTGCTGATACTTATACGGGTTTAGGAAATATAACTTTAGGGGGAGCGAATGCTGAACTAATTATGC?????????????????????????????????????????????????????????????????????????
>Isolate_262_R_monacensis
??????????????????????????????????????????????????????????????????????TGAGTAGTAGCGGGGCGTTGGGTGTTGCTG---CG---GGTGTTATTTCTAT---TAATGATGCAGCATTTAGTGATCTTGCTGCTGCCGGTAATTGGAATAAGATAACGGCTGGAGGAGTAGCTAATGGTACTTCTGTTGACGGTCCTCAA---GACAATAAGGCATTTACTTACGGTGGTCGTCATATTATCACTGCAGATGAAGTCGGTCGTATTATTACGGCTATAAATGTTGCGGCTACTAATC------CTATAGGCCTAAAAATTGCTGAAAATACCAGCGTCGGTTCTATTGTTACAGATCGTAACTTGTTGCCTGTTAATATTACTGCCGGCAAAAGTTTAACTTTAACCGGTACTGCTGCGTTTGTTCCACGTCATGGTGTTGGTGCTTTTGCTGATACTTATACGGGTTTAGGAAATATAACTTTAGGGGGAGCGAATGCTGAACTAATTATGCAATCT---GCAACTCCGGCAAAGATAACACTTACAGGAAATATAGATGGAGGAGGTATAATAACTGCCAATAC
>Isolate_263_R_monacensis
???????????????????????????????????????????????CACCTCAACCGCAGCATTAATGCTGAGTAGTAGCGGGGCGTTGGGTGTTGCTG---CG---GGTGTTATTTCTAT---TAATGATGCAGCATTTAGTGATCTTGCTGCTGCCGGTAATTGGAATAAGATAACGGCTGGAGGAGTAGCTAATGGTACTTCTGTTGACGGTCCTCAA---GACAATAAGGCATTTACTTACGGTGGTCGTCATATTATCACTGCAGATGAAGTCGGTCGTATTATTACGGCTATAAATGTTGCGGCTACTAATC------CTATAGGCCTAAAAATTGCTGAAAATACCAGCGTCGGTTCTATTGTTACAGATCGTAACTTGTTGCCTGTTAATATTACTGCCGGCAAAAGTTTAACTTTAACCGGTACTGCTGCGTTTGTTCCACGTCATGGTGTTGGTGCTTTTGCTGATACTTATACGGGTTTAGGAAATATAACTTTAGGGGGAGCGAATGCTGAACTAATTATGCAATCT---GCAACTCCGGCAAAGATAACACTTACAGGAAATATAGATGGAGGAGGTATAATAACTGCCAATAC
>Isolate_264_R_monacensis
?????????????????????????????????????????????????????????GCAGCATTAATGCTGAGTAGTAGCGGGGCGTTGGGTGTTGCTG---CG---GGTGTTATTTCTAT---TAATGATGCAGCATTTAGTGATCTTGCTGCTGCCGGTAATTGGAATAAGATAACGGCTGGAGGAGTAGCTAATGGTACTTCTGTTGACGGTCCTCAA---GACAATAAGGCATTTACTTACGGTGGTCGTCATATTATCACTGCAGATGAAGTCGGTCGTATTATTACGGCTATAAATGTTGCGGCTACTAATC------CTATAGGCCTAAAAATTGCTGAAAATACCAGCGTCGGTTCTATTGTTACAGATCGTAACTTGTTGCCTGTTAATATTACTGCCGGCAAAAGTTTAACTTTAACCGGTACTGCTGCGTTTGTTCCACGTCATGGTGTTGGTGCTTTTGCTGATACTTATACGGGTTTAGGAAATATAACTTTAGGGGGAGCGAATGCTGAACTAATTATGCAATCT---GCAACTCCGGCAAAGATAACACTTACAGGAAATATAGATGGAGGAGGTATAATAACTGCCAATAC
>Isolate_265_R_monacensis
???????????????????????????????????????????????????????????????????TGCTGAGTAGTAGCGGGGCGTTGGGTGTTGCTG---CG---GGTGTTATTTCTAT---TAATGATGCAGCATTTAGTGATCTTGCTGCTGCCGGTAATTGGAATAAGATAACGGCTGGAGGAGTAGCTAATGGTACTTCTGTTGACGGTCCTCAA---GACAATAAGGCATTTACTTACGGTGGTCGTCATATTATCACTGCAGATGAAGTCGGTCGTATTATTACGGCTATAAATGTTGCGGCTACTAATC------CTATAGGCCTAAAAATTGCTGAAAATACCAGCGTCGGTTCTATTGTTACAGATCGTAACTTGTTGCCTGTTAATATTACTGCCGGCAAAAGTTTAACTTTAACCGGTACTGCTGCGTTTGTTCCACGTCATGGTGTTGGTGCTTTTGCTGATACTTATACGGGTTTAGGAAATATAACTTTAGGGGGAGCGAATGCTGAACTAATTATGCAATCT---GCAACTCCGGCAAAGATAACACTTACAGGAAATATAGATGGAGGAGGTATAATAACTGCCAATAC
>Isolate_266_R_monacensis
??????????????????????????????????????????????????????????????????????TGAGTAGTAGCGGGGCGTTGGGTGTTGCTG---CG---GGTGTTATTTCTAT---TAATGATGCAGCATTTAGTGATCTTGCTGCTGCCGGTAATTGGAATAAGATAACGGCTGGAGGAGTAGCTAATGGTACTTCTGTTGACGGTCCTCAA---GACAATAAGGCATTTACTTACGGTGGTCGTCATATTATCACTGCAGATGAAGTCGGTCGTATTATTACGGCTATAAATGTTGCGGCTACTAATC------CTATAGGCCTAAAAATTGCTGAAAATACCAGCGTCGGTTCTATTGTTACAGATCGTAACTTGTTGCCTGTTAATATTACTGCCGGCAAAAGTTTAACTTTAACCGGTACTGCTGCGTTTGTTCCACGTCATGGTGTTGGTGCTTTTGCTGATACTTATACGGGTTTAGGAAATATAACTTTAGGGGGAGCGAATGCTGAACTAATTATGCAATCT---GCAACTCCGGCAAAGATAACACTTACAGGAAATATAGATGGAGGAGGTATAATAACTGCCAATAC
>Isolate_267_R_monacensis
????????????????????????????????????????????????????????CGCAGCATTAATGCTGAGTAGTAGCGGGGCGTTGGGTGTTGCTG---CG---GGTGTTATTTCTAT---TAATGATGCAGCATTTAGTGATCTTGCTGCTGCCGGTAATTGGAATAAGATAACGGCTGGAGGAGTAGCTAATGGTACTTCTGTTGACGGTCCTCAA---GACAATAAGGCATTTACTTACGGTGGTCGTCATATTATCACTGCAGATGAAGTCGGTCGTATTATTACGGCTATAAATGTTGCGGCTACTAATC------CTATAGGCCTAAAAATTGCTGAAAATACCAGCGTCGGTTCTATTGTTACAGATCGTAACTTGTTGCCTGTTAATATTACTGCCGGCAAAAGTTTAACTTTAACCGGTACTGCTGCGTTTGTTCCACGTCATGGTGTTGGTGCTTTTGCTGATACTTATACGGGTTTAGGAAATATAACTTTAGGGGGAGCGAATGCTGAACTAATTATGCAATCT---GCAACTCCGGCAAAGATAACACTTACAGGAAATATAGATGGAGGAGGTATAATAACTGCCAATAC
>Isolate_268_R_monacensis
???????????????????????????????????????????????????????????????????????????????????????????????????????????????????????????????????????????????TGATCTTGCTGCTGCCGGTAATTGGAATAAGATAACGGCTGGAGGAGTAGCTAATGGTACTTCTGTTGACGGTCCTCAA---GACAATAAGGCATTTACTTACGGTGGTCGTCATATTATCACTGCAGATGAAGTCGGTCGTATTATTACGGCTATAAATGTTGCGGCTACTAATC------CTATAGGCCTAAAAATTGCTGAAAATACCAGCGTCGGTTCTATTGTTACAGATCGTAACTTGTTGCCTGTTAATATTACTGCCGGCAAAAGTTTAACTTTAACCGGTACTGCTGCGTTTGTTCCACGTCATGGTGTTGGTGCTTTTGCTGATACTTATACGGGTTTAGGAAATATAACTTTAGGGGGAGCGAATGCTGAACTAATTATGCAATCT---GCAACTCCGGCAAAGATAACACTTACAGGAAATATAKATGGAGGAGGTATAATAACTGCCAATAC
>Isolate_269_R_monacensis
??????????????????????????????????????????????????CTCAACCGCAGCATTAATGCTGAGTAGTAGCGGGGCGTTGGGTGTTGCTG---CG---GGTGTTATTTCTAT---TAATGATGCAGCATTTAGTGATCTTGCTGCTGCCGGTAATTGGAATAAGATAACGGCTGGAGGAGTAGCTAATGGTACTTCTGTTGACGGTCCTCAA---GACAATAAGGCATTTACTTACGGTGGTCGTCATATTATCACTGCAGATGAAGTCGGTCGTATTATTACGGCTATAAATGTTGCGGCTACTAATC------CTATAGGCCTAAAAATTGCTGAAAATACCAGCGTCGGTTCTATTGTTACAGATCGTAACTTGTTGCCTGTTAATATTACTGCCGGCAAAAGTTTAACTTTAACCGGTACTGCTGCGTTTGTTCCACGTCATGGTGTTGGTGCTTTTGCTGATACTTATACGGGTTTAGGAAATATAACTTTAGGGGGAGCGAATGCTGAACTAATTATGCAATCT---GCAACTCCGGCAAAGATAACACTTACAGGAAATATAGATGGAGGAGGTATAATAACTGCCAATAC
>Isolate_26_R_monacensis
TTATTTCAAAAGGCAATTCAAAAAGGTCTTAAAACCGCTTTATTCACCACCTCAACCGCAGCATTAATGCTGAGTAGTAGCGGGGCGTTGGGTGTTGCTG---CG---GGTGTTATTTCTAT---TAATGATGCAGCATTTAGTGATCTTGCTGCTGCCGGTAATTGGAATAAGATAACGGCTGGAGGAGTAGCTAATGGTACTTCTGTTGACGGTCCTCAA---GACAATAAGGCATTTACTTACGGTGGTCGTCATATTATCACTGCAGAYGAAGTCGGTCGTATTATTACGGCTATAAATGTTGCGGCTACTAATC------CTATAGGCCTAAAAATTGCTGAAAATACCAGCGTCGGTTCTATTGTTACAGATCGTAACTTGTTGCCTGTTAATATTACTSCCGGCAAAAGTTTAACTTTAACCGGTACTGCTGCGTTTGTTCCACGTCATGGTGTTGGTGCTTTTGCTGATACTTATACGGGTTTAGGAAATATAACTTTAGGGGGAGCGAATGCTGAAYTAATTATGCAATCY---GCAACTCCGGC??????????????????????????????????????????????????????
>Isolate_270_R_massiliae
??????????????????????????????????????????????????????????????????ATGCTGAGTAGTAGCGGGGTACTCGGTGTTGCTG---TA---GGTGTTATTTCTACTAATAATAATGCAGCATTTAGTGATCTTGCTGTTGCCAATAATTGGAATGATATAACGGCTCAAGGGGTAGCTAATGGTACTCCTGTTGACGGTCCTCAA---AATGGTATGGCATTTACTTACGGTGGTGATCATACTATCACTGCAGATGAAGCCGGTCGTATTATTACGGCTATAAATGTTGCGGGTACTACTC------CCGTAGGTCTAAATATTACTCAAAATACCGTCGTTGGTTCGATTGTGACGGGAGGTAACTTGTTGCCTGTTACTATTACTGCCGGCAAAAGCTTAACTTTAAACGGTACTAATGCTGTTGCTGCAAATCATGGTTTTGATGCTCCTGCCGATAATTATACAGGTTTAGGAAATATAACTTTAGGGGGAGCGAATGCTGCACTAATTATACAATCT---GTAACCCCGGCAAAGATAACACTTGCAGGAAATATAGATGGAGGAGGTATAATAACTGTCAATAC
>Isolate_271_Candidatus_R_rioja
???????????????????????????????????????????????????????????????????TGCTGAGTAGTAGCGGGGCACTCGGTGTTGCTG---CA---GGTGTTATTTCTAC---TAATAATGCAGCATTTAATGATCTTGCTRTTGCCAATAATTGGAATGAGATAACGGCTAGAGGGGTAGCTAATGGTACTCCTGCTGGTGGTCCTCAA---GACAATGGGGCATTTACTTACTGTGGTGATCATACTATCACTGCAGATGAAGCRGGTCGTATTATTACGGCTATAAATGTKGCGGGTACTACTC------CCGTAGGTCTAAATATTACTCAAAATACCGTAGTTGGTTCGATTGTGACGGGAGGTAACTTGTTGCCTKTTACTATTACTGCCGGCAAAAGCTTAACTTTAAACGGKACTAATGCTGTTGCTGCAAATCATGGTTTTGATGCTCCTGCCGATAATTATACAGGTTTAGGAAATATAACTTTAGGGGGAG??????????????????????????????????????????????????????????????????????????????????????????????
>Isolate_272_R_slovaca
TTATTTCAAAAAGCAATACAACAAGGTCTTAAAGCCGCTTTATTCACCACCTCAACCGCAGCGATAATGCTGAGTAGTAGCGGGGCACTCGGTGTTGCTG---CA---GGTGTTATTGCTACTAATAATAATGCAGCATTTAGTGATAATGTTGGCAATAATAATTGGAATGAGATAACGGCTGGAGGGGTAGCTAATGGTACTCCTGCTGGCAGTCCTCAA---AACAATTGGGCATTTACTTACGGTGGTGATTATACTATCACTGCAGATGCAGCCGATCGTATTATTACGGCTATAAATGTTGCGGGTACTACTC------CCGTAGGTCTAAATATTGCTCAAAATACCGTCGTTGGTTCGATTATAACGAGAGGTAACTTGTTGCCTGTTACTATTAATGCCGGCAAAAGCTTAACTTTAAACGGTAATAATGCTGTTGCTGCAAATCATGGTTTTGATTCTCCTGCCGATAATTATACAGGTTTAGGAAATATAGCTTTAGGGGGAGCGAATGCTGCACTAATTATACAATCT---GCAGCCCCGGCA?????????????????????????????????????????????????????
>Isolate_273_R_conorii_subsp_raoultii
?????????????????????????????????????????????????????????????CGATAATGCTGAGTAGTAGCGGGGCACTCGGTGTTGCTG---CA---GGTGTTATTTCTAC---TAATAATGCAGCATTTAATGATCTTGCTATTGCCAATAATTGGAATGAGATAACGGCTAKAGGGGTAGCTAATGGTACTCCTGCTGGTGGTCCTCAM---RACAATGGGGCATTTACTTACTGTGGTGATCATACTATCACTGCAGATGAAGCGGGTCGTATTATTACGGCTATAAATGTGGCGGGTACTACTC------CCGTAGGTCTAAATATTACTCAAAATACCGTAGTTGGTTCGATTGTGACGGGAGGTAACTTGTTGCCTTTTACTATTACTGCCAGCAAAAGCTTAACTTTAAACGGTACTAATGCTGTTGCTGCAAATCATGGTTTTGATGCTCCTGCCGATAATTATACAGGTTTAGGAAATATAACTTTAGGGGGAGCGAATGCTGCACTAATTATACAATCT---GTAACCCCGGCAAAGATAACACTTGCAGGAAATATAGATGGAGGAGGTATAATAACTGTCAATAC
>Isolate_274_R_slovaca
??????????????????????????????????????????????CCACCTCAACCGCAGCGATAATGCTGAGTAGTAGCGGGGCACTCGGTGTTGCTG---CA---GGTGTTATTGCTACTAATAATAATGCAGCATTTAGTGATAATGTTGGCAATAATAATTGGAATGAGATAACGGCTGGAGGGGTAGCTAATGGTACTCCTGCTGGCAGTCCTCAA---AACAATTGGGCATTTACTTACGGTGGTGATTATACTATCACTGCAGATGCAGCCGATCGTATTATTACGGCTATAAATGTTGCGGGTACTACTC------CCGTAGGTCTAAATATTGCTCAAAATACCGTCGTTGGTTCGATTATAACGAGAGGTAACTTGTTGCCTGTTACTATTAATGCCGGCAAAAGCTTAACTTTAAACGGTAATAATGCTGTTGCTGCAAATCATGGTTTTGATTCTCCTGCCGATAATTATACAGGTTTAGGAAATATAGCTTTAGGGGGAGCGAATGCTGCACTAATTATACAATCT---GCAGCCCCGGCAAAGATAACACTTGCAGGAAATATAAATGGAGGAGGTATAATAACTGTCAAGAC
>Isolate_275_R_monacensis
TTATTTCAAAAGGCAATTCAAAAAGGTCTTAAAACCGCTTTATTCACCACCTCAACCGCAGCATTAATGCTGAGTAGTAGCGGGGCGTTGGGTGTTGCTG---CG---GGTGTTATTTCTAT---TAATGATGCAGCATTTAGTGATCTTGCTGCTGCCGGTAATTGGAATAAGATAACGGCTGGAGGAGTAGCTAATGGTACTTCTGTTGACGGTCCTCAA---GACAATAAGGCATTTACTTACGGTGGTCGTCATATTATCACTGCAGATGAAGTCGGTCGTATTATTACGGCTATAAATGTTGCGGCTACTAATC------CTATAGGCCTAAAAATTGCTGAAAATACCAGCGTCGGTTCTATTGTTACAGATCGTAACTTGTTGCCTGTTAATATTACTGCCGGCAAAAGTTTAACTTTAACCGGTACTGCTGCGTTTGTTCCACGTCATGGTGTTGGTGCTTTTGCTGATACTTATACGGGTTTAGGAAATATAACTTTAGGGGGAGCGAATGCTGAACTAATTWTGCAATCT---GCAACTCCGGC??????????????????????????????????????????????????????
>Isolate_276_R_monacensis
???????????????????????????????????????????????????????????????????????????????????????????????????????????????????????????????????????????????????????????????????????????????????????????????????????????????????ACGGTCCTCAA---GACAATAAGGCATTTACTTACGGTGGTCGTCATATTATCACTGCAGATGAAKTCGGTCGTATTATTACGGCTATAAATGTTGCGGCTACTAATC------CTATAGGCCTAAAAATTGCTGAAAATACCAGCGTCGGTTCTATTGTTACAGATCGTAACTTGTTGCCTGTTAATATTACTGCCGGCAAAAGTTTAACTTTAACCGGTACTGCTGCGTTTGTTCCACGTCATGGTGTTGGTGCTTTTGCTGATACTTATACGGGTTTAGGAAATATAACTTTRGGGGGAGCGAATGC???????????????????????????????????????????????????????????????????????????????????????
>Isolate_277_R_monacensis
TTATTTCAAAAGGCAATTCAAAAAGGTCTTAAAACCGCTTTATTCACCACCTCAACCGCAGCATTAATGCTGAGTAGTAGCGGGGCGTTGGGTGTTGCTG---CG---GGTGTTATTTCTAT---TAATGATGCAGCATTTAGTGATCTTGCTGCTGCCGGTAATTGGAATAAGATAACGGCTGGAGGAGTAGCTAATGGTACTTCTGTTGACGGTCCTCAA---GACAATAAGGCATTTACTTACGGTGGTCGTCATATTATCACTGCAGATGAAGTCGGTCGTATTATTACGGCTATAAATGTTGCGGCTACTAATC------CTATAGGCCTAAAAATTGCTGAAAATACCAGCGTCGGTTCTATTGTTACAGATCGTAACTTGTTGCCTGTTAATATTACTGCCGGCAAAAGTTTAACTTTAACCGGTACTGCTGCGTTTGTTCCACGTCATGGTGTTGGTGCTTTTGCTGATACTTATACGGGTTTAGGAAATATAACTTTAGGGGGAGCGAATGCTGAACTAATTATGCAATCT---GCAACTCCGGCAAAGATAACACTT?????????????????????????????????????????
>Isolate_278_R_massiliae
????????????????????????????????????????????????????CAACTGCAGCGATAATGCTGAGTAGTAGCGGGGTACTCGGTGTTGCTG---TA---GGTGTTATTTCTACTAATAATAATGCAGCATTTAGTGATCTTGCTGTTGCCAATAATTGGAATGATATAACGGCTCAAGGGGTAGCTAATGGTACTCCTGTTGACGGTCCTCAA---AATGGTATGGCATTTACTTACGGTGGTGATCATACTATCACTGCAGATGAAGCCGGTCGTATTATTACGGCTATAAATGTTGCGGGTACTACTC------CCGTAGGTCTAAATATTACTCAAAATACCGTCGTTGGTTCGATTGTGACGGGAGGTAACTTGTTGCCTGTTACTATTACTGCCGGCAAAAGCTTAACTTTAAACGGTACTAATGCTGTTGCTGCAAATCATGGTTTTGATGCTCCTGCCGATAATTATACAGGTTTAGGAAATATAACTTTAGGGGGAGCGAATGCTGCACTAATTATACAATCT---GTAACCCCGGCAAAGATAACACTTGCAGGAAATATAGATGGAGGAGGTATAATAACTGTCAATAC
>Isolate_279_R_massiliae
????????????????????????????????????GCTTTATTCACCACCTCAACTGCAGCGATAATGCTGAGTAGTAGCGGGGTACTCGGTGTTGCTG---TA---GGTGTTATTTCTACTAATAATAATGCAGCATTTAGTGATCTTGCTGTTGCCAATAATTGGAATGATATAACGGCTCAAGGGGTAGCTAATGGTACTCCTGTTGACGGTCCTCAA---AATGGTATGGCATTTACTTACGGTGGTGATCATACTATCACTGCAGATGAAGCCGGTCGTATTATTACGGCTATAAATGTTGCGGGTACTACTC------CCGTAGGTCTAAATATTACTCAAAATACCGTCGTTGGTTCGATTGTGACGGGAGGTAACTTGTTGCCTGTTACTATTACTGCCGGCAAAAGCTTAACTTTAAACGGTACTAATGCTGTTGCTGCAAATCATGGTTTTGATGCTCCTGCCGATAATTATACAGGTTTAGGAAATATAACTTTAGGGGGAGCGAATGCTGCACTAATTATACAATCT---GTAACCCCGGCAAAGATAACACTTGCAGGAAATATAGATGGAGGAGGTATAATAACTGTCAATAC
>Isolate_27_R_slovaca
??????????????????????????????????????TTTATTCACCACCTCAACCGCAGCGATAATGCTGAGTAGTAGCGGGGCACTCGGTGTTGCTG---CA---GGTGTTATTGCTACTAATAATAATGCAGCATTTAGTGATAATGTTGGCAATAATAATTGGAATGAGATAACGGCTGGAGGGGTAGCTAATGGTACTCCTGCTGGCAGTCCTCAA---AACAATTGGGCATTTACTTACGGTGGTGATTATACTATCACTGCAGATGCAGCCGATCGTATTATTACGGCTATAAATGTTGCGGGTACTACTC------CCGTAGGTCTAAATATTGCTCAAAATACCGTCGTTGGTTCGATTATAACGAGAGGTAACTTGTTGCCTGTTACTATTAATGCCGGCAAAAGCTTAACTTTAAACGGTAATAATGCTGTTGCTGCAAATCATGGTTTTGATTCTCCTGCCGATAATTATACAGGTTTAGGAAATATAGCTTTAGGGGGAGCGAATGCTGCACTAATTATACAATCT---GCAGCCCCGGCAAAGATAACACTTGCAGGAAATATAAATGGAGGAGGTATAATAACTGTCAAGAC
>Isolate_280_R_monacensis
????????????????????????????????????????????????????CAACCGCARCATTAATGCTGAGTAGTAGCGGGGCGTTGGGTGTTGCTG---CG---GGTGTTATTTCTAT---TAATGATGCAGCATTTAGTGATCTTGCTGCTGCCGGTAATTGGAATAAGATAACGGCTGGAGGAGTAGCTAATGGTACTTCTGTTGACGGTCCTCAA---GACAATAAGGCATTTACTTACGGTGGTCGTCATATTATCACTGCAGATGAAGTCGGTCGTATTATTACGGCTATAAATGTTGCGGCTACTAATC------CTATAGGCCTAAAAATTGCTGAAAATACCAGCGTCGGTTCTATTGTTACAGATCGTAACTTGTTGCCTGTTAATATTACTGCCGGCAAAAGTTTAACTTTAACCGGTACTGCTGCGTTTGTTCCACGTCATGGTGTTGGTGCTTTTGCTGATACTTATACRGGTTTAGGAAATATAACTTTAGGGGGAGCGAATGCTGAACTAATTATGCAATCT---GCAACTCCGGCAAAGATAACACTTACAGGAAATATAGATGGAGGAGGTATAATAACTGCCAATAC
>Isolate_281_R_massiliae
??????????????????????????????????????????????????CTCAACTGCARCGATAATGCTGAGTAGTAGCGGGGTACTCGGTGTTGCTG---TA---GGTGTTATTTCTACTAATAATAATGCAGCATTTAGTGATCTTGCTGTTGCCAATAATTGGAATGATATAACGGCTCAAGGGGTAGCTAATGGTACTCCTGTTGACGGTCCTCAA---AATGGTATGGCATTTACTTACGGTGGTGATCATACTATCACTGCAGATGAAGCCGGTCGTATTATTACGGCTATAAATGTTGCGGGTACTACTC------CCGTAGGTCTAAATATTACTCAAAATACCGTCGTTGGTTCGATTGTGACGGGAGGTAACTTGTTGCCTGTTACTATTACTGCCGGCAAAAGCTTAACTTTAAACGGTACTAATGCTGTTGCTGCAAATCATGGTTTTGATGCTCCTGCCGATAATTATACAGGTTTAGGAAATATAACTTTAGGGGGAGCGAATGCTGCACTAATTATACAATCT---GTAACCCCGGCAAAGATAACACTTGCAGGAAATATAGATGGAGGAGGTATAATAACTGTCAATAC
>Isolate_282_R_monacensis
?????????????????????????????????????????????????????????????CATTAATGCTGAGTAGTAGCGGGGCGTTGGGTGTTGCTG---CG---GGTGTTATTTCTAT---TAATGATGCAGCATTTAGTGATCTTGCTGCTGCCGGTAATTGGAATAAGATAACGGCTGGAGGAGTAGCTAATGGTACTTCTGTTGACGGTCCTCAA---GACAATAAGGCATTTACTTACGGTGGTCGTCATATTATCACTGCAGATGAAGTCGGTCGTATTATTACGGCTATAAATGTTGCGGCTACTAATC------CTATAGGCCTAAAAATTGCTGAAAATACCAGCGTCGGTTCTATTGTTACAGATCGTAACTTGTTGCCTGTTAATATTACTGCCGGCAAAAGTTTAACTTTAACCGGTACTGCTGCGTTTGTTCCACGTCATGGTGTTGGTGCTTTTGCTGATACTTATACGGGTTTAGGAAATATAACTTTAGGGGGAGCGAATGCTGAACTAATTATGCAATCT---GCAACTCCGGCAAAGATAACACTTACAGGAAATATAGATGGAGGAGGTATAATAACTGCCAATAC
>Isolate_283_R_monacensis
?????????????????????????????????????????????????CCTCAACCGCAGCATTAATGCTGAGTAGTAGCGGGGCGTTGGGTGTTGCTG---CG---GGTGTTATTTCTAT---TAATGATGCAGCATTTAGTGATCTTGCTGCTGCCGGTAATTGGAATAAGATAACGGCTGGAGGAGTAGCTAATGGTACTTCTGTTGACGGTCCTCAA---GACAATAAGGCATTTACTTACGGTGGTCGTCATATTATCACTGCAGATGAAGTCGGTCGTATTATTACGGCTATAAATGTTGCGGCTACTAATC------CTATAGGCCTAAAAATTGCTGAAAATACCAGCGTCGGTTCTATTGTTACAGATCGTAACTTGTTGCCTGTTAATATTACTGCCGGCAAAAGTTTAACTTTAACCGGTACTGCTGCGTTTGTTCCACGTCATGGTGTTGGTGCTTTTGCTGATACTTATACRGGTTTAGGAAATATAACTTTAGGGGGAGCGAATGCTGAACTAATTATGCAATCT---GCAACTCCGGCAAAGATAACACTTACAGGAAATATAGATGGAGGAGGTATAATAACTGCCAATAC
>Isolate_284_R_conorii_subsp_raoultii
???????????????????????????????????????????TCACCACCTCAACCGCAGCGATAATGCTGAGTAGTAGCGGGGCACTCGGTGTTGCTG---CA---GGTGTTATTTCTAC---TAATAATGCAGCATTTAATGATCTTGCTGTTGCCAATAATTGGAATGAGATAACGGCTAGAGGGGTAGCTAATGGTACTCCTGCTGGTGGTCCTCAA---GACAATGGGGCATTTACTTACKGTGGTGATCATACTATCACTGCAGATGAAGCAGGTCGTATTATTACGGCTATAAATGTTGCGGGTACTACTC------CCGTAGGTCTAAATATTACTCAAAATACCGTAGTTGGTTCGATTGTGACGGGAGGTAACTTGTTGCCTGTTACTATTACTGCTGGCAAAAGCTTAACTTTAAACGGTACTAATGCTGTTGCTGCAAATCATGGTTTTGATGCTCCTGCCGATAATTATACAGGTTTAGGAAATATAACTTTAGGGGGAGCGAATGCTGCACTAATTATACAATCT---GTAACCCCGGCAAAGATAACACTTGCAGGAAATATAGATGGAGGAGGTATAATAACTGTCAATAC
>Isolate_285_R_massiliae
????????????????????????????????????GCTTTATTCACCACCTCAACTGCAGCGATAATGCTGAGTAGTAGCGGGGTACTCGGTGTTGCTG---TA---GGTGTTATTTCTACTAATAATAATGCAGCATTTAGTGATCTTGCTGTTGCCAATAATTGGAATGATATAACGGCTCAAGGGGTAGCTAATGGTACTCCTGTTGACGGTCCTCAA---AATGGTATGGCATTTACTTACGGTGGTGATCATACTATCACTGCAGATGAAGCCGGTCGTATTATTACGGCTATAAATGTTGCGGGTACTACTC------CCGTAGGTCTAAATATTACTCAAAATACCGTCGTTGGTTCGATTGTGACGGGAGGTAACTTGTTGCCTGTTACTATTACTGCCGGCAAAAGCTTAACTTTAAACGGTACTAATGCTGTTGCTGCAAATCATGGTTTTGATGCTCCTGCCGATAATTATACAGGTTTAGGAAATATAACTTTAGGGGGAGCGAATGCTGCACTAATTATACAATCT---GTAACCCCGGCAAAGATAACACTTGCAGGAAATATAGATGGAGGAGGTATAATAACTGTCAATAC
>Isolate_286_R_monacensis
??????????????????????????????????????????????CCACCTCAACCGCARCATTAATGCTGAGTAGTAGCGGGGCGTTGGGTGTTGCTG---CG---GGTGTTATTTCTAT---TAATGATGCAGCATTTAGTGATCTTGCTGCTGCCGGTAATTGGAATAAGATAACGGCTGGAGGAGTAGCTAATGGTACTTCTGTTGACGGTCCTCAA---GACAATAAGGCATTTACTTACGGTGGTCGTCATATTATCACTGCAGATGAAGTCGGTCGTATTATTACGGCTATAAATGTTGCGGCTACTAATC------CTATAGGCCTAAAAATTGCTGAAAATACCAGCGTCGGTTCTATTGTTACAGATCGTAACTTGTTGCCTGTTAATATTACTGCCGGCAAAAGTTTAACTTTAACCGGTACTGCTGCGTTTGTTCCACGTCATGGTGTTGGTGCTTTTGCTGATACTTATACRGGTTTAGGAAATATAACTTTAGGGGGAGCGAATGCTGAACTAATTATGCAATCT---GCAACTCCGGCAAAGATAACACTTACAGGAAATATAGATGGAGGAGGTATAATAACTGCCAATAC
>Isolate_287_R_monacensis
???????????????????????????????????CGCTTTATTCACCACCTCAACCGCAGCATTAATGCTGAGTAGTAGCGGGGCGTTGGGTGTTGCTG---CG---GGTGTTATTTCTAT---TAATGATGCAGCATTTAGTGATCTTGCTGCTGCCGGTAATTGGAATAAGATAACGGCTGGAGGAGTAGCTAATGGTACTTCTGTTGACGGTCCTCAA---GACAATAAGGCATTTACTTACGGTGGTCGTCATATTATCACTGCAGATGAAGTCGGTCGTATTATTACGGCTATAAATGTTGCGGCTACTAATC------CTATAGGCCTAAAAATTGCTGAAAATACCAGCGTCGGTTCTATTGTTACAGATCGTAACTTGTTGCCTGTTAATATTACTGCCGGCAAAAGTTTAACTTTAACCGGTACTGCTGCGTTTGTTCCACGTCATGGTGTTGGTGCTTTTGCTGATACTTATACGGGTTTAGGAAATATAACTTTAGGGGGAGCGAATGCTGAACTAATTATGCAATCT---GCAACTCCGGCAAAGATAACACTTACAGGAAATATAGATGGAGGAGGTATAATAACTGCCAATAC
>Isolate_288_R_monacensis
??????????????????????????????????CCGCTTTATTCACCACCTCAACCGCAGCATTAATGCTGAGTAGTAGCGGGGCGTTGGGTGTTGCTG---CG---GGTGTTATTTCTAT---TAATGATGCAGCATTTAGTGATCTTGCTGCTGCCGGTAATTGGAATAAGATAACGGCTGGAGGAGTAGCTAATGGTACTTCTGTTGACGGTCCTCAA---GACAATAAGGCATTTACTTACGGTGGTCGTCATATTATCACTGCAGATGAAGTCGGTCGTATTATTACGGCTATAAATGTTGCGGCTACTAATC------CTATAGGCCTAAAAATTGCTGAAAATACCAGCGTCGGTTCTATTGTTACAGATCGTAACTTGTTGCCTGTTAATATTACTGCCGGCAAAAGTTTAACTTTAACCGGTACTGCTGCGTTTGTTCCACGTCATGGTGTTGGTGCTTTTGCTGATACTTATACGGGTTTAGGAAATATAACTTTAGGGGGAGCGAATGCTGAACTAATTATGCAATCT---GCAACTCCGGCAAAGATAACACTTACAGGAAATATAGATGGAGGAGGTATAATAACTGCCAATAC
>Isolate_289_R_massiliae
???????????????????????????????????????????????????????????????????????????????????????????GTGTTGCTG---TA---GGTGTTATTTCTACTAATAATAATGCAGCATTTAGTGATCTTGCTGTTGCCAATAATTGGAATGATATAACGGCTCAAGGGGTAGCTAATGGTACTCCTGTTGACGGTCCTCAA---AATGGTATGGCATTTACTTACGGTGGTGATCATACTATCACTGCAGATGAAGCCGGTCGTATTATTACGGCTATAAATGTTGCGGGTACTACTC------CCGTAGGTCTAAATATTACTCAAAATACCGTCGTTGGTTCGATTGTGACGGGAGGTAACTTGTTGCCTGTTACTATTACTGCCGGCAAAAGCTTAACTTTAAACGGTACTAATGCTGTTGCTGCAAATCATGGTTTTGATGCTCCTGCCGATAATTATACAGGTTTAGGAAATATAACTTTAGGGGGAGCGAATGCTGCACTAATTATACAATCT---GTAACCCCGGCAAAGATAACACTTGCAGGAAATATAGATGGAGGAGGTATAATAACTGTCAATAC
>Isolate_28_R_massiliae
TTATTGCAAAAAGCAATACAACAAGGTCTTAAAGCCGCTTTATTCACCACCTCAACTGCAGCGATAATGCTGAGTAGTAGCGGGGTACTCGGTGTTGCTG---TA---GGTGTTATTTCTACTAATAATAATGCAGCATTTAGTGATCTTGCTGTTGCCAATAATTGGAATGATATAACGGCTCAAGGGGTAGCTAATGGTACTCCTGTTGACGGTCCTCAA---AATGGTATGGCATTTACTTACGGTGGTGATCATACTATCACTGCAGATGAAGCCGGTCGTATTATTACGGCTATAAATGTTGCGGGTACTACTC------CCGTAGGTCTAAATATTACTCAAAATACCGTCGTTGGTTCGATTGTGACGGGAGGTAACTTGTTGCCTGTTACTATTACTGCCGGCAAAAGCTTAACTTTAAACGGTACTAATGCTGTTGCTGCAAATCATGGTTTTGATGCTCCTGCCGATAATTATACAGGTTTAGGAAATATAACTTTAGGGGGAGCGAATRCTGCMCTAATTATACAATCT---GTAACCCCGGCAAAKATAACA????????????????????????????????????????????
>Isolate_290_R_conorii_subsp_raoultii
?????????????????????????????????????????????????????????????CGATAAWGCTGAGTAGTAGCGGGGCACTCGGTGTTGCTG---CA---GGTGTTATTTCTAC---TAATAATGCAGCATTTAATGATCTTGCTGTTGCCAATAATTGGAATGAGATAACGGCTAGAGGGGTAGCTAATGGTACTCCTGCTGGTGGTCCTCAA---GACAATGGGGCATTTACTTACGGTGGTGATCATACTATCACTGCAGATGAAGCAGGTCGTATTATTACGGCTATAAATGTTGCGGGTACTACTC------CCGTAGGTCTAAATATTACTCAAAATACCGTAGTTGGTTCGATTGTGACGGGAGGTAACTTGTTGCCTGTTACTATTACTGCTGGCAAAAGCTTAACTTTAAACGGTACTAAT??????????????????????????????????????????????????????????????????????????????????????????????????????????????????????????????????????????????????????????????????????????
>Isolate_291_R_conorii_subsp_raoultii
???????????????????????????????????????????????CACCTCAACCGCAGCGATAATGCTGAGTAGTAGCGGGGCACTCGGTGTTGCTG---CA---GGTGTTATTTCTAC---TAATAATGCAGCATTTAATGATCTTGCTRTTGCCAATAATTGGAATGAGATAACGGCTAGAGGGGTAGCTAATGGTACTCCTGCTGGTGGTCCTCAA---GACAATGGGGCATTTACTTACKGTGGTGATCATACTATCACTGCAGATGAAGCRGGTCGTATTATTACGGCTATAAATGTKGCGGGTACTACTC------CCGTAGGTCTAAATATTACTCAAAATACCGTAGTTGGTTCGATTGTGACGGGAGGTAACTTGTTGCCTKTTACTATTACTGCYGGCAAAAGCTTAACTTTAAACGGTACTAATGCTGTTGCTGCAAATCATGGTTTTGATGCTCCTGCCGATAATTATACAGGTTTAGGAAATATAACTTTAGGGGGAGCGAATGCTGCACTAATTATACAATCT---GTAACCCCGGCAAAGATAACACTTGCAGGAAATATAGATGGAGGAGGTATAATAACTGTCAATAC
>Isolate_292_R_massiliae
????????????????????????????????AGCCGCTTTATTCACCACCTCAACTGCAGCGATAATGCTGAGTAGTAGCGGGGTACTCGGTGTTGCTG---TA---GGTGTTATTTCTACTAATAATAATGCAGCATTTAGTGATCTTGCTGTTGCCAATAATTGGAATGATATAACGGCTCAAGGGGTAGCTAATGGTACTCCTGTTGACGGTCCTCAA---AATGGTATGGCATTTACTTACGGTGGTGATCATACTATCACTGCAGATGAAGCCGGTCGTATTATTACGGCTATAAATGTTGCGGGTACTACTC------CCGTAGGTCTAAATATTACTCAAAATACCGTCGTTGGTTCGATTGTGACGGGAGGTAACTTGTTGCCTGTTACTATTACTGCCGGCAAAAGCTTAACTTTAAACGGTACTAATGCTGTTGCTGCAAATCATGGTTTTGATGCTCCTGCCGATAATTATACAGGTTTAGGAAATATAACTTTAGGGGGAGCGAATGCTGCACTAATTATACAATCT---GTAACCCCGGCAAAGATAACACTTGCAGGAAATATAGATGGAGGAGGTATAATAACTGTCAATAC
>Isolate_293_R_slovaca
TTATTTCAAAAAGCAATACAACAAGGTCTTAAAGCCGCTTTATTCACCACCTCAACCGCAGCGATAATGCTGAGTAGTAGCGGGGCACTCGGTGTTGCTG---CA---GGTGTTATTGCTACTAATAATAATGCAGCATTTAGTGATAATGTTGGCAATAATAATTGGAATGAGATAACGGCTGGAGGGGTAGCTAATGGTACTCCTGCTGGCAGTCCTCAA---AACAATTGGGCATTTACTTACGGTGGTGATTATACTATCACTGCAGATGCAGCCGATCGTATTATTACGGCTATAAATGTTGCGGGTACTACTC------CCGTAGGTCTAAATATTGCTCAAAATACCGTCGTTGGTTCGATTATAACGAGAGGTAACTTGTTGCCTGTTACTATTAATGCCGGCAAAAGCTTAACTTTAAACGGTAATAATGCTGTTGCTGCAAATCATGGTTTTGATTCTCCTGCCGATAATTATACAGGTTTAGGAAATATAGCTTTAGGGGGAGCGAATGCTGCACTAATTATACAATCT---GCAGCCCCGGCAAAGATAACA????????????????????????????????????????????
>Isolate_294_R_massiliae
????????????????????????????????????????????????????CAACTGCARCGATAATGCTGAGTAGTAGCGGGGTACTCGGTGTTGCTG---TA---GGTGTTATTTCTACTAATAATAATGCAGCATTTAGTGATCTTGCTGTTGCCAATAATTGGAATGATATAACGGCTCAAGGGGTAGCTAATGGTACTCCTGTTGACGGTCCTCAA---AATGGTATGGCATTTACTTACGGTGGTGATCATACTATCACTGCAGATGAAGCCGGTCGTATTATTACGGCTATAAATGTTGCGGGTACTACTC------CCGTAGGTCTAAATATTACTCAAAATACCGTCGTTGGTTCGATTGTGACGGGAGGTAACTTGTTGCCTGTTACTATTACTGCCGGCAAAAGCTTAACTTTAAACGGTACTAATGCTGTTGCTGCAAATCATGGTTTTGATGCTCCTGCCGATAATTATACAGGTTTAGGAAATATAACTTTAGGGGGAGCGAATGCTGCACTAATTATACAATCT---GTAACCCCGGCAAAGATAACACTTGCAGGAAATATAGATGGAGGAGGTATAATAACTGTCAATAC
>Isolate_295_R_massiliae
?????????????????????????????????????CTTTATTCACCAMCTCAACTGCAGCGATAATGCTGAGTAGTAGCGGGGTACTCGGTGTTGCTG---TA---GGTGTTATTTCTACTAATAATAATGCAGCATTTAGTGATCTTGCTGTTGCCAATAATTGGAATGATATAACGGCTCAAGGGGTAGCTAATGGTACTCCTGTTGACGGTCCTCAA---AATGGTATGGCATTTACTTACGGTGGTGATCATACTATCACTGCAGATGAAGCCGGTCGTATTATTACGGCTATAAATGTTGCGGGTACTACTC------CCGTAGGTCTAAATATTACTCAAAATACCGTCGTTGGTTCGATTGTGACGGGAGGTAACTTGTTGCCTGTTACTATTACTGCCGGCAAAAGCTTAACTTTAAACGGTACTAATGCTGTTGCTGCAAATCATGGTTTTGATGCTCCTGCCGATAATTATACAGGTTTAGGAAATATAACTTTAGGGGGAGCGAATGCTGCACTAATTATACAATCT---GTAACCCCGGCAAAGATAACACTTGCAGGAAATATAGATGGAGGAGGTATAATAACTGTCAATAC
>Isolate_296_R_massiliae
TTATTGCAAAAAGCAATACAACAAGGTCTTAAAGCCGCTTTATTCACCACCTCAACTGCAGCGATAATGCTGAGTAGTAGCGGGGTACTCGGTGTTGCTG---TA---GGTGTTATTTCTACTAATAATAATGCAGCATTTAGTGATCTTGCTGTTGCCAATAATTGGAATGATATAACGGCTCAAGGGGTAGCTAATGGTACTCCTGTTGACGGTCCTCAA---AATGGTATGGCATTTACTTACGGTGGTGATCATACTATCACTGCAGATGAAGCCGGTCGTATTATTACGGCTATAAATGTTGCGGGTACTACTC------CCGTAGGTCTAAATATTACTCAAAATACCGTCGTTGGTTCGATTGTGACGGGAGGTAACTTGTTGCCTGTTACTATTACTGCCGGCAAAAGCTTAACTTTAAACGGTACTAATGCTGTTGCTGCAAATCATGGTTTTGATGCTCCTGCCGATAATTATACAGGTTTAGGAAATATAACTTTAGGGGGAGCGAATGCTGCACTAATTATACAATCT---GTAACCCCGGCAWAGATAACAYTTGCAGGAAA?????????????????????????????????
>Isolate_297_R_massiliae
TTATTGCAAAAAGCAATACAACAAGGTCTTAAAGCCGCTTTATTCACCACCTCAACTGCAGCGATAATGCTGAGTAGTAGCGGGGTACTCGGTGTTGCTG---TA---GGTGTTATTTCTACTAATAATAATGCAGCATTTAGTGATCTTGCTGTTGCCAATAATTGGAATGATATAACGGCTCAAGGGGTAGCTAATGGTACTCCTGTTGACGGTCCTCAA---AATGGTATGGCATTTACTTACGGTGGTGATCATACTATCACTGCAGATGAAGCCGGTCGTATTATTACGGCTATAAATGTTGCGGGTACTACTC------CCGTAGGTCTAAATATTACTCAAAATACCGTCGTTGGTTCGATTGTGACGGGAGGTAACTTGTTGCCTGTTACTATTACTGCCGGCAAAAGCTTAACTTTAAACGGTACTAATGCTGTTGCTGCAAATCATGGTTTTGATGCTCCTGCCGATAATTATACAGGTTTAGGAAATATAACTTTAGGGGGAGCGAATGCTGCACTAATTATACAATCT---GTAACCCCGGCAWAKATA???????????????????????????????????????????????
>Isolate_298_R_aeschlimannii
?????????????????????????????TAAAGCCGCTTTATTCACCACTTCAACCGCAGCGATAATGCTGAGTAGTAGCGGGGCACTCGGTGTTGCTG---CA---GGTGTTGTTTCTAATAATAATAATGCAGCATTTAGTGATCTTGCTGCTGCCAATAATTGGAATGATATAACGGCTGAAGGGATAGCTAATGGTACTCCTGTTGATGGTCCTCAA---AATGGTATGGCATTTACTTACGGTGGTGATCATACTATCACTGCAGATGAAGCCGGTCGTATTATTACGGCTATAAATGTTGCGGGTACTACTC------CCGTAGGTCTAAATATTACTCAAAATACCGTCGTTGGTTCGATTGTGACGGGAGGTAACTTGTTGCCTGTTACTATTACTGCCGGCAAAAGCTTAACTTTAAACGGTACTAATGCTGTTGCTGCAAATCATGGTTTTGATGCTCCTGCCGATAATTATACAGGTTTAGGAAATATAACTTTAGAGGGAGAGAATGCTGCACTAATTATACAATCT---GTAACCCCGGCAAAGATAACACTTGCAGGAAATATAGATGGAGGAGGTATAATAACTGTTAGTAC
>Isolate_299_R_massiliae
????????????????????????????????????GCTTTATTCACCACCTCAACTGCAGCGATAATGCTGAGTAGTAGCGGGGTACTCGGTGTTGCTG---TA---GGTGTTATTTCTACTAATAATAATGCAGCATTTAGTGATCTTGCTGTTGCCAATAATTGGAATGATATAACGGCTCAAGGGGTAGCTAATGGTACTCCTGTTGACGGTCCTCAA---AATGGTATGGCATTTACTTACGGTGGTGATCATACTATCACTGCAGATGAAGCCGGTCGTATTATTACGGCTATAAATGTTGCGGGTACTACTC------CCGTAGGTCTAAATATTACTCAAAATACCGTCGTTGGTTCGATTGTGACGGGAGGTAACTTGTTGCCTGTTACTATTACTGCCGGCAAAAGCTTAACTTTAAACGGTACTAATGCTGTTGCTGCAAATCATGGTTTTGATGCTCCTGCCGATAATTATACAGGTTTAGGAAATATAACTTTAGGGGGAGCGAATGCTGCACTAATTATACAATCT---GTAACCCCGGCAAAGATAACACTTGCAGGAAATATARATGGAGGAGGTATAATAACTGTCAATAC
>Isolate_29_R_massiliae
TTATTGCAAAAAGCAATACAACAAGGTCTTAAAGCCGCTTTATTCACCACCTCAACTGCAGCGATAATGCTGAGTAGTAGCGGGGTACTCGGTGTTGCTG---TA---GGTGTTATTTCTACTAATAATAATGCAGCATTTAGTGATCTTGCTGTTGCCAATAATTGGAATGATATAACGGCTCAAGGGGTAGCTAATGGTACTCCTGTTGACGGTCCTCAA---AATGGTATGGCATTTACTTACGGTGGTGATCATACTATCACTGCAGATGAAGCCGGTCGTATTATTACGGCTATAAATGTTGCGGGTACTACTC------CCGTAGGTCTAAATATTACTCAAAATACCGTCGTTGGTTCGATTGTGACGGGAGGTAACTTGTTGCCTGTTACTATTACTGCCGGCAAAAGCTTAACTTTAAACGGTACTAATGCTGTTGCTGCAAATCATGGTTTTGATGCTCCTGCCGATAATTATACAGGTTTAGGAAATATAACTTTAGGGGGAGCGAATGCTGCACYAATTATACAATCT---GTAACCCCGGCAWAGATAACACTTGCAGGAAA?????????????????????????????????
>Isolate_2_R_massiliae
TTATTGCAAAAAGCAATACAACAAGGTCTTAAAGCCGCTTTATTCACCACCTCAACTGCAGCGATAATGCTGAGTAGTAGCGGGGTACTCGGTGTTGCTG---TA---GGTGTTATTTCTACTAATAATAATGCAGCATTTAGTGATCTTGCTGTTGCCAATAATTGGAATGATATAACGGCTCAAGGGGTAGCTAATGGTACTCCTGTTGACGGTCCTCAA---AATGGTATGGCATTTACTTACGGTGGTGATCATACTATCACTGCAGATGAAGCCGGTCGTATTATTACGGCTATAAATGTTGCGGGTACTACTC------CCGTAGGTCTAAATATTACTCAAAATACCGTCGTTGGTTCGATTGTGACGGGAGGTAACTTGTTGCCTGTTACTATTACTGCCGGCAAAAGCTTAACTTTAAACGGTACTAATGCTGTTGCTGCAAATCATGGTTTTGATGCTCCTGCCGATAATTATACAGGTTTAGGAAATATAACTTTAGGGGGAGCGAATG????????????????????????????????????????????????????????????????????????????????????????
>Isolate_300_R_conorii_subsp_raoultii
??????????????????????????????????????????????????????????????????ATGCTGAGTAGTAGCGGGGCACTCGGTGTTGCTG---CA---GGTGTTATTTCTAC---TAATAATGCASCAKTTAATGATCTTGCTATTGCCAATAATTGGAATGAGATAACGGCTARAGGGGTAGCTAATGGTACTCCTGCTGGTGGTCCTCAA---RACAATGGGGCATTTACTTACTGTGGTGATCATACTATCACTGCAGATGAAGCGGGTCGTATTATTACGGCTATAAATGTGGCGGGTACTACTC------CCGTAGGTCTAAATATTACTCAAAATACCGTAGTTGGTTCGATTGTGACGGGAGGTAACTTGTTGCCTTTTACTATTACTGCCAGCAAAAGCTTAACTTTAAACGGTACTAATGCTGTTGCTGCAAATCATGGTTTTGATGCTCCTGCCGATAATTATACAGGTTTAGGAAATATAACTTTAGGGGGAGCGAATGCTGCACTAATTATACAATCT---GTAACCCCGGCAAAGATAACACTTGCAGGAAATATAGATGGAGGAGGTATAATAACTGTCAATAC
>Isolate_301_R_aeschlimannii
???????????????????????????????????????????????????????????????????????????????????????CTCGGTGTTGCTG---CA---GGTGTTGTTTCTAATAATAATAATGCAGCATTTAGTGATCTTGCTGCTGCCAATAATTGGAATGATATAACGGCTGAAGGGATAGCTAATGGTACTCCTGTTGATGGTCCTCAA---AATGGTATGGCATTTACTTACGGTGGTGATCATACTATCACTGCAGATGAAGCCGGTCGTATTATTACGGCTATAAATGTTGCGGGTACTACTC------CCGTAGGTCTAAATATTACTCAAAATACCGTCGTTGGTTCGATTGTGACGGGAGGTAACTTGTTGCCTGTTACTATTACTGCCGGCAAAAGCTTAACTTTAAACGGTACTAATGCTGTTGCTGCAAATCATGGTTTTGATGCTCCTGCCGATAATTATACAGGTTTAGGAAATATAACTTTAGAGGGAGAGAATGCTGCACTAATTATACAATCT---GTAACCCCGGCAAAGATAACACTTGCAGGAAATATAGATGGAGGAGGTATAATAACTGTTAGTAC
>Isolate_302_R_massiliae
TTATTGCAAAAAGCAATACAACAAGGTCTTAAAGCCGCTTTATTCACCACCTCAACTGCAGCGATAATGCTGAGTAGTAGCGGGGTACTCGGTGTTGCTG---TA---GGTGTTATTTCTACTAATAATAATGCAGCATTTAGTGATCTTGCTGTTGCCAATAATTGGAATGATATAACGGCTCAAGGGGTAGCTAATGGTACTCCTGTTGACGGTCCTCAA---AATGGTATGGCATTTACTTACGGTGGTGATCATACTATCACTGCAGATGAAGCCGGTCGTATTATTACGGCTATAAATGTTGCGGGTACTACTC------CCGTAGGTCTAAATATTACTCAAAATACCGTCGTTGGTTCGATTGTGACGGGAGGTAACTTGTTGCCTGTTACTATTACTGCCGGCAAAAGCTTAACTTTAAACGGTACTAATGCTGTTGCTGCAAATCATGGTTTTGATGCTCCTGCCGATAATTATACAGGTTTAGGAAATATAACTTTAGGGGGAGCGAATGCTGCACTAATTATACAATCT---GTAACCCCGGCA?????????????????????????????????????????????????????
>Isolate_303_R_massiliae
????????????????????????????????????????????????????????????????????????????????????????TCGGTGTTGCTG---TA---GGTGTTATTTCTACTAATAATAATGCAGCATTTAGTGATCTTGCTGTTGCCAATAATTGGAATGATATAACGGCTCAAGGGGTAGCTAATGGTACTCCTGTTGACGGTCCTCAA---AATGGTATGGCATTTACTTACGGTGGTGATCATACTATCACTGCAGATGAAGCCGGTCGTATTATTACGGCTATAAATGTTGCGGGTACTACTC------CCGTAGGTCTAAATATTACTCAAAATACCGTCGTTGGTTCGATTGTGACGGGAGGTAACTTGTTGCCTGTTACTATTACTGCCGGCAAAAGCTTAACTTTAAACGGTACTAATGCTGTTGCTGCAAATCATGGTTTTGATGCTCCTGCCGATAATTATACAGGTTTAGGAAATATAACTTTAGGGGAAGCGAATGCTGCACTAATTATACAATCT---GTAACCCCGGCAAAGATAACACTTGCAGGAAATATAGATGGAGGAGGTATAATAACTGTCAATAC
>Isolate_304_R_massiliae
TTATTGCAAAAAGCAATACAACAAGGTCTTAAAGCCGCTTTATTCACCACCTCAACTGCAGCGATAATGCTGAGTAGTAGCGGGGTACTCGGTGTTGCTG---TA---GGTGTTATTTCTACTAATAATAATGCAGCATTTAGTGATCTTGCTGTTGCCAATAATTGGAATGATATAACGGCTCAAGGGGTAGCTAATGGTACTCCTGTTGACGGTCCTCAA---AATGGTATGGCATTTACTTACGGTGGTGATCATACTATCACTGCAGATGAAGCCGGTCGTATTATTACGGCTATAAATGTTGCGGGTACTACTC------CCGTAGGTCTAAATATTACTCAAAATACCGTCGTTGGTTCGATTGTGACGGGAGGTAACTTGTTGCCTGTTACTATTACTGCCGGCAAAAGCTTAACTTTAAACGGTACTAATGCTGTTGCTGCAAATCATGGTTTTGATGCTCCTGCCGATAATTATACAGGTTTAGGAAATATAACTTTAGGGGGAGCGAATGCTGCACTAATTATACAATCT---GTAACCCCGGCA?????????????????????????????????????????????????????
>Isolate_305_R_monacensis
TTATTTCAAAAGGCAATTCAAAAAGGTCTTAAAACCGCTTTATTCACCACCTCAACCGCAGCATTAATGCTGAGTAGTAGCGGGGCGTTGGGTGTTGCTG---CG---GGTGTTATTTCTAT---TAATGATGCAGCATTTAGTGATCTTGCTGCTGCCGGTAATTGGAATAAGATAACGGCTGGAGGAGTAGCTAATGGTACTTCTGTTGACGGTCCTCAA---GACAATAAGGCATTTACTTACGGTGGTCGTCATATTATCACTGCAGATGAAGTCGGTCGTATTATTACGGCTATAAATGTTGCGGCTACTAATC------CTATAGGCCTAAAAATTGCTGAAAATACCAGCGTCGGTTCTATTGTTACAGATCGTAACTTGTTGCCTGTTAATATTACTGCCGGCAAAAGTTTAACTTTAACCGGTACTGCTGCGTTTGTTCCACGTCATGGTGTTGGTGCTTTTGCTGATACTTATACGGGTTTAGGAAATATAACTTTAGGGGGAGCGAATGCTGAACTAATTATGCAATCT---GCAACTCCGGCAAAGATAA??????????????????????????????????????????????
>Isolate_306_R_massiliae
??????????????????????????????????????????????????CTCAACTGCARCGATAATGCTGAGTAGTAGCGGGGTACTCGGTGTTGCTG---TA---GGTGTTATTTCTACTAATAATAATGCAGCATTTAGTGATCTTGCTGTTGCCAATAATTGGAATGATATAACGGCTCAAGGGGTAGCTAATGGTACTCCTGTTGACGGTCCTCAA---AATGGTATGGCATTTACTTACGGTGGTGATCATACTATCACTGCAGATGAAGCCGGTCGTATTATTACGGCTATAAATGTTGCGGGTACTACTC------CCGTAGGTCTAAATATTACTCAAAATACCGTCGTTGGTTCGATTGTGACGGGAGGTAACTTGTTGCCTGTTACTATTACTGCCGGCAAAAGCTTAACTTTAAACGGTACTAATGCTGTTGCTGCAAATCATGGTTTTGATGCTCCTGCCGATAATTATACAGGTTTAGGAAATATAACTTTAGGGGGAGCGAATGCTGCACTAATTATACAATCT---GTAACCCCGGCAAAGATAACACTTGCAGGAAATATAGATGGAGGAGGTATAATAACTGTCAATAC
>Isolate_307_R_massiliae
??????????????????????????????????????????????????????????????????ATGCTGAGTAGTAGCGGGGTACTCGGTGTTGCTG---TA---GGTGTTATTTCTACTAATAATAATGCAGCATTTAGTGATCTTGCTGTTGCCAATAATTGGAATGATATAACGGCTCAAGGGGTAGCTAATGGTACTCCTGTTGACGGTCCTCAA---AATGGTATGGCATTTACTTACGGTGGTGATCATACTATCACTGCAGATGAAGCCGGTCGTATTATTACGGCTATAAATGTTGCGGGTACTACTC------CCGTAGGTCTAAATATTACTCAAAATACCGTCGTTGGTTCGATTGTGACGGGAGGTAACTTGTTGCCTGTTACTATTACTGCCGGCAAAAGCTTAACTTTAAACGGTACTAATGCTGTTGCTGCAAATCATGGTTTTGATGCTCCTGCCGATAATTATACAGGTTTAGGAAATATAACTTTAGGGGGAGCGAATGCTGCACTAATTATACAATCT---GTAACCCCGGCAAAGATAACACTTGCAGGAAATATAGATGGAGGAGGTATAATAACTGTCAATAC
>Isolate_308_R_massiliae
?????????????????????????????????????????????????????????????CGATAATGCTGAGTAGTAGCGGGGTACTCGGTGTTGCTG---TA---GGTGTTATTTCTACTAATAATAATGCAGCATTTAGTGATCTTGCTGTTGCCAATAATTGGAATGATATAACGGCTCAAGGGGTAGCTAATGGTACTCCTGTTGACGGTCCTCAA---AATGGTATGGCATTTACTTACGGTGGTGATCATACTATCACTGCAGATGAAKCCGGTCGTATTATTACGGCTATAAATGTTGCGGGTACTACTC------CCGTANGTCTAAATATTACTCAAAATACCGTCGTTGGTT????????????????????????????????????????????????????????????????????????????????????????????????????????????????????????????????????????????????????????????????????????????????????????????????????????????????????????????????????????????????????
>Isolate_309_R_aeschlimannii
???????????????????????????????????????????????????????????????????????????????????????CTCGGTGTTGCTG---CA---GGTGTTGTTTCTAATAATAATAATGCAGCATTTAGTGATCTTGCTGCTGCCAATAATTGGAATGATATAACGGCTGAAGGGATAGCTAATGGTACTCCTGTTGATGGTCCTCAA---AATGGTATGGCATTTACTTACGGTGGTGATCATACTATCACTGCAGATGAAGCCGGTCGTATTATTACGGCTATAAATGTTGCGGGTACTACTC------CCGTAGGTCTAAATATTACTCAAAATACCGTCGTTGGTTCGATTGTGACGGGAGGTAACTTGTTGCCTGTTACTATTACTGCCGGCAAAAGCTTAACTTTAAACGGTACTAATGCTGTTGCTGCAAATCATGGTTTTGATGCTCCTGCCGATAATTATACAGGTTTAGGAAATATAACTTTAGAGGGAGAGAATGCTGCACTAATTATACAATCT---GTAACCCCGGCAAAGATAACACTTGCAGGAAATATAGATGGAGGAGGTATAATAACTGTTAGTAC
>Isolate_30_R_massiliae
??????????????AATACAACAAGGTCTTAAAGCCGCTTTATTCACCACCTCAACTGCAGCGATAATGYTGAGTAGTAGCGGGGTACTCGGTGTTGCTG---TA---GGTGTTATTTCTAYTAATAATAATGCAGCATTTAGTGATCTTGCTGTTGCCAATAATTGGAATGATATAACGGCTCAAGGGGTAGCTAATGGTACTCCTGTTGACGGTCCTCAA---AATGGTATGGCWTTTACTTACGGTGGTGATCATAYTATCACTGCAGATGAAGCCGGTYGTATTATTACGGCTATAAATGTTGCGGGTACTACTC------CCGTAGGTCTAAATATTACTCAAAATACCGTAGTTGGTTCGATTGTGACGGGAGGTAACTTGTTGCCTGTTACTATTACTGCCGGCAAAAGCTTAACTTTAAACKGTACTAATGCTGTTGCTGCAAATCATGGTTTTGATGCTCCTGCCGATAATTATACAGGTTTAGGAAATMYAWCTTTAGGGGGAGSGAATGNTGCACKAATTATACAATCT---GTAACCCCGGCAAAG??????????????????????????????????????????????????
>Isolate_310_R_massiliae
????????????????????????????????AGCCGCTTTATTCACCACCTCAACTGCAGCGATAATGCTGAGTAGTAGCGGGGTACTCGGTGTTGCTG---TA---GGTGTTATTTCTACTAATAATAATGCAGCATTTAGTGATCTTGCTGTTGCCAATAATTGGAATGATATAACGGCTCAAGGGGTAGCTAATGGTACTCCTGTTGACGGTCCTCAA---AATGGTATGGCATTTACTTACGGTGGTGATCATACTATCACTGCAGATGAAGCCGGTCGTATTATTACGGCTATAAATGTTGCGGGTACTACTC------CCGTAGGTCTAAATATTACTCAAAATACCGTCGTTGGTTCGATTGTGACGGGAGGTAACTTGTTGCCTGTTACTATTACTGCCGGCAAAAGCTTAACTTTAAACGGTACTAATGCTGTTGCTGCAAATCATGGTTTTGATGCTCCTGCCGATAATTATACAGGTTTAGGAAATATAACTTTAGGGGGAGCGAATGCTGCACTAATTATACAATCT---GTAACCCCGGCAAAGATAACACTTGCAGGAAATATAGATGGAGGAGGTATAATAACTGTCAATAC
>Isolate_311_R_massiliae
TTATTGCAAAAAGCAATACAACAAGGTCTTAAAGCCGCTTTATTCACCACCTCAACTGCAGCGATAATGCTGAGTAGTAGCGGGGTACTCGGTGTTGCTG---TA---GGTGTTATTTCTACTAATAATAATGCAGCATTTAGTGATCTTGCTGTTGCCAATAATTGGAATGATATAACGGCTCAAGGGGTAGCTAATGGTACTCCTGTTGACGGTCCTCAA---AATGGTATGGCATTTACTTACGGTGGTGATCATACTATCACTGCAGATGAAGCCGGTCGTATTATTACGGCTATAAATGTTGCGGGTACTACTC------CCGTAGGTCTAAATATTACTCAAAATACCGTCGTTGGTTCGATTGTGACGGGAGGTAACTTGTTGCCTGTTACTATTACTGCCGGCAAAAGCTTAACTTTAAACGGTACTAATGCTGTTGCTGCAAATCATGGTTTTGATGCTCCTGCCGATAATTATACAGGTTTAGGAAATATAACTTTAGGGGGAGCGAATGCTGCACTAATTATACAATCT---GTAACCCCGGCAAAGATAAYAYTTRCAGNAAA?????????????????????????????????
>Isolate_31_R_aeschlimannii
????????????????????????????TTAAAGCCGCTTTATTCACCACTTCAACCGCAGCGATAATGCTGAGTAGTAGCGGGGCACTCGGTGTTGCTG---CA---GGTGTTGTTTCTAATAATAATAATGCAGCATTTAGTGATCTTGCTGCTGCCAATAATTGGAATGATATAACGGCTGAAGGGATAGCTAATGGTACTCCTGTTGATGGTCCTCAA---AATGGTATGGCATTTACTTACGGTGGTGATCATACTATCACTGCAGATGAAGCCGGTCGTATTATTACGGCTATAAATGTTGCGGGTACTACTC------CCGTAGGTCTAAATATTACTCAAAATACCGTCGTTGGTTCGATTGTGACGGGAGGTAACTTGTTGCCTGTTACTATTACTGCCGGCAAAAGCTTAACTTTAAACGGTACTAATGCTGTTGCTGCAAATCATGGTTTTGATGCTCCTGCCGATAATTATACAGGTTTAGGAAATATAACTTTAGAGGGAGAGAATGCTGCACTAATTATACAATCT---GTAACCCCGGCAAAGATAACACTTGCAGGAAATATAGATGGAGGAGGTATAATAACTGTTAGTAC
>Isolate_32_R_massiliae
TTATTGCAAAAAGCAATACAACAAGGTCTTAAAGCCGCTTTATTCACCACCTCAACTGCAGCGATAATGCTGAGTAGTAGCGGGGTACTCGGTGTTGCTG---TA---GGTGTTATTTCTACTAATAATAATGCAGCATTTAGTGATCTTGCTGTTGCCAATAATTGGAATGATATAACGGCTCAAGGGGTAGCTAATGGTACTCCTGTTGACGGTCCTCAA---AATGGTATGGCATTTACTTACGGTGGTGATCATACTATCACTGCAGATGAAGCCGGTCGTATTATTACGGCTATAAATGTTGCGGGTACTACTC------CCGTAGGTCTAAATATTACTCAAAATACCGTCGTTGGTTCGATTGTGACGGGAGGTAACTTGTTGCCTGTTACTATTACTGCCGGCAAAAGCTTAACTTTAAACGGTACTAATGCTGTTGCTGCAAATCATGGTTTTGATGCTCCTGCCGATAATTATACAGGTTTAGGAAATATAACTTTAGGGGGAGCGAATGCTGCACTAATTATACAATCT---GTAACCCCGGCAAAGATAACACTTGCAGGAAATATA?????????????????????????????
>Isolate_33_R_massiliae
TTATTTCAAAAAGCAATACAACAAGGTCTTAAAGCCGCTTTATTCACCACCTCAACCGCAGCGATAATGCTGAGTAGTAGCGGGGTACTCGGTGTTGCTG---TA---GGTGTTATTTCTACTAATAATAATGCAGCATTTAGTGATCTTGCTGTTGCCAATAATTGGAATGATATAACGGCTCAAGGGGTAGCTAATGGTACTCCTGTTGACGGTCCTCAA---AATGGTATGGCATTTACTTACGGTGGTGATCATACTATCACTGCAGATGAAGCCGGTCGTATTATTACGGCTATAAATGTTGCGGGTACTACTC------CCGTAGGTCTAAATATTACTCAAAATACCGTCGTTGGTTCGATTGTGACGGGAGGTAACTTGTTGCCTGTTACTATTACTGCCGGCAAAAGCTTAACTTTAAACGGTACTAATGCTGTTGCTGCAAATCATGGTTTTGATGCTCCTGCCGATAATTATACAGGTTTAGGAAATATAACTTTAGGGGAAGCGAATGCTGCWCTAWTTATACAATCT---GTAACCCCGGC??????????????????????????????????????????????????????
>Isolate_34_R_massiliae
TTATTGCAAAAAGCAATACAACAAGGTCTTAAAGCCGCTTTATTCACCACCTCAACTGCAGCGATAATGCTGAGTAGTAGCGGGGTACTCGGTGTTGCTG---TA---GGTGTTATTTCTACTAATAATAATGCAGCATTTAGTGATCTTGCTGTTGCCAATAATTGGAATGATATAACGGCTCAAGGGGTAGCTAATGGTACTCCTGTTGACGGTCCTCAA---AATGGTATGGCATTTACTTACGGTGGTGATCATACTATCACTGCAGATGAAGCCGGTCGTATTATTACGGCTATAAATGTTGCGGGTACTACTC------CCGTAGGTCTAAATATTACTCAAAATACCGTCGTTGGTTCGATTGTGACGGGAGGTAACTTGTTGCCTGTTACTATTACTGCCGGCAAAAGCTTAACTTTAAACGGTACTAATGCTGTTGCTGCAAATCATGGTTTTGATGCTCCTGCCGATAATTATACAGGTTTAGGAAATATAACTTTAGGGGGAGCGAATGCTGCACTAATTATACAATCT---GTAACCCCGGCAAAGATAACACTTGCAGGAAATATA?????????????????????????????
>Isolate_35_R_aeschlimannii
TTATTTCAAAAAGCAATACAACAAGGTCTTAAAGCCGCTTTATTCACCACTTCAACCGCAGCGATAATGCTGAGTAGTAGCGGGGCACTCGGTGTTGCTG---CA---GGTGTTGTTTCTAATAATAATAATGCAGCATTTAGTGATCTTGCTGCTGCCAATAATTGGAATGATATAACGGCTGAAGGGATAGCTAATGGTACTCCTGTTGATGGTCCTCAA---AATGGTATGGCATTTACTTACGGTGGTGATCATACTATCACTGCAGATGAAGCCGGTCGTATTATTACGGCTATAAATGTTGCGGGTACTACTC------CCGTAGGTCTAAATATTACTCAAAATACCGTCGTTGGTTCGATTGTGACGGGAGGTAACTTGTTGCCTGTTACTATTACTGCCGGCAAAAGCTTAACTTTAAACGGTACTAATGCTGTTGCTGCAAATCATGGTTTTGATGCTCCTGCCGATAATTATACAGGTTTAGGAAATATAACTTTAGAGGGAGAGAATGCTGCACTAATTATACAATCT---GTAACCCCGGCAAAGATAACACTTGCAGGAAAT????????????????????????????????
>Isolate_36_R_sibirica_subsp_mongolitimonae
TTATTTCAAAAAGCAATACAACAAGGTCTTAAAGCCGCTTTATTCACCACCTCAACCGCAGCGATAATGCTGAGTAGTAGCGGGGCACTCGGTGTTGCTG---CA---GGTGTTATTGCTACTAATAATAATGCAACATTTAGTGATAATGTTGGCAATAATAATTGGAATGAGATAACGGCTGCAGGGGTAGCTAATGGTGCTCCTGCTGGCGGTCCTCAA---AACAATTGGGCATTTACTTACGGTGGTGATTATACTATCACTGCAGATGCAGCCGATCGTATTATTACGGCTATAAATGTTGCGGGTACTACTC------CCGTAGGTCTAGATATTGCTCAAAATACCGTTGTTGGTTCGATTATAACGGGAGGTAACTTGTTGCCTGTTACTATTACTGCCGGCAAAAGCTTAACTTTAAACGGTAATAATGCTGTTGCTGCAAATCATGGTTTTGATGCTCCTGCCGATAATTATACAGGTTTAGGAAATATAGCTTTAGGGGGAGCGAATGCTGCACTAATTATACAATCT---GCAGCCCCGGCA?????????????????????????????????????????????????????
>Isolate_37_R_massiliae
TTATTGCAAAAAGCAATACAACAAGGTCTTAAAGCCGCTTTATTCACCACCTCAACTGCAGCGATAATGCTGAGTAGTAGCGGGGTACTCGGTGTTGCTG---TA---GGTGTTATTTCTACTAATAATAATGCAGCATTTAGTGATCTTGCTGTTGCCAATAATTGGAATGATATAACGGCTCAAGGGGTAGCTAATGGTACTCCTGTTGACGGTCCTCAA---AATGGTATGGCATTTACTTACGGTGGTGATCATACTATCACTGCAGATGAAGCCGGTCGTATTATTACGGCTATAAATGTTGCGGGTACTACTC------CCGTAGGTCTAAATATTACTCAAAATACCGTCGTTGGTTCGATTGTGACGGGAGGTAACTTGTTGCCTGTTACTATTACTGCCGGCAAAAGCTTAACTTTAAACKGTACTAATGCTGTTGCTGCAAATCATGGTTTTGATGCTCCTGCCGATAATTATACAGGTTTAGGAAATATAACTTTAGGGGGAGCGAATGCTGCACTAATTATACAATCT---GTAACCCCGGCA?????????????????????????????????????????????????????
>Isolate_38_R_aeschlimannii
TTATTTCAAAAAGCAATACAACAAGGTCTTAAAGCCGCTTTATTCACCACTTCAACCGCAGCGATAATGCTGAGTAGTAGCGGGGCACTCGGTGTTGCTG---CA---GGTGTTGTTTCTAATAATAATAATGCAGCATTTAGTGATCTTGCTGCTGCCAATAATTGGAATGATATAACGGCTGAAGGGATAGCTAATGGTACTCCTGTTGATGGTCCTCAA---AATGGTATGGCATTTACTTACGGTGGTGATCATACTATCACTGCAGATGAAGCCGGTCGTATTATTACGGCTATAAATGTTGCGGGTACTACTC------CCGTAGGTCTAAATATTACTCAAAATACCGTCGTTGGTTCGATTGTGACGGGAGGTAACTTGTTGCCTGTTACTATTACTGCCGGCAAAAGCTTAACTTTAAACGGTACTAATGCTGTTGCTGCAAATCATGGTTTTGATGCTCCTGCCGATAATTATACAGGTTTAGGAAATATAACTTTAGAGGGAGAGAATGCTGCWCTAATTATACAATCT---GTAACCCCGGCA?????????????????????????????????????????????????????
>Isolate_39_R_aeschlimannii
TTATTTCAAAAAGCAATACAACAAGGTCTTAAAGCCGCTTTATTCACCACTTCAACCGCAGCGATAATGCTGAGTAGTAGCGGGGCACTCGGTGTTGCTG---CA---GGTGTTGTTTCTAATAATAATAATGCAGCATTTAGTGATCTTGCTGCTGCCAATAATTGGAATGATATAACGGCTGAAGGGATAGCTAATGGTACTCCTGTTGATGGTCCTCAA---AATGGTATGGCATTTACTTACGGTGGTGATCATACTATCACTGCAGATGAAGCCGGTCGTATTATTACGGCTATAAATGTTGCGGGTACTACTC------CCGTAGGTCTAAATATTACTCAAAATACCGTCGTTGGTTCGATTGTGACGGGAGGTAACTTGTTGCCTGTTACTATTACTGCCGGCAAAAGCTTAACTTTAAACGGTACTAATGCTGTTGCTGCAAATCATGGTTTTGATGCTCCTGCCGATAATTATACAGGTTTAGGAAATATAACTTTAGAGGGAGAGAATGCTGCACTAATTATACAATCT---GTAACCCCGG???????????????????????????????????????????????????????
>Isolate_3_R_slovaca
???????????????????????????????????????????????????????CCGCAGCGATAATGNTGAGTAGTAGCGGGGCACTCSSTGTTGMTG---CA---GGTGTTATTGCTACTAATAATAATGCAGCATTTAGTGATAATGTTGGCAATAATAATTGGAATGAGATAACGGCTGGAGGGGTAGCTAATGGTACTCCTGCTGGCAGTCCTCAA---AACAATTGGGCATTTACTTACGGTGGTGATTATACTATCACTGCAGATGCAGCCGATCGTATTATTACGGCTATAAATGTTGCGGGTACTACTC------CCGTAGGTCTAAATATTGCTCAAAATACCGTCGTTGGTTCGATTATAACGAGAGGTAACTTGTTGCCTGTTACTATTAATGCCGGCAAAAGCTTAACTTTAAACGGTAATAATGCTGTTGCTGCAAATCATGGTTTTGATTCTCCTGCCGATAATTATACAGGTTTAGGAAATATAGCTTTAGGGGGAGCGAATGCTGCACTAATTATACAATCT---GCAGCCCCGGCAAAG??????????????????????????????????????????????????
>Isolate_40_R_slovaca
TTATTTCAAAAAGCAATACAACAAGGTCTTAAAGCCGCTTTATTCACCACCTCAACCGCAGCGATAATGCTGAGTAGTAGCGGGGCACTCGGTGTTGCTG---CA---GGTGTTATTGCTACTAATAATAATGCAGCATTTAGTGATAATGTTGGCAATAATAATTGGAATGAGATAACGGCTGGAGGGGTAGCTAATGGTACTCCTGCTGGCAGTCCTCAA---AACAATTGGGCATTTACTTACGGTGGTGATTATACTATCACTGCAGATGCAGCCGATCGTATTATTACGGCTATAAATGTTGCGGGTACTACTC------CCGTAGGTCTAAATATTGCTCAAAATACCGTCGTTGGTTCGATTATAACGAGAGGTAACTTGTTGCCTGTTACTATTAATGCCGGCAAAAGCTTAACTTTAAACGGTAATAATGCTGTTGCTGCAAATCATGGTTTTGATTCTCCTGCCGATAATTATACAGGTTTAGGAAATATAGCTTTAGGGGGAGCGAATGCTGCACTAATTATACAATCT---GCAGCCCCGGCAAAGATAACACTT?????????????????????????????????????????
>Isolate_41_R_massiliae
???????????????????????????????????????????????????????????????????????????????????????????GTGTTGCTG---TA---GGTGTTATTTCTACTAATAATAATGCAGCATTTAGTGATCTTGCTGTTGCCAATAATTGGAATGATATAACGGCTCAAGGGGTAGCTAATGGTACTCCTGTTGACGGTCCTCAA---AATGGTATGGCATTTACTTACGGKGGTGATCATACTATCACTGCARATRAASCCGGTCGTATTATTACGGCTATAAATGTTGCGGGTACTACTC------CCGTAGGTCTAAATATTACTCAAAATACCG?????????????????????????????????????????????????????????????????????????????????????????????????????????????????????????????????????????????????????????????????????????????????????????????????????????????????????????????????????????????????????????????
>Isolate_42_R_massiliae
????????????????????????????????????????????????????????????????????????????????CGGGGTACTCGGTGTTGCTG---TA---NGTGTTATTTCTACTAATAATAATGCAGCATTTAGTGATCTTGCTGTTGCCAATAATTGGAATGATATAACGGCTCAAGGGGTAGCTAATGGTACTCCTGTTGACGGTCCTCAA---AATGGTATGGCATTTACTTACGGTGGTGATCATACTATCACTGCAGATGAAGCCGGTCGTATTATTACGGCTATAAATGTTGCGGGTACTACTC------CCGTAGGTCTAAATATTACTCAAAATACCGTCGTTGGTTCGATTGTGACRGGAGGTAACTTGTTGCCTGTTACTATTACTGCCGGCAAAAGCTTAACTTTAAACGGTACTAATGCTGTTGCTGCAAATCATGGTTTTGATGCTCCTGCCGATAATTATACAGGTTTAGGAAATATAACTTTAGGGGAAGCGAATGCTGCACTAATTATACAATCT---GTAACCCCGGCAAAGATAACACTTGCAGGAAATATAGATGGAGGAGGTATAATAACTGTCAATAC
>Isolate_43_R_slovaca
?????????????????????????GTCTTAAAGCCGCTTTATTCACCACCTCAACCGCAGCGATAATGCTGAGTAGTAGCGGGGCACTCGGTGTTGCTG---CA---GGTGTTATTGCTACTAATAATAATGCAGCATTTAGTGATAATGTTGGCAATAATAATTGGAATGAGATAACGGCTGGAGGGGTAGCTAATGGTACTCCTGCTGGCAGTCCTCAA---AACAATTGGGCATTTACTTACGGTGGTGATTATACTATCACTGCAGATGCAGCCGATCGTATTATTACGGCTATAAATGTTGCGGGTACTACTC------CCGTAGGTCTAAATATTGCTCAAAATACCGTCGTTGGTTCGATTATAACGAGAGGTAACTTGTTGCCTGTTACTATTAATGCCGGCAAAAGCTTAACTTTAAACGGTAATAATGCTGTTGCTGCAAATCATGGTTTTGATTCTCCTGCCGATAATTATACAGGTTTAGGAAATATAGCTTTAGGGGGAGCGAATGCTGCACTAATTATACAATCT---GCAGCCCCGGCAAAGATAACACTTGCAGGAAATATAAATGGAGGAGGTATAATAACTGTCAAGAC
>Isolate_44_R_slovaca
??????????????????????????TCTTAAAGCCGCTTTATTCACCACCTCAACCGCAGCGATAATGCTGAGTAGTAGCGGGGCACTCGGTGTTGCTG---CA---GGTGTTATTGCTACTAATAATAATGCAGCATTTAGTGATAATGTTGGCAATAATAATTGGAATGAGATAACGGCTGGAGGGGTAGCTAATGGTACTCCTGCTGGCAGTCCTCAA---AACAATTGGGCATTTACTTACGGTGGTGATTATACTATCACTGCAGATGCAGCCGATCGTATTATTACGGCTATAAATGTTGCGGGTACTACTC------CCGTAGGTCTAAATATTGCTCAAAATACCGTCGTTGGTTCGATTATAACGAGAGGTAACTTGTTGCCTGTTACTATTAATGCCGGCAAAAGCTTAACTTTAAACGGTAATAATGCTGTTGCTGCAAATCATGGTTTTGATTCTCCTGCCGATAATTATACAGGTTTAGGAAATATAGCTTTAGGGGGAGCGAATGCTGCACTAATTATACAATCT---GCAGCCCCGGCAAAGATAACACTTGCAGGAAATATAAATGGAGGAGGTATAATAACTGTCAAGAC
>Isolate_45_R_monacensis
TTATTTCAAAAGGCAATTCAAAAAGGTCTTAAAACCGCTTTATTCACCACCTCAACCGCAGCATTAATGCTGAGTAGTAGCGGGGCGTTGGGTGTTGCTG---CG---GGTGTTATTTCTAT---TAATGATGCAGCATTTAGTGATYWTGCTGCTGCCGGTAATTGGAATAAGATAACGGCTGGAGGAGTAGCTAATGGTACTTCTGTTGACGGTCCTCAA---GACAATAAGGCATTTACTTACGGTGGTCGTCATATTATCACTGCAGATGAAGTCGGTCGTATTATTACGGCTATAAATGTTGCGGCTACTAATC------CTATAGGCCTAAAAATTGCTGAAAATACCAGCGTCGGTTCTATTGTTACAGATCGTAACTTGTTGCCTGTTAATATTACTGCCGGCAAAAGTTTAACTTTAACCGGTACTGCTGCGTTTGTTCCACGTCATGGTGTTGGTGCTTTTGCTGATACTTATACGGGTTTAGGAAATATAACTTTAGGGGGAGCGAATGCTGAACTAA???????????????????????????????????????????????????????????????????????????????
>Isolate_46_R_monacensis
????????????????????????????????????????????????????????CGCAGCATTAATGCTGAGTAGTAGCGGGGCGTTGGGTGTTGCTG---CG---GGTGTTATTTCTAT---TAATGATGCAGCATTTAGTGATCTTGCTGCTGCCGGTAATTGGAATAAGATAACGGCTGGAGGAGTAGCTAATGGTACTTCTGTTGACGGTCCTCAA---GACAATAAGGCATTTACTTACGGTGGTCGTCATATTATCACTGCAGATGAAGTCGGTCGTATTATTACGGCTATAAATGTTGCGGCTACTAATC------CTATAGGCCTAAAAATTGCTGAAAATACCAGCGTCGGTTCTATTGTTACAGATCGTAACTTGTTGCCTGTTAATATTACTGCCGGCAAAAGTTTAACTTTAACCGGTACTGCTGCGTTTGTTCCACGTCATGGTGTTGGTGCTTTTGCTGATACTTATACGGGTTTAGGAAATATAACTTTAGGGGGAGCGAATGCTGAACTAATTATGCAATCT---GCAACTCCGGCAAAGATAACACTTACAGGAAATATAGATGGAGGAGGTATAATAACTGCCAATAC
>Isolate_47_R_slovaca
TTATTTCAAAAAGCAATACAACAAGGTCTTAAAGCCGCTTTATTCACCACCTCAACCGCAGCGATAATGCTGAGTAGTAGCGGGGCACTCGGTGTTGCTG---CA---GGTGTTATTGCTACTAATAATAATGCAGCATTTAGTGATAATGTTGGCAATAATAATTGGAATGAGATAACGGCTGGAGGGGTAGCTAATGGTACTCCTGCTGGCAGTCCTCAA---AACAATTGGGCATTTACTTACGGTGGTGATTATACTATCACTGCAGATGCAGCCGATCGTATTATTACGGCTATAAATGTTGCGGGTACTACTC------CCGTAGGTCTAAATATTGCTCAAAATACCGTCGTTGGTTCGATTATAACGAGAGGTAACTTGTTGCCTGTTACTATTAATGCCGGCAAAAGCTTAACTTTAAACGGTAATAATGCTGTTGCTGCAAATCATGGTTTTGATTCTCCTGCCGATAATTATACAGGTTTAGGAAATATAGCTTTAGGGGGAGCGAATGCTGC????????????????????????????????????????????????????????????????????????????????????
>Isolate_48_R_slovaca
TTATTTCAAAAAGCAATACAACAAGGTCTTAAAGCCGCTTTATTCACCACCTCAACCGCAGCGATAATGCTGAGTAGTAGCGGGGCACTCGGTGTTGCTG---CA---GGTGTTATTGCTACTAATAATAATGCAGCATTTAGTGATAATGTTGGCAATAATAATTGGAATGAGATAACGGCTGGAGGGGTAGCTAATGGTACTCCTGCTGGCAGTCCTCAA---AACAATTGGGCATTTACTTACGGTGGTGATTATACTATCACTGCAGATGCAGCCGATCGTATTATTACGGCTATAAATGTTGCGGGTACTACTC------CCGTAGGTCTAAATATTGCTCAAAATACCGTCGTTGGTTCGATTATAACGAGAGGTAACTTGTTGCCTGTTACTATTAATGCCGGCAAAAGCTTAACTTTAAACGGTAATAATGCTGTTGCTGCAAATCATGGTTTTGATTCTCCTGCCGATAATTATACAGGTTTAGGAAATATAGCTTTAGGGGGAGCGAATGCTGCACTAATTATACAATCT---GCAGCCCCGGCAAAGATAACACTTGCAGGAAATATAAATGGAGGAGGTATAATAACTGTCAAGAC
>Isolate_49_R_slovaca
TTATTTCAAAAAGCAATACAACAAGGTCTTAAAGCCGCTTTATTCACCACCTCAACCGCAGCGATAATGCTGAGTAGTAGCGGGGCACTCGGTGTTGCTG---CA---GGTGTTATTGCTACTAATAATAATGCAGCATTTAGTGATAATGTTGGCAATAATAATTGGAATGAGATAACGGCTGGAGGGGTAGCTAATGGTACTCCTGCTGGCAGTCCTCAA---AACAATTGGGCATTTACTTACGGTGGTGATTATACTATCACTGCAGATGCAGCCGATCGTATTATTACGGCTATAAATGTTGCGGGTACTACTC------CCGTAGGTCTAAATATTGCTCAAAATACCGTCGTTGGTTCGATTATAACGAGAGGTAACTTGTTGCCTGTTACTATTAATGCCGGCAAAAGCTTAACTTTAAACGGTAATAATGCTGTTGCTGCAAATCATGGTTTTGATTCTCCTGCCGATAATTATACAGGTTTAGGAAATATAGCTTTAGGGGGAGCGAATGCTG?????????????????????????????????????????????????????????????????????????????????????
>Isolate_4_R_massiliae
TTATTGCAAAAAGCAATACAACAAGGTCTTAAAGCCGCTTTATTCACCACCTCAACTGCAGCGATAATGCTGAGTAGTAGCGGGGTACTCGGTGTTGCTG---TA---GGTGTTATTTCTACTAATAATAATGCAGCATTTAGTGATCTTGCTGTTGCCAATAATTGGAATGATATAACGGCTCAAGGGGTAGCTAATGGTACTCCTGTTGACGGTCCTCAA---AATGGTATGGCATTTACTTACGGTGGTGATCATACTATCACTGCAGATGAAGCCGGTCGTATTATTACGGCTATAAATGTTGCGGGTACTACTC------CCGTAGGTCTAAATATTACTCAAAATACCGTCGTTGGTTCGATTGTGACGGGAGGTAACTTGTTGCCTGTTACTATTACTGCCGGCAAAAGCTTAACTTTAAACGGTACTAATGCTGTTGCTGCAAATCATGGTTTTGATGCTCCTGCCGATAATTATACAGGTTTAGGAAATATAACTTTAGGGGGAGCGAATGCTGC????????????????????????????????????????????????????????????????????????????????????
>Isolate_50_R_slovaca
TTATTTCAAAAAGCAATACAACAAGGTCTTAAAGCCGCTTTATTCACCACCTCAACCGCAGCGATAATGCTGAGTAGTAGCGGGGCACTCGGTGTTGCTG---CA---GGTGTTATTGCTACTAATAATAATGCAGCATTTAGTGATAATGTTGGCAATAATAATTGGAATGAGATAACGGCTGGAGGGGTAGCTAATGGTACTCCTGCTGGCAGTCCTCAA---AACAATTGGGCATTTACTTACGGTGGTGATTATACTATCACTGCAGATGCAGCCGATCGTATTATTACGGCTATAAATGTTGCGGGTACTACTC------CCGTAGGTCTAAATATTGCTCAAAATACCGTCGTTGGTTCGATTATAACGAGAGGTAACTTGTTGCCTGTTACTATTAATGCCGGCAAAAGCTTAACTTTAAACGGTAATAATGCTGTTGCTGCAAATCATGGTTTTGATTCTCCTGCCGATAATTATACAGGTTTAGGAAATATAGCTTTAGGGGGAGCGAATGCTGCACTAATTATACAATCT---GCAGCCCCGGC??????????????????????????????????????????????????????
>Isolate_51_R_massiliae
TTATTGCAAAAAGCAATACAACAAGGTCTTAAAGCCGCTTTATTCACCACCTCAACTGCAGCGATAATGCTGAGTAGTAGCGGGGTACTCGGTGTTGCTG---TA---GGTGTTATTTCTACTAATAATAATGCAGCATTTAGTGATCTTGCTGTTGCCAATAATTGGAATGATATAACGGCTCAAGGGGTAGCTAATGGTACTCCTGTTGACGGTCCTCAA---AATGGTATGGCATTTACTTACGGTGGTGATCATACTATCACTGCAGATGAAGCCGGTCGTATTATTACGGCTATAAATGTTGCGGGTACTACTC------CCGTAGGTCTAAATATTACTCAAAATACCGTCGTTGGTTCGATTGTGACGGGAGGTAACTTGTTGCCTGTTACTATTACTGCCGGCAAAAGCTTAACTTTAAACGGTACTAATGCTGTTGCTGCAAATCATGGTTTTGATGCTCCTGCCGATAATTATACAGGTTTAGGAAATATAACTTTAGGGGGAGCGAATGCTGCACTAATTATACAATCT---GTAACCCCGGCA?????????????????????????????????????????????????????
>Isolate_52_R_slovaca
TTATTTCAAAAAGCAATACAACAAGGTCTTAAAGCCGCTTTATTCACCACCTCAACCGCAGCGATAATGCTGAGTAGTAGCGGGGCACTCGGTGTTGCTG---CA---GGTGTTATTGCTACTAATAATAATGCAGCATTTAGTGATAATGTTGGCAATAATAATTGGAATGAGATAACGGCTGGAGGGGTAGCTAATGGTACTCCTGCTGGCAGTCCTCAA---AACAATTGGGCATTTACTTACGGTGGTGATTATACTATCACTGCAGATGCAGCCGATCGTATTATTACGGCTATAAATGTTGCGGGTACTACTC------CCGTAGGTCTAAATATTGCTCAAAATACCGTCGTTGGTTCGATTATAACGAGAGGTAACTTGTTGCCTGTTACTATTAATGCCGGCAAAAGCTTAACTTTAAACGGTAATAATGCTGTTGCTGCAAATCATGGTTTTGATTCTCCTGCCGATAATTATACAGGTTTAGGAAATATAGCTTTAGGGGGAGCGAATGCTGCACTAATTATACAATCT---GCAGCCCCGGCAWAGATAACACTT?????????????????????????????????????????
>Isolate_53_R_aeschlimannii
??????????????????????????????????????????????????TTCAACCGCARCGATAATGCTGAGTAGTAGCGGGGCACTCGGTGTTGCTG---CA---GGTGTTGTTTCTAATAATAATAATGCAGCATTTAGTGATCTTGCTGCTGCCAATAATTGGAATGATATAACGGCTGAAGGGATAGCTAATGGTACTCCTGTTGATGGTCCTCAA---AATGGTATGGCATTTACTTACGGTGGTGATCATACTATCACTGCAGATGAAGCCGGTCGTATTATTACGGCTATAAATGTTGCGGGTACTACTC------CCGTAGGTCTAAATATTACTCAAAATACCGTCGTTGGTTCGATTGTGACGGGAGGTAACTTGTTGCCTGTTACTATTACTGCCGGCAAAAGCTTAACTTTAAACGGTACTAATGCTGTTGCTGCAAATCATGGTTTTGATGCTCCTGCCGATAATTATACAGGTTTAGGAAATATAACTTTAGAGGGAGAGAATGCTGCACTAATTATACAATCT---GTAACCCCGGCAAAGATAACACTTGCAGGAAATATAGATGGAGGAGGTATAATAACTGTTAGTAC
>Isolate_54_R_massiliae
????????????????????????????????????GCTTTATTCACCAMCTCAACTGCAGCGATAATGCTGAGTAGTAGCGGGGTACTCGGTGTTGCTG---TA---GGTGTTATTTCTACTAATAATAATGCAGCATTTAGTGATCTTGCTGTTGCCAATAATTGGAATGATATAACGGCTCAAGGGGTAGCTAATGGTACTCCTGTTGACGGTCCTCAA---AATGGTATGGCATTTACTTACGGTGGTGATCATACTATCACTGCAGATGAAGCCGGTCGTATTATTACGGCTATAAATGTTGCGGGTACTACTC------CCGTAGGTCTAAATATTACTCAAAATACCGTCGTTGGTTCGATTGTGACGGGAGGTAACTTGTTGCCTGTTACTATTACTGCCGGCAAAAGCTTAACTTTAAACGGTACTAATGCTGTTGCTGCAAATCATGGTTTTGATGCTCCTGCCGATAATTATACAGGTTTAGGAAATATAACTTTAGGGGGAGCGAATGCTGCACTAATTATACAATCT---GTAACCCCGGCAAAGATAACACTTGCAGGAAATATAGATGGAGGAGGTATAATAACTGTCAATAC
>Isolate_55_R_aeschlimannii
?????????????????????????????????????????????????????????GCAGCGATNATGCTGAGTAGTAGCGGGGCACTCGGTGTTGCTG---CA---GGTGTTGTTTCTAATAATAATAATGCAGCATTTAGTGATCTTGCTGCTGCCAATAATTGGAATGATATAACGGCTGAAGGGATAGCTAATGGTACTCCTGTTGATGGTCCTCAA---AATGGTATGGCATTTACTTACGGTGGTGATCATACTATCACTGCAGATGAAGCCGGTCGTATTATTACGGCTATAAATGTTGCGGGTACTACTC------CCGTAGGTCTAAATATTACTCAAAATACCGTCGTTGGTTCGATTGTGACGGGAGGTAACTTGTTGCCTGTTACTATTACTGCCGGCAAAAGCTTAACTTTAAACGGTACTAATGCTGTTGCTGCAAATCATGGTTTTGATGCTCCTGCCGATAATTATACAGGTTTAGGAAATATAACTTTAGAGGGAGAGAATGCTGCACTAATTATACAATCT---GTAACCCCGGCAAAGATAACACTTGCAGGAAATATAGATGGAGGAGGTATAATAACTGTTAGTAC
>Isolate_56_R_monacensis
???????????????????????????????????????????????????????CCGCAGCATTAATGCTGAGTAGTAGCGGGGCGTTGGGTGTTGCTG---CG---GGTGTTATTTCTAT---TAATGATGCAGCATTTAGTGATCTTGCTGCTGCCGGTAATTGGAATAAGATAACGGCTGGAGGAGTAGCTAATGGTACTTCTGTTAACGGTCCTCAA---GACAATAAGGCATTTACTTACGGTGGTCGTCATATTATCACTGCAGATAAAGTCGGTCGTATTATTACGGCTATAAATGTTGCGGCTACTAATC------CTATAGGCCTAAAGATTGCTGAAAATACCAGCGTCGGTTCTATTGTTACAGATCATAACTTGTTGCCTGTTAATATTACTGCCGGCAAAAGTTTAACTTTAACCGGTACTGCTGCGTTTGTTCCACGTCATGGTGTTGGTGCTTTTGCTGATACTTATACGGGTTTAGGAAATATAACTTTAGGGGGAGCGAATGCTGAACTAATTATGCAATCT---GCAACTCCGGCAAAGATAACACTTACAGGAAATATAGATGGAGGAGGTATAATAACTGCCAATAC
>Isolate_57_R_conorii_subsp_raoultii
????????????????????????????????????????????????????????CGCAGCGATWATGCTGAGTAGTAGCGGGGCACTCGGTGTTGCTG---CA---GGTGTTATTTCTAC---TAATAATGCAGCATTTAATGATCTTGCTGTTGCCAATAATTGGAATGAGATAACGGCTAGAGGGGTAGCTAATGGTACTCCTGCTGGTGGTCCTCAA---GACAATGGGGCATTTACTTACGGTGGTGATCATACTATCACTGCAGATGAAGCAGGTCGTATTATTACGGCTATAAATGTTGCGGGTACTACTC------CCGTAGGTCTAAATATTACTCAAAATACCGTAGTTGGTTCGATTGTGACGGGAGGTAACTTGTTGCCTGTTACTATTACTGCTGGCAAAAGCTTAACTTTAAACGGTACTAATGCTGTTGCTGCAAATCATGGTTTTGATGCTCCTGCCGATAATTATACAGGTTTAGGAAATATAACTTTAGGGGGAGCGAATGCTGCACTAATTATACAATCT---GTAACCCCGGCAAAGATAACACTTGCAGGAAATATAGATGGAGGAGGTATAATAACTGTCAATAC
>Isolate_58_R_monacensis
??????????????????????????????????CCGCTTTATTCACCACCTCAACCGCAGCATTAATGCTGAGTAGTAGCGGGGCGTTGGGTGTTGCTG---CG---GGTGTTATTTCTAT---TAATGATGCAGCATTTAGTGATCTTGCTGCTGCCGGTAATTGGAATAAGATAACGGCTGGAGGAGTAGCTAATGGTACTTCTGTTGACGGTCCTCAA---GACAATAAGGCATTTACTTACGGTGGTCGTCATATTATCACTGCAGATGAAGTCGGTCGTATTATTACGGCTATAAATGTTGCGGCTACTAATC------CTATAGGCCTAAAAATTGCTGAAAATACCAGCGTCGGTTCTATTGTTACAGATCGTAACTTGTTGCCTGTTAATATTACTGCCGGCAAAAGTTTAACTTTAACCGGTACTGCTGCGTTTGTTCCACGTCATGGTGTTGGTGCTTTTGCTGATACTTATACGGGTTTAGGAAATATAACTTTAGGGGGAGCGAATGCTGAACTAATTATGCAATCT---GCAACTCCGGCAAAGATAACACTTACAGGAAATATAGATGGAGGAGGTATAATAACTGCCAATAC
>Isolate_59_R_massiliae
???????????????????????????????????????????????????????CCGCAGCGATWATGCTGAGTAGTAGCGGGGTACTCGGTGTTGCTG---TA---GGTGTTATTTCTACTAATAATAATGCAGCATTTAGTGATCTTGCTGTTGCCAATAATTGGAATGATATAACGGCTCAAGGGGTAGCTAATGGTACTCCTGTTGACGGTCCTCAA---AATGGTATGGCATTTACTTACGGTGGTGATCATACTATCACTGCAGATGAAGCCGGTCGTATTATTACGGCTATAAATGTTGCGGGTACTACTC------CCGTAGGTCTAAATATTACTCAAAATACCGTCGTTGGTTCGATTGTGACGGGAGGTAACTTGTTGCCTGTTACTATTACTGCCGGCAAAAGCTTAACTTTAAACGGTACTAATGCTGTTGCTGCAAATCATGGTTTTGATGCTCCTGCCGATAATTATACAGGTTTAGGAAATATAACTTTAGGGGAAGCGAATGCTGCACTAATTATACAATCT---GTAACCCCGGCAAAGATAACACTTGCAGGAAATATAGATGGAGGAGGTATAATAACTGTCAATAC
>Isolate_5_R_massiliae
TTATTGCAAAAAGCAATACAACAAGGTCTTAAAGCCGCTTTATTCACCACCTCAACTGCAGCGATAATGCTGAGTAGTAGCGGGGTACTCGGTGTTGCTG---TA---GGTGTTATTTCTACTAATAATAATGCAGCATTTAGTGATCTTGCTGTTGCCAATAATTGGAATGATATAACGGCTCAAGGKGTAGCTAATGGTACTCCTGTTGACGGTCCTCAA---AATGGTATGGCATTTACTTACGGTGGTGATCATACTATCACTGCAGATGAAGCCGGTCGTATTATTACGGCTATAAATGTTGCGGGTACTACTC------CCGTAGGTCTAAATATTACTCAAAATACCGTCGTTGGTTCGATTGTGACGGGAGGTAACTTGTTGCCTGTTACTATTACTGCCGGCAAAAGCTTAACTTTAAACGGTACTAATGCTGTTGCTGCAAATCATGGTTTTGATGCTCCTGCCGATAATTATACAGGTTTAGGAAATATAACTTTAGGGGGAGCGAATGCTGCACTAATTATACAATCT---GTAACCCCGGCA?????????????????????????????????????????????????????
>Isolate_60_R_massiliae
TTATTGCAAAAAGCAATACAACAAGGTCTTAAAGCCGCTTTATTCACCACCTCAACTGCAGCGATAATGCTGAGTAGTAGCGGGGTACTCGGTGTTGCTG---TA---GGTGTTATTTCTACTAATAATAATGCAGCATTTAGTGATCTTGCTGTTGCCAATAATTGGAATGATATAACGGCTCAAGGGGTAGCTAATGGTACTCCTGTTGACGGTCCTCAA---AATGGTATGGCATTTACTTACGGTGGTGATCATACTATCACTGCAGATGAAGCCGGTCGTATTATTACGGCTATAAATGTTGCGGGTACTACTC------CCGTAGGTCTAAATATTACTCAAAATACCGTCGTTGGTTCGATTGTGACGGGAGGTAACTTGTTGCCTGTTACTATTACTGCCGGCAAAAGCTTAACTTTAAACGGTACTAATGCTGTTGCTGCAAATCATGGTTTTGATGCTCCTGCCGATAATTATACAGGTTTAGGAAATATAACTTTAGGGGGAGCGAATGCTGCACYAATTATACAATCT---GTAACCCCGGCAAAGATAACAYTTGCAGGAAA?????????????????????????????????
>Isolate_61_R_massiliae
TTATTGCAAAAAGCAATACAACAAGGTCTTAAAGCCGCTTTATTCACCACCTCAACTGCAGCGATAATGCTGAGTAGTAGCGGGGTACTCGGTGTTGCTG---TA---GGTGTTATTTCTACTAATAATAATGCAGCATTTAGTGATCTTGCTGTTGCCAATAATTGGAATGATATAACGGCTCAAGGGGTAGCTAATGGTACTCCTGTTGACGGTCCTCAA---AATGGTATGGCATTTACTTACGGTGGTGATCATACTATCACTGCAGATGAAGCCGGTCGTATTATTACGGCTATAAATGTTGCGGGTACTACTC------CCGTAGGTCTAAATATTACTCAAAATACCGTCGTTGGTTCGATTGTGACGGGAGGTAACTTGTTGCCTGTTACTATTACTGCCGGCAAAAGCTTAACTTTAAACGGTACTAATGCTGTTGCTGCAAATCATGGTTTTGATGCTCCTGCCGATAATTATACAGGTTTAGGAAATATAACTTTAGGGGGAGCGAATGCTGCACTAATTATACAATCT---GTAACCCCGGCAAAGATAAYAYTTGCAG?????????????????????????????????????
>Isolate_62_R_monacensis
TTATTTCAAAAGGCAATTCAAAAAGGTCTTAAAACCGCTTTATTCACCACCTCAACCGCAGCATTAATGCTGAGTAGTAGCGGGGCGTTGGGTGTTGCTG---CG---GGTGTTATTTCTAT---TAATGATGCAGCATTTAGTGATCTTGCTGCTGCCGGTAATTGGAATAAGATAACGGCTGGAGGAGTAGCTAATGGTACTTCTGTTGACGGTCCTCAA---GACAATAAGGCATTTACTTACGGTGGTCGTCATATTATCACTGCAGATGAAGTCGGTCGTATTATTACGGCTATAAATGTTGCGGCTACTAATC------CTATAGGCCTAAAAATTGCTGAAAATACCAGCGTCGGTTCTATTGTTACAGATCGTAACTTGTTGCCTGTTAATATTACTGCCGGCAAAAGTTTAACTTTAACCGGTACTGCTGCGTTTGTTCCACGTCATGGTGTTGGTGCTTTTGCTGATACTTATACGGGTTTAGGAAATATAACTTTAGGGGGAGCGAATGCTGAACTAATTATGCAATCT---GCAACTCCGGCAAAGATAACACTTACAGGAAA?????????????????????????????????
>Isolate_63_R_massiliae
TTATTGCAAAAAGCAATACAACAAGGTCTTAAAGCCGCTTTATTCACCACCTCAACTGCAGCGATAATGCTGAGTAGTAGCGGGGTACTCGGTGTTGCTG---TA---GGTGTTATTTCTACTAATAATAATGCAGCATTTAGTGATCTTGCTGTTGCCAATAATTGGAATGATATAACGGCTCAAGGGGTAGCTAATGGTACTCCTGTTGACGGTCCTCAA---AATGGTATGGCATTTACTTACGGTGGTGATCATACTATCACTGCAGATGAAGCCGGTCGTATTATTACGGCTATAAATGTTGCGGGTACTACTC------CCGTAGGTCTAAATATTACTCAAAATACCGTCGTTGGTTCGATTGTGACGGGAGGTAACTTGTTGCCTGTTACTATTACTGCCGGCAAAAGCTTAACTTTAAACGGTACTAATGCTGTTGCTGCAAATCATGGTTTTGATGCTCCTGCCGATAATTATACAGGTTTAGGAAATATAACTTTAGGGGGAGCGAATGCTGCACTAATTATACAATCT---GTAACCCCG????????????????????????????????????????????????????????
>Isolate_64_R_slovaca
TTATTTCAAAAAGCAATACAACAAGGTCTTAAAGCCGCTTTATTCACCACCTCAACCGCAGCGATAATGCTGAGTAGTAGCGGGGCACTCGGTGTTGCTG---CA---GGTGTTATTGCTACTAATAATAATGCAGCATTTAGTGATAATGTTGGCAATAATAATTGGAATGAGATAACGGCTGGAGGGGTAGCTAATGGTACTCCTGCTGGCAGTCCTCAA---AACAATTGGGCATTTACTTACGGTGGTGATTATACTATCACTGCAGATGCAGCCGATCGTATTATTACGGCTATAAATGTTGCGGGTACTACTC------CCGTAGGTCTAAATATTGCTCAAAATACCGTCGTTGGTTCGATTATAACGAGAGGTAACTTGTTGCCTGTTACTATTAATGCCGGCAAAAGCTTAACTTTAAACGGTAATAATGCTGTTGCTGCAAATCATGGTTTTGATTCTCCTGCCGATAATTATACAGGTTTAGGAAATATAGCTTTAGGGGGAGCGAATGCTGCACTAATTATACAATCT---GCAGCCCCGGCAAAGATAA??????????????????????????????????????????????
>Isolate_65_R_slovaca
??????????????????????????TCTTAAAGCCGCTTTATTCACCACCTCAACCGCAGCGATAATGCTGAGTAGTAGCGGGGCACTCGGTGTTGCTG---CA---GGTGTTATTGCTACTAATAATAATGCAGCATTTAGTGATAATGTTGGCAATAATAATTGGAATGAGATAACGGCTGGAGGGGTAGCTAATGGTACTCCTGCTGGCAGTCCTCAA---AACAATTGGGCATTTACTTACGGTGGTGATTATACTATCACTGCAGATGCAGCCGATCGTATTATTACGGCTATAAATGTTGCGGGTACTACTC------CCGTAGGTCTAAATATTGCTCAAAATACCGTCGTTGGTTCGATTATAACGAGAGGTAACTTGTTGCCTGTTACTATTAATGCCGGCAAAAGCTTAACTTTAAACGGTAATAATGCTGTTGCTGCAAATCATGGTTTTGATTCTCCTGCCGATAATTATACAGGTTTAGGAAATATAGCTTTAGGGGGAGCGAATGCTGCACTAATTATACAATCT---GCAGCCCCGGCAAAGATAACACTTGCAGGAAATATAAATGGAGGAGGTATAATAACTGTCAAGAC
>Isolate_66_R_slovaca
TTATTTCAAAAAGCAATACAACAAGGTCTTAAAGCCGCTTTATTCACCACCTCAACCGCAGCGATAATGCTGAGTAGTAGCGGGGCACTCGGTGTTGCTG---CA---GGTGTTATTGCTACTAATAATAATGCAGCATTTAGTGATAATGTTGGCAATAATAATTGGAATGAGATAACGGCTGGAGGGGTAGCTAATGGTACTCCTGCTGGCAGTCCTCAA---AACAATTGGGCATTTACTTACGGTGGTGATTATACTATCACTGCAGATGCAGCCGATCGTATTATTACGGCTATAAATGTTGCGGGTACTACTC------CCGTAGGTCTAAATATTGCTCAAAATACCGTCGTTGGTTCGATTATAACGAGAGGTAACTTGTTGCCTGTTACTATTAATGCCGGCAAAAGCTTAACTTTAAACGGTAATAATGCTGTTGCTGCAAATCATGGTTTTGATTCTCCTGCCGATAATTATACAGGTTTAGGAAATATAGCTTTAGGGGGAGCGAATGCTGCACTAATTATACAATCT---GCAGCCCCGGCA?????????????????????????????????????????????????????
>Isolate_67_R_massiliae
????????????????????????????????????GCTTTATTCACCAMCTCAACTGCAGCGATAATGCTGAGTAGTAGCGGGGTACTCGGTGTTGCTG---TA---GGTGTTATTTCTACTAATAATAATGCAGCATTTAGTGATCTTGCTGTTGCCAATAATTGGAATGATATAACGGCTCAAGGGGTAGCTAATGGTACTCCTGTTGACGGTCCTCAA---AATGGTATGGCATTTACTTACGGTGGTGATCATACTATCACTGCAGATGAAGCCGGTCGTATTATTACGGCTATAAATGTTGCGGGTACTACTC------CCGTAGGTCTAAATATTACTCAAAATACCGTCGTTGGTTCGATTGTGACGGGAGGTAACTTGTTGCCTGTTACTATTACTGCCGGCAAAAGCTTAACTTTAAACGGTACTAATGCTGTTGCTGCAAATCATGGTTTTGATGCTCCTGCCGATAATTATACAGGTTTAGGAAATATAACTTTAGGGGGAGCGAATGCTGCACTAATTATACAATCT---GTAACCCCGGCAAAGATAACACTTGCAGGAAATATAGATGGAGGAGGTATAATAACTGTCAATAC
>Isolate_68_R_massiliae
??????????????????????????????????????????????????????????????????????????????????????ACTCGGTGTTGCTG---TA---GGTGTTATTTCTACTAATAATAATGCAGCATTTAGTGATCTTGCTGTTGCCAATAATTGGAATGATATAACGGCTCAAGGGGTAGCTAATGGTACTCCTGTTGACGGTCCTCAA---AATGGTATGGCATTTACTTACGGTGGTGATCATACTATCACTGCAGATGAAGCCGGTCGTATTATTACGGCTATAAATGTTGCGGGTACTACTC------CCGTAGGTCTAAATATTACTCAAAATACCGTCGTTGGTTCGATTGTGACGGGAGGTAACTTGTTGCCTGTTACTATTACTGCCGGCAAAAGCTTAACTTTAAACGGTACTAATGCTGTTGCTGCAAATCATGGTTTTGATGCTCCTGCCGATAATTATACAGGTTTAGGAAATATAACTTTAGGGGAAGCGAATGCTGCACTAATTATACAATCT---GTAACCCCGGCAAAGATAACACTTGCAGGAAATATAGATGGAGGAGGTATAATAACTGTCAATAC
>Isolate_69_R_massiliae
TTATTGCAAAAAGCAATACAACAAGGTCTTAAAGCCGCTTTATTCACCACCTCAACTGCAGCGATAATGCTGAGTAGTAGCGGGGTACTCGGTGTTGCTG---TA---GGTGTTATTTCTACTAATAATAATGCAGCATTTAGTGATCTTGCTGTTGCCAATAATTGGAATGATATAACGGCTCAAGGGGTAGCTAATGGTACTCCTGTTGACGGTCCTCAA---AATGGTATGGCATTTACTTACGGTGGTGATCATACTATCACTGCAGATGAAGCCGGTCGTATTATTACGGCTATAAATGTTGCGGGTACTACTC------CCGTAGGTCTAAATATTACTCAAAATACCGTCGTTGGTTCGATTGTGACGGGAGGTAACTTGTTGCCTGTTACTATTACTGCCGGCAAAAGCTTAACTTTAAACGGTACTAATGCTGTTGCTGCAAATCATGGTTTTGATGCTCCTGCCGATAATTATACAGGTTTAGGAAATATAACTTTAGGGGGAGCGAATGCTGCACTAATTATACAATCT---GTAACCCCGGCAAAKATAAYAYTTKCA??????????????????????????????????????
>Isolate_6_R_aeschlimannii
TTATTTCAAAAAGCAATACAACAAGGTCTTAAAGCCGCTTTATTCACCACTTCAACCGCAGCGATAATGCTGAGTAGTAGCGGGGCACTCGGTGTTGCTG---CA---GGTGTTGTTTCTAATAATAATAATGCAGCATTTAGTGATCTTGCTGCTGCCAATAATTGGAATGATATAACGGCTGAAGGGATAGCTAATGGTACTCCTGTTGATGGTCCTCAA---AATGGTATGGCATTTACTTACGGTGGTGATCATACTATCACTGCAGATGAAGCCGGTCGTATTATTACGGCTATAAATGTTGCGGGTACTACTC------CCGTAGGTCTAAATATTACTCAAAATACCGTCGTTGGTTCGATTGTGACGGGAGGTAACTTGTTGCCTGTTACTATTACTGCCGGCAAAAGCTTAACTTTAAACGGTACTAATGCTGTTGCTGCAAATCATGGTTTTGATGCTCCTGCCGATAATTATACAGGTTTAGGAAATATAACTTTAGAGGGAGAGAATGCTGCACTAATTATACAATCT---GTAACCCCGGCAAAGATAACACTTGCAGGAAANANAG????????????????????????????
>Isolate_70_R_aeschlimannii
TTATTTCAAAAAGCAATACAACAAGGTCTTAAAGCCGCTTTATTCACCACTTCAACCGCAGCGATAATGCTGAGTAGTAGCGGGGCACTCGGTGTTGCTG---CA---GGTGTTGTTTCTAATAATAATAATGCAGCATTTAGTGATCTTGCTGCTGCCAATAATTGGAATGATATAACGGCTGAAGGGATAGCTAATGGTACTCCTGTTGATGGTCCTCAA---AATGGTATGGCATTTACTTACGGTGGTGATCATACTATCACTGCAGATGAAGCCGGTCGTATTATTACGGCTATAAATGTTGCGGGTACTACTC------CCGTAGGTCTAAATATTACTCAAAATACCGTCGTTGGTTCGATTGTGACGGGAGGTAACTTGTTGCCTGTTACTATTACTGCCGGCAAAAGCTTAACTTTAAACGGTACTAATGCTGTTGCTGCAAATCATGGTTTTGATGCTCCTGCCGATAATTATACAGGTTTAGGAAATATAACTTTAGAGGGAGAGAATGCTGCACTAATTATACAATCT---GTAACCCCGGCAAAGATAAYACTTGCA??????????????????????????????????????
>Isolate_71_R_aeschlimannii
TTATTTCAAAAAGCAATACAACAAGGTCTTAAAGCCGCTTTATTCACCACTTCAACCGCAGCGATAATGCTGAGTAGTAGCGGGGCACTCGGTGTTGCTG---CA---GGTGTTGTTTCTAATAATAATAATGCAGCATTTAGTGATCTTGCTGCTGCCAATAATTGGAATGATATAACGGCTGAAGGGATAGCTAATGGTACTCCTGTTGATGGTCCTCAA---AATGGTATGGCATTTACTTACGGTGGTGATCATACTATCACTGCAGATGAAGCCGGTCGTATTATTAYGGCTATAAATGTTGCGGGTACTACTC------CCGTAGGTCTAAATATTACTCAAAATACCGTCGTTGGTTCGATTGTGACGGGAGGTAACTTGTTGCCTGTTACTATTACTGCCGGCAAAAGCTTAACTTTAAACGGTACTAATGCTGTTGCTGCAAATCATGGTTTTGATGCTCCTGCCGATAATTATACAGGTTTAGGAAATATAACTTTAGAGGGAGAGAATGCTGCACTAATTATACAATCT---GTAACCCCGGCAAAGATAAYAYTTGCA??????????????????????????????????????
>Isolate_72_R_slovaca
TTATTTCAAAAAGCAATACAACAAGGTCTTAAAGCCGCTTTATTCACCACCTCAACCGCAGCGATAATGCTGAGTAGTAGCGGGGCACTCGGTGTTGCTG---CA---GGTGTTATTGCTACTAATAATAATGCAGCATTTAGTGATAATGTTGGCAATAATAATTGGAATGAGATAACGGCTGGAGGGGTAGCTAATGGTACTCCTGCTGGCAGTCCTCAA---AACAATTGGGCATTTACTTACGGTGGTGATTATACTATCACTGCAGATGCAGCCGATCGTATTATTACGGCTATAAATGTTGCGGGTACTACTC------CCGTAGGTCTAAATATTGCTCAAAATACCGTCGTTGGTTCGATTATAACGAGAGGTAACTTGTTGCCTGTTACTATTAATGCCGGCAAAAGCTTAACTTTAAACGGTAATAATGCTGTTGCTGCAAATCATGGTTTTGATTCTCCTGCCGATAATTATACAGGTTTAGGAAATATAGCTTTAGGGGGAGCGAATGCTGCACTAATTATACAATCT---GCAGCCCCGGCAAAGATAACACTTGCAGGAAA?????????????????????????????????
>Isolate_73_R_massiliae
TTATTGCAAAAAGCAATACAACAAGGTCTTAAAGCCGCTTTATTCACCACCTCAACTGCAGCGATAATGCTGAGTAGTAGCGGGGTACTCGGTGTTGCTG---TA---GGTGTTATTTCTACTAATAATAATGCAGCATTTAGTGATCTTGCTGTTGCCAATAATTGGAATGATATAACGGCTCAAGGGGTAGCTAATGGTACTCCTGTTGACGGTCCTCAA---AATGGTATGGCATTTACTTACGGTGGTGATCATACTATCACTGCAGATGAAGCCGGTCGTATTATTACGGCTATAAATGTTGCGGGTACTACTC------CCGTAGGTCTAAATATTACTCAAAATACCGTCGTTGGTTCGATTGTGACGGGAGGTAACTTGTTGCCTGTTACTATTACTGCCGGCAAAAGCTTAACTTTAAACGGTACTAATGCTGTTGCTGCAAATCATGGTTTTGATGCTCCTGCCGATAATTATACAGGTTTAGGAAATATAACTTTAGGGGGAGCGAATGCTGCACTAATTATACAATCT---GTAACCCCGGCAAAGATAAYAYTTNCA??????????????????????????????????????
>Isolate_74_R_aeschlimannii
TTATTTCAAAAAGCAATACAACAAGGTCTTAAAGCCGCTTTATTCACCACTTCAACCGCAGCGATAATGCTGAGTAGTAGCGGGGCACTCGGTGTTGCTG---CA---GGTGTTGTTTCTAATAATAATAATGCAGCATTTAGTGATCTTGCTGCTGCCAATAATTGGAATGATATAACGGCTGAAGGGATAGCTAATGGTACTCCTGTTGATGGTCCTCAA---AATGGTATGGCATTTACTTACGGTGGTGATCATACTATCACTGCAGATGAAGCCGGTCGTATTATTACGGCTATAAATGTTGCGGGTACTACTC------CCGTAGGTCTAAATATTACTCAAAATACCGTCGTTGGTTCGATTGTGACGGGAGGTAACTTGTTGCCTGTTACTATTACTGCCGGCAAAAGCTTAACTTTAAACGGTACTAATGCTGTTGCTGCAAATCATGGTTTTGATGCTCCTGCCGATAATTATACAGGTTTAGGAAATATAACTTTAGAGGGAGAGAATGCTGCACTAATTATACAATCT---GTAACCCCGGCAAAGATAAYACTTGCAG?????????????????????????????????????
>Isolate_75_R_massiliae
TTATTGCAAAAAGCAATACAACAAGGTCTTAAAGCCGCTTTATTCACCACCTCAACTGCAGCGATAATGCTGAGTAGTAGCGGGGTACTCGGTGTTGCTG---TA---GGTGTTATTTCTACTAATAATAATGCAGCATTTAGTGATCTTGCTGTTGCCAATAATTGGAATGATATAACGGCTCAAGGGGTAGCTAATGGTACTCCTGTTGACGGTCCTCAA---AATGGTATGGCATTTACTTACGGTGGTGATCATACTATCACTGCAGATGAAGCCGGTCGTATTATTACGGCTATAAATGTTGCGGGTACTACTC------CCGTAGGTCTAAATATTACTCAAAATACCGTCGTTGGTTCGATTGTGACGGGAGGTAACTTGTTGCCTGTTACTATTACTGCCGGCAAAAGCTTAACTTTAAACGGTACTAATGCTGTTGCTGCAAATCATGGTTTTGATGCTCCTGCCGATAATTATACAGGTTTAGGAAATATAACTTTAGGGGGAGCGAATGCTGCACTAATTATACAATCT---GTAACCCCGGCAAAGATAAYAYTTNCA??????????????????????????????????????
>Isolate_76_R_massiliae
TTATTGCAAAAAGCAATACAACAAGGTCTTAAAGCCGCTTTATTCACCACCTCAACTGCAGCGATAATGCTGAGTAGTAGCGGGGTACTCGGTGTTGCTG---TA---GGTGTTATTTCTACTAATAATAATGCAGCATTTAGTGATCTTGCTGTTGCCAATAATTGGAATGATATAACGGCTCAAGGGGTAGCTAATGGTACTCCTGTTGACGGTCCTCAA---AATGGTATGGCATTTACTTACGGTGGTGATCATACTATCACTGCAGATGAAGCCGGTCGTATTATTACGGCTATAAATGTTGCGGGTACTACTC------CCGTAGGTCTAAATATTACTCAAAATACCGTCGTTGGTTCGATTGTGACGGGAGGTAACTTGTTGCCTGTTACTATTACTGCCGGCAAAAGCTTAACTTTAAACGGTACTAATGCTGTTGCTGCAAATCATGGTTTTGATGCTCCTGCCGATAATTATACAGGTTTAGGAAATATAACTTTAGGGGGAGCGAATGCTGCACTAATTATNCAATCT---GTAACCCCGGCAAAGATAAYAYTTNC???????????????????????????????????????
>Isolate_77_R_aeschlimannii
TTATTTCAAAAAGCAATACAACAAGGTCTTAAAGCCGCTTTATTCACCACTTCAACCGCAGCGATAATGCTGAGTAGTAGCGGGGCACTCGGTGTTGCTG---CA---GGTGTTGTTTCTAATAATAATAATGCAGCATTTAGTGATCTTGCTGCTGCCAATAATTGGAATGATATAACGGCTGAAGGGATAGCTAATGGTACTCCTGTTGATGGTCCTCAA---AATGGTATGGCATTTACTTACGGTGGTGATCATACTATCACTGCAGATGAAGCCGGTCGTATTATTACGGCTATAAATGTTGCGGGTACTACTC------CCGTAGGTCTAAATATTACTCAAAATACCGTCGTTGGTTCGATTGTGACGGGAGGTAACTTGTTGCCTGTTACTATTACTGCCGGCAAAAGCTTAACTTTAAACGGTACTAATGCTGTTGCTGCAAATCATGGTTTTGATGCTCCTGCCGATAATTATACAGGTTTAGGAAATATAACTTTAGAGGGAGAGAATGCTGCACTAATTATACAATCT---GTAACCCCGGCAAAGATAAYACTTGCAGKAAA?????????????????????????????????
>Isolate_78_Candidatus_R_rioja
TTATTTCAAAAAGCAATACAACAAGGTCTTAAAGCCGCTTTATTCACCACCTTAACCGCAGCGATAATGCTGAGTAGTAGCGGGGCACTCGGTGTTGCTG---CA---GGTGTTATTTCTAC---TAATAATGCAGCATTTAATGATCTTGCTATTGCCAATAATTGGAATGAGATAACGGCTAGAGGGGTAGCTAATGGTACTCCTGCTGGTGGTCCTCAA---GACAATGGGGCATTTACTTACTGTGGTGATCATACTATCACTGCAGATGAAGCGGGTCGTATTATTACGGCTATAAATGTGGCGGGTACTACTC------CCGTAGGTCTAAATATTACTCAAAATACCGTAGTTGGTTCGATTGTGACGGGAGGTAACTTGTTGCCTTTTACTATTACTGCCAGCAAAAGCTTAACTTTAAACGGTACTAATGCTGTTGCTGCAAATCATGGTTTTGATGCTCCTGCCGATAATTATACAGGTTTAGGAAATATAACTTTAGGGGGAGCGAATGCTGC????????????????????????????????????????????????????????????????????????????????????
>Isolate_79_R_massiliae
TTATTGCAAAAAGCAATACAACAAGGTCTTAAAGCCGCTTTATTCACCACCTCAACTGCAGCGATAATGCTGAGTAGTAGCGGGGTACTCGGTGTTGCTG---TA---GGTGTTATTTCTACTAATAATAATGCAGCATTTAGTGATCTTGCTGTTGCCAATAATTGGAATGATATAACGGCTCAAGGGGTAGCTAATGGTACTCCTGTTGACGGTCCTCAA---AATGGTATGGCATTTACTTACGGTGGTGATCATACTATCACTGCAGATGAAGCCGGTCGTATTATTACGGCTATAAATGTTGCGGGTACTACTC------CCGTAGGTCTAAATATTACTCAAAATACCGTCGTTGGTTCGATTGTGACGGGAGGTAACTTGTTGCCTGTTACTATTACTGCCGGCAAAAGCTTAACTTTAAACGGTACTAATGCTGTTGCTGCAAATCATGGTTTTGATGCTCCTGCCGATAATTATACAGGTTTAGGAAATATAACTTTAGGGGGAGCGAATGCT??????????????????????????????????????????????????????????????????????????????????????
>Isolate_7_R_massiliae
TTATTGCAAAAAGCAATACAACAAGGTCTTAAAGCCGCTTTATTCACCACCTCAACTGCAGCGATAATGCTGAGTAGTAGCGGGGTACTCGGTGTTGCTG---TA---GGTGTTATTTCTACTAATAATAATGCAGCATTTAGTGATCTTGCTGTTGCCAATAATTGGAATGATATAACGGCTCAAGGGGTAGCTAATGGTACTCCTGTTGACGGTCCTCAA---AATGGTATGGCATTTACTTACGGTGGTGATCATACTATCACTGCAGATGAASCCGGTCGTATTATTACGGCTATAAATGTTGCGGGTACTACTC------CCGTAGGTCTAAATATTACTCAAAANACCGTCGTTGGTTYGATTGTGACGGGAGGTAACTTGTTGCCTGTTACTATTACTGCCGGCAAAAGCTTAACTTTAAACGGTACTAATGCTGTTGCTGCAAATCATGGTTWTGATGCTCYTGCCGATAATTATACAGGTTTAGGAAATATAAC?????????????????????????????????????????????????????????????????????????????????????????????????????????
>Isolate_80_R_massiliae
TTATTGCAAAAAGCAATACAACAAGGTCTTAAAGCCGCTTTATTCACCACCTCAACTGCAGCGATAATGCTGAGTAGTAGCGGGGTACTCGGTGTTGCTG---TA---GGTGTTATTTCTACTAATAATAATGCAGCATTTAGTGATCTTGCTGTTGCCAATAATTGGAATGATATAACGGCTCAAGGGGTAGCTAATGGTACTCCTGTTGACGGTCCTCAA---AATGGTATGGCATTTACTTACGGTGGTGATCATACTATCACTGCAGATGAAGCCGGTCGTATTATTACGGCTATAAATGTTGCGGGTACTACTC------CCGTAGGTCTAAATATTACTCAAAATACCGTCGTTGGTTCGATTGTGACGGGAGGTAACTTGTTGCCTGTTACTATTACTGCCGGCAAAAGCTTAACTTTAAACGGTACTAATGCTGTTGCTGCAAATCATGGTTTTGATGCTCCTGCCGATAATTATACAGGTTTAGGAAATATAACTTTAGGGGGAG??????????????????????????????????????????????????????????????????????????????????????????????
>Isolate_81_R_monacensis
?????????????????????????????????????????????????????????????????????????????????????????????????????????????????????????????????????????ATTTAGTGATCTTGCTGCTGCCGGTAATTGGAATAAGATAACGGCTGGAGGAGTAGCTAATGGTACTTCTGTTGACGGTCCTCAA---GACAATAAGGCATTTACTTACGGTGGTCGTCATATTATCACTGCAGATGAAGTCGGTCGTATTATTACGGCTATAAATGTTGCGGCTACTAATC------CTATAGGCCTAAAAATTGCTGAAAATACCAGCGTCGGTTCTATTGTTACAGATCGTAACTTGTTGCCTGTTAATATTACTGCCGGCAAAAGTTTAACTTTAACCGGTACTGCTGCGTTTGTTCCACGTCATGGTGTTGGTGCTTTTGCTGATACTTATACGGGTTTAGGAAATATAACTTTAGGGGGAGCGAATGCTGAACTAATTATGCAATCT---GCAACTCCGGCAAASATAACACTTACAGGAAATATANATGGAGGAGGTATAATAACTGCCAATAC
>Isolate_82_R_conorii_subsp_raoultii
???????????????????????????????????????????????????????CCGCARCGATAATGCTGAGTAGTAGCGGGGCACTCGGTGTTGCTG---CA---GGTGTTATTTCTAC---TAATAATGCAGCATTTAATGATCTTGCTGTTGCCAATAATTGGAATGAGATAACGGCTAGAGGGGTAGCTAATGGTACTCCTGCTGGTGGTCCTCAA---GACAATGGGGCATTTACTTACGGTGGTGATCATACTATCACTGCAGATGAAGCAGGTCGTATTATTACGGCTATAAATGTTGCGGGTACTACTC------CCGTAGGTCTAAATATTACTCAAAATACCGTAGTTGGTTCGATTGTGACGGGAGGTAACTTGTTGCCTGTTACTATTACTGCTGGCAAAAGCTTAACTTTAAACGGTACTAATGCTGTTGCTGCAAATCATGGTTTTGATGCTCCTGCCGATAATTATACAGGTTTAGGAAATATAACTTTAGGGGGAGCGAATGCTGCACTAATTATACAATCT---GTAACCCCGGCAAAGATAACACTTGCAGGAAATATAGATGGAGGAGGTATAATAACTGTCAATAC
>Isolate_83_R_massiliae
TTATTTCAAAAAGCAATACAACAAGGTCTTAAAGCCGCTTTATTCACCACCTCAACCGCAGCGATAATGCTGAGTAGTAGCGGGGTACTCGGTGTTGCTG---TA---GGTGTTATTTCTACTAATAATAATGCAGCATTTAGTGATCTTGCTGTTGCCAATAATTGGAATGATATAACGGCTCAAGGGGTAGCTAATGGTACTCCTGTTGACGGTCCTCAA---AATGGTATGGCATTTACTTACGGTGGTGATCATACTATCACTGCAGATGAAGCCGGTCGTATTATTACGGCTATAAATGTTGCGGGTACTACTC------CCGTAGGTCTAAATATTACTCAAAATACCGTCGTTGGTTCGATTGTGACGGGAGGTAACTTGTTGCCTGTTACTATTACTGCCGGCAAAAGCTTAACTTTAAACGGTACTAATGCTGTTGCTGCAAATCATGGTTTTGATGCTCCTGCCGATAATTATACAGGTTTAGGAAATATAACTTTAGGGGAAG??????????????????????????????????????????????????????????????????????????????????????????????
>Isolate_84_R_aeschlimannii
TTATTTCAAAAAGCAATACAACAAGGTCTTAAAGCCGCTTTATTCACCACTTCAACCGCAGCGATAATGCTGAGTAGTAGCGGGGCACTCGGTGTTGCTG---CA---GGTGTTGTTTCTAATAATAATAATGCAGCATTTAGTGATCTTGCTGCTGCCAATAATTGGAATGATATAACGGCTGAAGGGATAGCTAATGGTACTCCTGTTGATGGTCCTCAA---AATGGTATGGCATTTACTTACGGTGGTGATCATACTATCACTGCAGATGAAGCCGGTCGTATTATTACGGCTATAAATGTTGCGGGTACTACTC------CCGTAGGTCTAAATATTACTCAAAATACCGTCGTTGGTTCGATTGTGACGGGAGGTAACTTGTTGCCTGTTACTATTACTGCCGGCAAAAGCTTAACTTTAAACGGTACTAATGCTGTTGCTGCAAATCATGGTTTTGATGCTCCTGCCGATAATTATACAGGTTTAGGAAATATAACTTTAG????????????????????????????????????????????????????????????????????????????????????????????????????
>Isolate_85_R_aeschlimannii
??????????????????????????????????????????????????????????????????????????????????????????????????????????????????????????????????????????????????????????????????????????????????????????????TARCTAATGGTACTCCTGTTGATGGTCCTCAA---AATGGTATGGCATTTACTTACGGTGGTGATCATACTATCACTGCARATGAAGCCGGTCGTATTATTACGGCTATAAATGTTGCGGGTACTACTC------CCGTAGGTCTAAATATTACTCAAAATACCGTCGTTGGTTCGATTGTGACGGGAGGTAACTTGTTGCCTGTTACTATTACTGCCGGCAAAAGCTTAACTTTAAACGGTACTAATGCTGTTGCTGCAAATCATGGTTTTGATGCTCCTGCCGATAATTATACAGGTTTAGGAAATATAACTTTAGAGGGAGAGAATGCTGCACTAATTATACAATCT---GTAACCCCGGCAAAGATAACACTTGCAGGAAATATAGATGGAGGAGGTATAATAACTGTTARTAC
>Isolate_86_R_aeschlimannii
TTATTTCAAAAAGCAATACAACAAGGTCTTAAAGCCGCTTTATTCACCACTTCAACCGCAGCGATAATGCTGAGTAGTAGCGGGGCACTCGGTGTTGCTG---CA---GGTGTTGTTTCTAATAATAATAATGCAGCATTTAGTGATCTTGCTGCTGCCAATAATTGGAATGATATAACGGCTGAAGGGATAGCTAATGGTACTCCTGTTGATGGTCCTCAA---AATGGTATGGCATTTACTTACGGTGGTGATCATACTATCACTGCAGATGAAGCCGGTCGTATTATTACGGCTATAAATGTTGCGGGTACTACTC------CCGTAGGTCTAAATATTACTCAAAATACCGTCGTTGGTTCGATTGTGACGGGAGGTAACTTGTTGCCTGTTACTATTACTGCCGGCAAAAGCTTAACTTTAAACGGTACTAATGCTGTTGCTGCAAATCATGGTTTTGATGCTCCTGCCGATAATTATACAGGTTTAGGAAATATAACTTTAGAGGGAGAGAATGCTGCACTAATTATACAATCT---GTAACCCCGGCAAAGATAACACTTGCAGGAAATA???????????????????????????????
>Isolate_87_R_aeschlimannii
TTATTTCAAAAAGCAATACAACAAGGTCTTAAAGCCGCTTTATTCACCACTTCAACCGCAGCGATAATGCTGAGTAGTAGCGGGGCACTCGGTGTTGCTG---CA---GGTGTTGTTTCTAATAATAATAATGCAGCATTTAGTGATCTTGCTGCTGCCAATAATTGGAATGATATAACGGCTGAAGGGATAGCTAATGGTACTCCTGTTGATGGTCCTCAA---AATGGTATGGCATTTACTTACGGTGGTGATCATACTATCACTGCAGATGAAGCCGGTCGTATTATTACGGCTATAAATGTTGCGGGTACTACTC------CCGTAGGTCTAAATATTACTCAAAATACCGTCGTTGGTTCGATTGTGACGGGAGGTAACTTGTTGCCTGTTACTATTACTGCCGGCAAAAGCTTAACTTTAAACGGTACTAATGCTGTTGCTGCAAATCATGGTTTTGATGCTCCTGCCGATAATTATACAGGTTTAGGAAATATAACTTTAGAGGGAGAGAATGCTGCWCTAWTTWTWCAATCT---GTAACCCCGGCA?????????????????????????????????????????????????????
>Isolate_88_R_conorii_subsp_raoultii
???????????????????????????????????????????????????????????????????????????????????????????GTGTTGCTG---CA---KGTGTTATTTCTAC---TAATAATGCAGCATTTAATGATCTTGCTATTGCCAATAATTGGAATGAGATAACGGCTAKAGGGGTAGCTAATGGTACTCCTGCTGGTGGTCCTCAM---RACAATGGGGCATTTACTTACTGTGGTGATCATACTATCACTGCAGATGAAGCGGGTCGTATTATTACGGCTATAAATGTGGCGGGTACTACTC------CCGTAGGTCTAAATATTACTCAAAATACCGTAGTTGGTTCGATTGTGACGGGAGGTAACTTGTTGCCTTTTACTATTACTGCCAGCAAAAGCTTAACTTTAAACGGTACTAATGCTGTTGCTGCAAATCATGGTTTTGATGCTCCTGCCGATAATTATACAGGTTTAGGAAATATAACTTTAGGGGGAGCGAATGCTGCACTAATTATACAATCT---GTAACCCCGGCAAAGATAACACTTGCAGGAAATATAGATGGAGGAGGTATAATAACTGTCAATAC
>Isolate_89_R_conorii_subsp_raoultii
TTATTTCAAAAAGCAATACAACAAGGTCTTAAAGCCGCTTTATTCACCACCTCAACCGCAGCGATAATGCTGAGTAGTAGCGGGGCACTCGGTGTTGCTG---CA---GGTGTTATTTCTAC---TAATAATGCAGCATTTAATGATCTTGCTGTTGCCAATAATTGGAATGAGATAACGGCTAGAGGGGTAGCTAATGGTACTCCTGCTGGTGGTCCTCAA---GACAATGGGGCATTTACTTACGGTGGTGATCATACTATCACTGCAGATGAAGCAGGTCGTATTATTACGGCTATAAATGTTGCGGGTACTACTC------CCGTAGGTCTAAATATTACTCAAAATACCGTAGTTGGTTCGATTGTGACGGGAGGTAACTTGTTGCCTGTTACTATTACTGCTGGCAAAAGCTTAACTTTAAACGGTACTAATGCTGTTGCTGCAAATCATGGTTTTGATGCTCCTGCCGATAATTATACAGGTTTAGGAAATATAACTTTAGGGGGAG??????????????????????????????????????????????????????????????????????????????????????????????
>Isolate_8_R_aeschlimannii
???????????????????????????????????????????????????????CCGCAWCGAKRATGCTRAGTAGTASCGGGGCACTCGGTGTTGCTG---CA---GGTGTTGTTTCTAAKAATAATAATGCAGCAWTTASTGATCTTGCTGCTGCCAATAAWTGGAATGATATAACGGCTGAMRGGATAGCTAATGGTACTCCTGTTGATGGTCCTCAA---AATGGTATGGCATTTACTTACRGTGGTGATCATACTATCACTGCARATGAAGCCGGTCGTATTATTACGGCYATMAATGTTGCGGGTACTACTC------CCGTAGGTCTAAATATTACTCAAAATACCGTCRTTGGTTCGATTGTGACGGGAGGTAACTTGTTGCCTGTTACTATTACTGCCGGCAAAAGCTTAACTTTAAACGGTACTAATGCTGTTGCTGCAAATCATGGTTTTGATGCTCCTGCCGATAATTATACAGGTTTAGGAAATATAACTTTAGAGGGAGAGAATGCTGCACTAATTATACAATCT---GTAACCCCGGCAAAGATAACACTTGCAGGAAATATAGATGGAGGAGGTATAATAACTGTTAGTAC
>Isolate_90_R_monacensis
TTATTTCAAAAGGCAATTCAAAAAGGTCTTAAAACCGCTTTATTCACCACCTCAACCGCAGCATTAATGCTGAGTAGTAGCGGGGCGTTGGGTGTTGCTG---CG---GGTGTTATTTCTAT---TAATGATGCAGCATTTAGTGATCTTGCTGCTGCCGGTAATTGGAATAAGATAACGGCTGGAGGAGTAGCTAATGGTACTTCTGTTGACGGTCCTCAA---GACAATAAGGCATTTACTTACGGTGGTCGTCATATTATCACTGCAGATGAAGTCGGTCGTATTATTACGGCTATAAATGTTGCGGCTACTAATC------CTATAGGCCTAAAAATTGCTGAAAATACCAGCGTCGGTTCTATTGTTACAGATCGTAACTTGTTGCCTGTTAATATTACTGCCGGCAAAAGTTTAACTTTAACCGGTACTGCTGCGTTTGTTCCACGTCATGGTGTTGGTGCTTTTGCTGATACTTATACGGGTTTAGGAAATATAACTTTAGGGGGAGCGAATGCTGAACTAATTATGCAATCT---GCAACTCCGGCAWAGATAACACTTACAGGAAA?????????????????????????????????
>Isolate_91_R_monacensis
????????????????????????????????????????????CACCACCTCAACCGCAGCATTAATGCTGAGTAGTAGCGGGGCGTTGGGTGTTGCTG---CG---GGTGTTATTTCTAT---TAATGATGCAGCATTTAGTGATCTTGCTGCTGCCGGTAATTGGAATAAGATAACGGCTGGAGGAGTAGCTAATGGTACTTCTGTTGACGGTCCTCAA---GACAATAAGGCATTTACTTACGGTGGTCGTCATATTATCACTGCAGATGAAGTCGGTCGTATTATTACGGCTATAAATGTTGCGGCTACTAATC------CTATAGGCCTAAAAATTGCTGAAAATACCAGCGTCGGTTCTATTGTTACAGATCGTAACTTGTTGCCTGTTAATATTACTGCCGGCAAAAGTTTAACTTTAACCGGTACTGCTGCGTTTGTTCCACGTCATGGTGTTGGTGCTTTTGCTGATACTTATACGGGTTTAGGAAATATAACTTTAGGGGGAGCGAATGCTGAACTAATTATGCAATCT---GCAACTCCGGCAAAGATAACACTTACAGGAAATATAGATGGAGGAGGTATAATAACTGCCAATAC
>Isolate_92_R_aeschlimannii
??????????????????????????????????????????????????TTCAACCGCARCGATAATGCTGAGTAGTAGCGGGGCACTCGGTGTTGCTG---CA---GGTGTTGTTTCTAATAATAATAATGCAGCATTTAGTGATCTTGCTGCTGCCAATAATTGGAATGATATAACGGCTGAAGGGATAGCTAATGGTACTCCTGTTGATGGTCCTCAA---AATGGTATGGCATTTACTTACGGTGGTGATCATACTATCACTGCAGATGAAGCCGGTCGTATTATTACGGCTATAAATGTTGCGGGTACTACTC------CCGTAGGTCTAAATATTACTCAAAATACCGTCGTTGGTTCGATTGTGACGGGAGGTAACTTGTTGCCTGTTACTATTACTGCCGGCAAAAGCTTAACTTTAAACGGTACTAATGCTGTTGCTGCAAATCATGGTTTTGATGCTCCTGCCGATAATTATACAGGTTTAGGAAATATAACTTTAGAGGGAGAGAATGCTGCACTAATTATACAATCT---GTAACCCCGGCAAAGATAACACTTGCAGGAAATATAGATGGAGGAGGTATAATAACTGTTAGTAC
>Isolate_93_R_conorii_subsp_raoultii
?????????????????????????????????????????????ACCACCTCAACCGCAGCGATAATGCTGAGTAGTAGCGGGGCACTCGGTGTTGCTG---CA---GGTGTTATTTCTAC---TAATAATGCAGCATTTAATGATCTTGCTGTTGCCAATAATTGGAATGAGATAACGGCTAGAGGGGTAGCTAATGGTACTCCTGCTGGTGGTCCTCAA---GACAATGGGGCATTTACTTACGGTGGTGATCATACTATCACTGCAGATGAAGCAGGTCGTATTATTACGGCTATAAATGTTGCGGGTACTACTC------CCGTAGGTCTAAATATTACTCAAAATACCGTAGTTGGTTCGATTGTGACGGGAGGTAACTTGTTGCCTGTTACTATTACTGCTGGCAAAAGCTTAACTTTAAACGGTACTAATGCTGTTGCTGCAAATCATGGTTTTGATGCTCCTGCCGATAATTATACAGGTTTAGGAAATATAACTTTAGGGGGAGCGAATGCTGCACTAATTATACAATCT---GTAACCCCGGCAAAGATAACACTTGCAGGAAATATAGATGGAGGAGGTATAATAACTGTCAATAC
>Isolate_94_R_monacensis
TTATTTCAAAAGGCAATTCAAAAAGGTCTTAAAACCGCTTTATTCACCACCTCAACCGCAGCATTAATGCTGAGTAGTAGCGGGGCGTTGGGTGTTGCTG---CG---GGTGTTATTTCTAT---TAATGATGCAGCATTTAGTGATCTTGCTGCTGCCGGTAATTGGAATAAGATAACGGCTGGAGGAGTAGCTAATGGTACTTCTGTTGACGGTCCTCAA---GACAATAAGGCATTTACTTACGGTGGTCGTCATATTATCACTGCAGATGAAGTCGGTCGTATTATTACGGCTATAAATGTTGCGGCTACTAATC------CTATAGGCCTAAAAATTGCTGAAAATACCAGCGTCGGTTCTATTGTTACAGATCGTAACTTGTTGCCTGTTAATATTACTGCCGGCAAAAGTTTAACTTTAACCGGTACTGCTGCGTTTGTTCCACGTCATGGTGTTGGTGCTTTTGCTGATACTTATACGGGTTTAGGAAATATAACTTTAGGGGGAGCGAATGCTGAACTAATTATGCAATCT---GCAACTCCGGCAAAGATAACACTT?????????????????????????????????????????
>Isolate_95_R_monacensis
?????????????????????????????????????????????????????????????????????????????TAGCGGGGCGTTGGGTGTTGCTG---CG---GGTGTTATTTCTAT---TAATGATGCAGCATTTAGTGATCTTGCTGCTGCCGGTAATTGGAATAAGATAACGGCTGGAGGAGTAGCTAATGGTACTTCTGTTGACGGTCCTCAA---GACAATAAGGCATTTACTTACGGTGGTCGTCATATTATCACTGCAGATGAAGTCGGTCGTATTATTACGGCTATAAATGTTGCGGCTACTAATC------CTATAGGCCTAAAAATTGCTGAAAATACCAGCGTCGGTTCTATTGTTACAGATCGTAACTTGTTGCCTGTTAATATTACTGCCGGCAAAAGTTTAACTTTAACCGGTACTGCTGCGTTTGTTCCACGTCATGGTGTTGGTGCTTTTGCTGATACTTATACGGGTTTAGGAAATATAACTTTAGGGGGAGCGAATGCTGAACTAATTATGCAATCT---GCAACTCCGGCAAAGATAACACTTACAGGAAATATAGATGGAGGAGGTATAATAACTGCCAATAC
>Isolate_96_R_slovaca
?????????????????????????????????????????????????????????????????????????????TAGCGGGGCACTCGNTGTTGCTG---CA---GGTGTTATTGCTACTAATAATAATGCANCATTTAGTGATAATGTTGGCAATAATAATTGGAATGAGATAACGGCTGGAGGGGTAGCTAATGGTACTCCTGCTGGCAGTCCTCAA---AACAATTGGGCATTTACTTACGGTGGTGATTATACTATCACTGCAGATGCAGCCGATCGTATTATTACGGCTATAAATGTTGCGGGTACTACTC------CCGTAGGTCTAAATATTGCTCAAAATACCGTCGTTGGTTCGATTATAACGAGAGGTAACTTGTTGCCTGTTACTATTAATGCCGGCAAAAGCTTAACTTTAAACGGTAATAATGCTGTTGCTGCAAATCATGGTTTTGATTCTCCTGCCGATAATTATACAGGTTTAGGAAATATAGCTTTAGGGGGAGCGAATGCTGCACTAATTATACAATCT---GCAGCCCCGGCAAAGATAACACTTGCAGGAAATATAAATGGAGGAGGTATAATAACTGTCAAGAC
>Isolate_97_R_conorii_subsp_raoultii
??????????????????????????????????????????????CCACCTCAACCGCARCGATAATGCTGAGTAGTAGCGGGGCACTCGGTGTTGCTG---CA---GGTGTTATTTCTAC---TAATAATGCAGCATTTAATGATCTTGCTGTTGCCAATAATTGGAATGAGATAACGGCTAGAGGGGTAGCTAATGGTACTCCTGCTGGTGGTCCTCAA---GACAATGGGGCATTTACTTACGGTGGTGATCATACTATCACTGCAGATGAAGCAGGTCGTATTATTACGGCTATAAATGTTGCGGGTACTACTC------CCGTAGGTCTAAATATTACTCAAAATACCGTAGTTGGTTCGATTGTGACGGGAGGTAACTTGTTGCCTGTTACTATTACTGCTGGCAAAAGCTTAACTTTAAACGGTACTAATGCTGTTGCTGCAAATCATGGTTTTGATGCTCCTGCCGATAATTATACAGGTTTAGGAAATATAACTTTAGGGGGAGCGAATGCTGCACTAATTATACAATCT---GTAACCCCGGCAAAGATAACACTTGCAGGAAATATAGATGGAGGAGGTATAATAACTGTCAATAC
>Isolate_98_R_massiliae
TTATTGCAAAAAGCAATACAACAAGGTCTTAAAGCCGCTTTATTCACCACCTCAACTGCAGCGATAATGCTGAGTAGTAGCGGGGTACTCGGTGTTGCTG---TA---GGTGTTATTTCTACTAATAATAATGCAGCATTTAGTGATCTTGCTGTTGCCAATAATTGGAATGATATAACGGCTCAAGGGGTAGCTAATGGTACTCCTGTTGACGGTCCTCAA---AATGGTATGGCATTTACTTACGGTGGTGATCATACTATCACTGCAGATGAAGCCGGTCGTATTATTACGGCTATAAATGTTGCGGGTACTACTC------CCGTAGGTCTAAATATTACTCAAAATACCGTCGTTGGTTCGATTGTGACGGGAGGTAACTTGTTGCCTGTTACTATTACTGCCGGCAAAAGCTTAACTTTAAACGGTACTAATGCTGTTGCTGCAAATCATGGTTTTGATGCTCCTGCCGATAATTATACAGGTTTAGGAAATATAACTTTAGGGGGAGCGAATGCTGC????????????????????????????????????????????????????????????????????????????????????
>Isolate_99_R_aeschlimannii
???????????????????????????????????????????????????TCAACCGCAGCGATAATGCTGAGTAGTAGCGGGGCACTCGGTGTTGCTG---CA---GGTGTTGTTTCTAATAATAATAATGCAGCATTTAGTGATCTTGCTGCTGCCAATAATTGGAATGATATAACGGCTGAAGGGATAGCTAATGGTACTCCTGTTGATGGTCCTCAA---AATGGTATGGCATTTACTTACGGTGGTGATCATACTATCACTGCAGATGAAGCCGGTCGTATTATTACGGCTATAAATGTTGCGGGTACTACTC------CCGTAGGTCTAAATATTACTCAAAATACCGTCGTTGGTTCGATTGTGACGGGAGGTAACTTGTTGCCTGTTACTATTACTGCCGGCAAAAGCTTAACTTTAAACGGTACTAATGCTGTTGCTGCAAATCATGGTTTTGATGCTCCTGCCGATAATTATACAGGTTTAGGAAATATAACTTTAGAGGGAGAGAATGCTGCACTAATTATACAATCT---GTAACCCCGGCAAAGATAACACTTGCAGGAAATATAGATGGAGGAGGTATAATAACTGTTAGTAC
>Isolate_9_R_slovaca
TTATTTCAAAAAGCAATACAACAAGGTCTTAAAGCCGCTTTATTCACCACCTCAACCGCAGCGATAATGCTGAGTAGTAGCGGGGCACTCGGTGTTGCTG---CA---GGTGTTATTGCTACTAATAATAATGCAGCATTTAGTGATAATGTTGGCAATAATAATTGGAATGAGATAACGGCTGGAGGGGTAGCTAATGGTACTCCTGCTGGCAGTCCTCAA---AACAATTGGGCATTTACTTACGGTGGTGATTATACTATCACTGCAGATGCAGCCGATCGTATTATTACGGCTATAAATGTTGCGGGTACTACTC------CCGTAGGTCTAAATATTGCTCAAAATACCGTCGTTGGTTCGATTATAACGAGAGGTAACTTGTTGCCTGTTACTATTAATGCCGGCAAAAGCTTAACTTTAAACGGTAATAATGCTGTTGCTGCAAATCATGGTTTTGATTCTCCTGCCGATAATTATACAGGTTTAGGAAATATAGCTTTAGGGGGAGCGAATGCTGCACTAATTATACAATCT---GCAGCCCCGGCAAAGATAACACTTGCAGGAAATA???????????????????????????????
>R_aeschlimannii_Baiyin_Ha14_MH932058
TTATTTCAAAAAGCAATACAACAAGGTCTTAAAGCCGCTTTATTCACCACTTCAACCGCAGCGATAATGCTGAGTAGTAGCGGGGCACTCGGTGTTGCTG---CA---GGTGTTGTTTCTAATAATAATAATGCAGCATTTAGTGATCTTGCTGCTGCCAATAATTGGAATGATATAACGGCTGAAGGGATAGCTAATGGTACTCCTGTTGATGGTCCTCAA---AATGGTATGGCATTTACTTACGGTGGTGATCATACTATCACTGCAGATGAAGCCGGTCGTATTATTACGGCTATAAATGTTGCGGGTACTACTC------CCGTAGGTCTAAATATTACTCAAAATACCGTCGTTGGTTCGATTGTGACGGGAGGTAACTTGTTGCCTGTTACTATTACTGCCGGCAAAAGCTTAACTTTAAACGGTACTAATGCTGTTGCTGCAAATCATGGTTTTGATGCTCCTGCCGATAATTATACAGGTTTAGGAAATATAACTTTAGAGGGAGAGAATGCTGCACTAATTATACAATCT---GTAACCCCGGCAAAGATAACACTTGCAGGAAATATAGATGGAGGAGGTATAATAACTGTTAGTAC
>R_aeschlimannii_N381_LC565690
TTATTTCAAAAAGCAATACAACAAGGTCTTAAAGCCGCTTTATTCACCACTTCAACCGCAGCGATAATGCTGAGTAGTAGCGGGGCACTCGGTGTTGCTG---CA---GGTGTTGTTTCTAATAATAATAATGCAGCATTTAGTGATCTTGCTGCTGCCAATAATTGGAATGATATAACGGCTGAAGGGATAGCTAATGGTACTCCTGTTGATGGTCCTCAA---AATGGTATGGCATTTACTTACGGTGGTGATCATACTATCACTGCAGATGAAGCCGGTCGTATTATTACGGCTATAAATGTTGCGGGTACTACTC------CCGTAGGTCTAAATATTACTCAAAATACCGTCGTTGGTTCGATTGTGACGGGAGGTAACTTGTTGCCTGTTACTATTACTGCCGGCAAAAGCTTAACTTTAAACGGTACTAATGCTGTTGCTGCAAATCATGGTTTTGATGCTCCTGCCGATAATTATACAGGTTTAGGAAATATAACTTTAGGGGGAGAGATGGCTGCACTAATTATACAATCT---GTAACCCCGGCAAAGATAACACTTGCAGGAAATATAGATGGAGGAGGTATAATAACTGTTAGTAC
>R_aeschlimannii_ZBSC1177_MZ420684
???????????????????????????????????????????????????????TCGCAGCGATAATGCTGAGTAGTAGCGGGGCACTCGGTGTTGCTG---CA---GGTGTTGTTTCTAATAATAATAATGCAGCATTTAGTGATCTTGCTGCTGCCAATAATTGGAATGATATAACGGCTGAAGGGATAGCTAATGGTACTCCTGTTGATGGTCCTCAA---AATGGTATGGCATTTACTTACGGTGGTGATCATACTATCACTGCAGATGAAGCCGGTCGTATTATTACGGCTATAAATGTTGCGGGTACTACTC------CCGTAGGTCTAAATATTACTCAAAATACCGTCGTTGGTTCGATTGTGACGGGAGGTAACTTGTTGCCTGTTACTATTACTGCCGGCAAAAGCTTAACTTTAAACGGTACTAATGCTGTTGCTGCAAATCATGGTTTTGATGCTCCTGCCGATAATTATACAGGTTTAGGAAATATAACTTTAGAGGGAGAGAATGCTGCACTAATTATACAATCT---GTAGCCCCG????????????????????????????????????????????????????????
>R_amblyommatis_7_1_MW741995
TTATTTCAAAAAGCAATACAACAAGGTCTTAAGGCCGCTTTATTCACCACCTCAACCGCAGCGATAATGCTGAGTAGTAGCGGGGCACTCGGTGTTGCTG---CA---GGTGTTATTTCTAC---TAATAATGCAGCATTTAATGATCTTGCTGCTGTCAATAATTGGAATGAGATAACGGCTGAAGGGGTAGCTAATGGTACTCCTGCTAACGGTCCTCAA---GACAATAGGGCATTTACTTACGGTGGTGATCATACTATCACTGCAAATGAAGCCGGTCGTATTATTACGGCTATAAATGTTGCGGGTACTACTC------CCGTAGGTCTAAATATTACTCAAAATACCGTCGTTGGTTCGATTGTGACGGGAGGTAACTTGTTGCCTGTTACTATTACTGCCGGCAAAAGCTTAACTTTAAACGGTACTAATGCTGTTGCTGCAAATCATGGTTTTGATGCTCCTGCCGATAATTATGCAGGTTTAGGAAATATAACTTTAGGGG?????????????????????????????????????????????????????????????????????????????????????????????????
>R_australis_Cutlack_CP003338
TTATTTCAAAAAGCAATACA--AAAGTCTTAAAGCAGCTTTATTCACCACCTCAACCGCAGCGATAATGCTGAGTAGTAGCGGGGCATGGGGCGTTGCTG---CG---GGTGTTATTTCTGT---TAATGATGCAGCATTTAGTAATCGTGCTGTTGCCAATAATTGGAATGAGATAACGGCTGGAGGAGCTGCTAATGGTAATCATGCTGACGGTCCTCAA---GACAATGAGGCATTTACTTACGGTGGTAATCATACTATCACTGCAGATGAAGCCGGTCGTATTATTACGGCTATAAATGTTGCAGGTACTACTC------CCGTAGCTCTAAATAGTACTCAAAATACCAGCGTCGGTTCTATTGTTACAGGTGGTAACCTGTTACCTGTTACTATCGCTGACGGCAAAAGCTTAACTTTAACCGGTACTAAGGCAGTTGCTGCAGATCATGGTTTTGATGCTGCTGCTGATAATTATACAGGTTTAGGGGCTATTACCCTAGGCGGTGCCACTGCAGGCTTAACTATACAATCT---GCAACTCCAGCATTAATAAATCTTGCAGG????????????????????????????????????
>R_australis_PHS_AF149108
TTATTTCAAAAAGCAATACA--AAAGTCTTAAAGCAGCTTTATTCACCACCTCAACCGCAGCGATAATGCTGAGTAGTAGCGGGGCATGGGGCGTTGCTG---CG---GGTGTTATTTCTGT---TAATGATGCAGCATTTAGTAATCGTGCTGTTGCCAATAATTGGAATGAGATAACGGCTGGAGGAGCTGCTAATGGTAATCATGCTGACGGTCCTCAA---GACAATGAGGCATTTACTTACGGTGGTAATCATACTATCACTGCAGATGAAGCCGGTCGTATTATTACGGCTATAAATGTTGCAGGTACTACTC------CCGTAGCTCTAAATAGTACTCAAAATACCAGCGTCGGTTCTATTGTTACAGGTGGTAACCTGTTACCTGTTACTATCGCTGACGGCAAAAGCTTAACTTTAACCGGTACTAAGGCAGTTGCTGCAGATCATGGTTTTGATGCTGCTGCTGATAATTATACAGGTTTAGGGGCTATTGCCCTAGGCGGTGCCACTGCAGGCTTAACTATACAATCT---GCAACTCCAGCATTAATAAATCTTGCAGG????????????????????????????????????
>R_canadensis_CA410_CP003304
????????????????????????????????????GCTTTATTCACCACCTCAACTGCAGCATTAATGCTGAGTAGTAGTGGGACATTGGGTGTTGCAA---AT---GGTGTTATTTCTACTAATAATAATGCAGCATTTAGTAATAATATTGGTGCTAATAATTGGCATGGTATAACGCAGGCAGGAGCAGATAATGCTCAAGGTGTTGCCGGACCTCAG---GATAATTATGCATTTACTTTCGGTGGTGATCA???????????????????????????????????????????????????????????????????????????????????????????????????????????????????????????????????????????????????????????????????????????????????????????????????????????????????????????????????????????????????????????????????????????????????????????????????????????????????????????????????????????????????????????????
>R_canadensis_McKiel_CP000409
NTATTCCAAAAAGTAATTCAAAAAGGTCTTAAAACCGCTTTATTCACCACCTCAACCGCAGCATTAATGCTGAGTAGTAGTGGGACATTGGGTGTTGCAA---AT---GGTGTTATTTCTAATAATAATAATGCAGCATTTAGTGATAATATTGGTGCTAATAATTGGCATGGTATAACGCAGGCAGGAGCAGATAATGCTCAAGGTGTTGCCGGACCTCAA---GATAATTATGCATTTACTTTCGGTGGTGATCATATTATCACTGCAGATGTAGCTGGTCGTATTATTCAGGCTATAAATGTTGCAGGTACTAATC------CCGGAGGCCTAAATATCAATCACAATACCAATGTCGGGTCTATTATTACAGATGGTAACTTATTGCCTGTTACTATTAATGATAATCAAAATTTAACTTTAACCGGTACAAATGCAGTTGACATACAGCATGGTTTTAATGCTAATGCTAATATTTATACCGGTTTAGGAAATATCACTTTAGGTGGTGCAAATGCTCAATTAACCATTCACTCT---AACATGCCTGCATTGATAATCCTTACAGGAAATATAAATGGAGGGGGTATAATAACTG???????
>R_conorii_subsp_heilongjiangensis_Huaian_HFL_ON600649
TTATTTCAAAAAGCAATACAACAAGGTCTTAAAGCTGCTTTATTCACCACCTCAACCGCAGCGATAATGCTGAGTAGTAGTGGGGCACTCGGTGTTGCTG---CA---GGTGTTATTGCTACTAATAATGATGCAGCATTTAGTGATGATGCTGATGTCAATAATTGGGATGAGATAACGGCTATAGGGGTAGCTAATGGTCATCCTGCTGGCGGTCCTCAA---AACAATTGGGCATTTACTTACGGTGGTGATTATACTATCACTGCAGATGTAGTCGATTGTATTATTAAGGCTATAAATGTTGCGGGTACTAATC------CCGTAGGTCTAAATATTGCTCAAAATACCGTCGTTGGTTCGATTATAACGAGAGGTAACTTGTTGCCTGTTACTATTACTGCCGGCAAAAGCTTAACTTTAAATGGTAATAATGCTGTTGCTGCAAATCATGGTTTTGATGCTCCTGCCGATAATTATACAGGTTTAGGAAATATAACTTTAGGGGGAGTGAATGCTGAACTAATTATACAATCT---GCAACCCCGGCAAAGATAACACTTGCAGGAAATATAGATGGAGGAGGTATAATAACTGTCAAGAC
>R_conorii_subsp_raoultii_F226_MF511262
TTATTTCAAAAAGCAATACAACGAGGTCTTAAAGCCGCTTTATTCACCACCTCAACCGCAGCGATAATGCTGAGTAGTAGCGGGGCACTCGGTGTTGCTG---CA---GGTGTTATTTCTAC---TAATAATGCAGCATTTAATGATCTTGCTGTTGCCAATAATTGGAATGAGATAACGGCTAGAGGGGTAGCTAATGGTACTCCTGCTGGTGGTCCTCAA---GACAATGGGGCATTTACTTACGGTGGTGATCATACTATCACTGCAGATGAAGCAGGTCGTATTATTACGGCTATAAATGTTGCGGGTACTACTC------CCGTAGGTCTAAATATTACTCAAAATACCGTCGTTGGTTCGATTGTGACGGGAGGTAACTTGTTGCCTGTTACTATTACTGCCGGCAAAAGCTTAACTTTAAACGGTACTAATGCTGTTGCTGCAAATCATGGTTTTGATGCTCCTGCCGATAATTATACAGGTTTAGGAAATATAACTTTAGGGGGAGCGAATGCTGCACTAATTATACAATCT---GTAACCCCGGCAAAGATAACACTTGCAGGAAATATAGATGGAGGAGGTATAATAACTGTCAATAC
>R_conorii_subsp_raoultii_LYG175_JQ792142
TTATTTCAAAAAGCAATACAACAAGGTCTTAAAGCCGCTTTATTCACCACCTCAACCGCAGCGATAATGCTGAGTAGTAGCGGGGCACTCGGTGTTGCTG---CA---GGTGTTATTTCTAC---TAATAATGCAGCATTTAATGATCTTGCTGTTGCCAATAATTGGAATGAGATAACGGCTGGAGGGGTAGCTAATGGTACTCCTGCTGGTGGTCCTCAA---GACAATGGGGCATTTACTTACGGTGGTGATCATACTATCACTGCAGATGAAGCAGGTCGTATTATTACAGCTATAAATGTTGCGGGTACTACTC------CTGTAGGTCTAAATATTACTCAAAATACCGTCGTTGGTTCGATTGTGTCGGGAGGTAACTTGTTGCCTGTTACTATTACTGCCGGCAAAAGCTTAACTTTAAACGGTACTAATGCTGTTGCTGCAAATCATGGTTTTGATGCTCCTGCCGATAATTATACAGGTTTAGGAAATATAACTTTAGGGGGAGCAAATGCTGCACTAATTATACAATCT---GTAACCCTGGCAAAGATAACACTTGCAGGAAATATAGATGGAGGAGGTATAATAACTGTCAATAC
>R_conorii_subsp_raoultii_LYG244_JQ792146
TTATTTCAAAAAGCAATACAACAAGGTCTTAAAGCCGCTTTATTCACCACCTTAACCGCAGCGATAATGCTGAGTAGTAGCGGGGCACTCGGTGTTGCTG---CA---GGTGTTATTTCTAC---TAATAATGCAGCATTTAATGATCTTGCTGTTGCCAATAATTGGAATGAGATAACGGCTGGAGGGGTAGCTAATGGTACTCCTGCTGGTGGTCCTCAA---GACAATGGGGCATTTACTTACGGTGGTGATCATACTATCACTGCAGATGAAGCAGGTCGTATTATTACAGCTATAAATGTTGCGGGTACTACTC------CTGTAGGTCTAAATATTACTCAAAATACCGTCGTTGGTTCGATTGTGACGGGAGGTAACTTGTTGCCTGTTACTATTACTGCCGGCAAAAGCTTAACTTTAAACGGTACTAATGCTGTTGCTGCAAATCATGGTTTTGATGCTCCTGCCGATAATTATACAGGTTTAGGAAATATAACTTTAGGGGGAGCAAATGCTGCACTAATTATACAATCT---GTAACCCTGGCAAAGATAACACTTGCAGGAAATATAGATGGAGGAGGTATAATAACTGTCAATAC
>R_conorii_subsp_raoultii_LYG51_JQ792138
TTATTTCAAAAAGCAATACAACAAGGTCTTAAAGCCGCTTTATTCACCACCTCAACCGCAGCGATAATGCTGAGTAGTAGCGGGGCACTCGGTGTTGCTG---CA---GGTGTTATTTCTAC---TAATAATGCAGCATTTAATGATCTTGCTGTTGCCAATAATTGGAATGAGATAACGGCTGGAGGGGTAGCTAATGGTACTCCTGCTGGTGGTCCTCAA---GACAATGGGGCATTTACTTACGGTGGTGATCATACTATCACTGCAGATGAAGCAGGTCGTATTATTACAGCTATAAATGTTGCGGGTACTACTC------CTGTAGGTCTAAATATTACTCAAAATACCGTCGTTGGTTCGATTGTGACGGGAGGTAACTTGTTGCCTGTTACTATTACTGCCGGCAAAAGCTTAACTTTAAACGGTACTAATGCTGTTGCTGCAAATCATGGTTTTGATGCTCCTGCCGATAATTATACAGGTTTAGGAAATATAGCTTTAGGGGGAGCAAATGCTGCACTAATTATACAATCT---GTAACCCTGGCAAAGATAACACTTGCAGGAAATATAGATGGAGGAGGTATAATAACTGTCAATAC
>R_conorii_subsp_raoultii_LYG575_JQ792153
TTATTTCAAAAAGCAATACAACAAGGTCTTAAAGCCGCTTTATTCACCACCTCAACCGCAGCGATAATGCTGAGTAGTAGCGGGGCACTCGGTGTTGCTG---CA---GGTGTTATTTCTAC---TAATAATGCAGCATTTAATGATCTTGCTGTTGCCAATAATTGGAATGAGATAACGGCTGGAGGGGTAGCTAATGGTACTCCTGCTGGTGGTCCTCAA---GACAATGGGGCATTTACTTACGGTGGTGATCATACTATCACTGCAGATGAAGCAGGTCGTATTATTACAGCTATAAATGTTGCGGGTACTACTC------CTGTAGGTCTAAATATTACTCAAAATACCGTCGTTGGTTCGATTGTGACGGGAGGTAACTTGTTGCCTGTTACTATTACTGCCGGCAAAAGCTTAACTTTAAACGGTACTAATGCTGTTGCTGCAAATCATGGTTTTTATGCTCCTGCTGATAATTATACAGGTTTAGGAAATATAACTTTAGGGGGAGCAAATGCTGCACTAATTATACAATCT---GTAACCCTGGCAAAGATAACACTTGCAGGAAATATAGATGGAGGAGGTATAATAACTGTCAATAC
>R_conorii_subsp_raoultii_LYG624_JQ792155
TTATTTCAAAAAGCAATACAACAAGGTCTTAAAGCCGCTTTATTCACCACCTCAACCGCAGCGATAATGCTGAGTAGTAGCGGGGCACTCGGTGTTGCTG---CA---GGTGTTATCTCTAC---TAATAATGCAGCATTTAATGATCTTGCTGTTGCCAATAATTGGAATGAGATAACGGCTGGAGGGGTAGCTAATGGTACTCCTGCTGGTGGTCCTCAA---GACAATGGGGCATTTACCTACGGTGGTGATCATACTATCACTGCAGATGAAGCAGGTCGTATTATTACAGCTATAAATGTTGCGGGTACTACTC------CTGTAGGTCTAAATATTACTCAAAATACCGTCGTTGGTTCGATTGTGACGGGAGGTAACTTGTTGCCTGTTACTATTACTGCCGGCAAAAGCTTAACTTTAAACGGTACTAATGCTGTTGCTGCAAATCATGGTTTTGATGCTCCTGCCGATAATTATACAGGTTTAGGAAATATAACTTTAGGGGGAGCAAATGCTGCACTAATTATACAATCT---GTAACCCTGGCAAAGATAACACTTGCAGGAAATATAGATGGAGGAGGTATAATAACTGTCAATAC
>R_conorii_subsp_raoultii_M198_MF511260
TTATTTCAAAAAGCAATACAACAAGGTCTTAAAGCCGCTTTATTCACCACCTCAACCGCAGCGATAATGCTGAGTAGTAGCGGGGCACTCGGTGTTGCTG---CA---GGTGTTATTTCTAC---TAATAATGCAGCATTTAATGATCTTGCTGTTGCCAATAATTGGAATGAGATAACGGCTAGAGGGGTAGCTAATGGTACTCCTGCTGGTGGTCCTCAA---GACAATTGGGCATTTACTTACGGTGGTGATCATACTATCACTGCAGATGAAGCAGGTCGTATTATTACGGCTATAAATGTTGCGGGTACTACTC------CCGTAGGTCTCAATATTACTCAAAATACCGTCGTTGGTTCGATTGTGACGGGAGGTAACTTGTTGCCTGTTACTATTACTGCCGGCAAAAGCTTAACTTTAAACGGTACTAATGCTGTTGCTGCAAATCATGGTTTTGATGCTCCTACCGATAATTATACAGGTTTAGGAAATATAACTTTAGGGGGAGCGAATGCTGCACTAATTATACAATCT---GTAACCCCGGCAAAGATAACACTTGCAGGAAATATAGATGGAGGAGGTATAATAACTGTCAATAC
>R_conorii_subsp_raoultii_M30_MF511254
TTATTTCAAAAAGCAATACAACAAGGTCTTAAAGCCGCTTTATTCACCACCTCAACCGCAGCGATAATGCTGAGTAGTAGCGGGGCACTCGGTGTTGCTG---CA---GGTGTTATTTCTAC---TAATAATGCAGCATTTAATGATCTTGCTGTTGCCAATAATTGGAATGAGATAACGGCTAGAGGGGTAGCTAATGGTACTCCTGCTGGTGGTCCTCAA---GACAATTGGGCATTTACTTACGGTGGTGATCATACTATCACTGCAGATGAAGCAGGTCGTATTATTACGGCTATAAATGTTGCGGGTACTACTC------CCGTAGGTCTCAATATTACTCAAAATACCGTCGTTGGTTCGATTGTGACGGGAGGTAACTTGTTGCCTGTTACTATTACTGCCGGCAAAAGCTTAACTTTAAACGGTACTAATGCTGTTGCTGCAAATCATGGTTTTGATGCTCCTACCGATAATTATACAGGTTTAGGAAATATAACTTTAGGGGGAGCGAATGCTGCACTAATTATACAATCT---GTAACCCCGGCAAAGATAACACTTGCAGGAAATATAGATGGAGGAGGTATAATAACTGTCAATAC
>R_conorii_subsp_raoultii_N12_MN550900
TTATTTCAAAAAGCAATACAACAAGGTCTTAAAGCCGCTTTATTCACCACCTCAACCGCAGCGATAATGCTGAGTAGTAGCGGGGCACTCGGTGTTGCTG---CA---GGTGTTATTTCTAC---TAATAATGCAGCATTTAATGATCTTGCTGTTGCCAATAATTGGAATGAGATAACGGCTAGAGGGGTAGCTAATGGTACTCCTGCTGGTGGTCCTCAA---GACAATTGGGCATTTACTTACGGTGGTGATCATACTATCACTGCAGATGAAGCAGGTCGTATTATTACGGCTATAAATGTTGCGGGTACTACTC------CCGTAGGCCTCAATATTACTCAAAATACCGTCGTTGGTTCGATTGTGACGGGAGGAAACTTGTTGCCTGTTACTATTACTGCCGGAAAAAGCTTAACTTTAAACGGTACTAATGCTGTTGCTGCAAATCATGGTTTTGATGCTCCTACCGATAATTATACAGGTTTAGGAAATATAACTTTAGGGGGAGCGAATGCTGCACTAATTATACAATCT---GTAACCCCGGCAAAGATAACACTTGCAGGAAATATAGATGGAGGAGGTATAATAACTGTCAATAC
>R_conorii_subsp_raoultii_N21_MN550901
TTATTTCAAAAAGCAATACAACAAGGTCTTAAAGCCGCTTTATTCACCACCTCAACCGCAGCGATAATGCTGAGTAGTAGCGGGGCACTCGGTGTTGCTG---CA---GGTGTTATTTCTAC---TAATAATGCAGCATTTAATGATCTTGCTGTTGCCAATAATTGGAATGAGATAACGGCTAGAGGGGTAGCTAATGGTACTCCTGCTGGTGGTCCTCAA---GACAATTGGGCATTTACTTACGGTGGTGATCATACTATCACTGCAGATGAAGCAGGTCGTATTATTACGGCTATAAATGTTGCGGGCACTACTC------CCGTAGGCCTCAATATTACTCAAAATACCGTCGTTGGTTCGATTGTGACGGGAGGTAACTTGTTGCCTGTTACTATTACTGCCGGCAAAAGCTTAACTTTAAACGGAACTAATGCTGTTGCTGCAAATCATGGTTTTGATGCTCCTACCGATAATTATACAGGTTTAGGAAATATAACTTTAGGGGGAGCGAATGCTGCACTAATTATACAATCT---GTAACCCCGGCAAAGATAACACTTGCAGGAAATATAGATGGAGGAGGTATAATAACTGTCAATAC
>R_conorii_subsp_raoultii_N250_MF511263
TTATTTCAAAAAGCAATACAACGAGGTCTTAAAGCCGCTTTATTCACCACCTCAACCGCAGCGATAATGCTGAGTAGTAGCGGGGCACTCGGTGTTGCTG---CA---GGTGTTATTTCTAC---TAATAATGCAGCATTTAATGATCTTGCTGTTGCCAACAATTGGAATGAGATAACGGCTAGAGGGGTAGCTAATGGTACTCCTGCTGGTGGTCCTCAA---GACAATGGGGCATTTACTTACGGTGGTGATCATACTATCACTGCAGATGAAGCAGGTCGTATTATTACGGCTATAAATGTTGCGGGTACTACTC------CCGTAGGTCTAAATATTACTCAAAATACCGTCGTTGGTTCGATTGTGACGGGAGGTAACTTGTTGCCTGTTACTATTACTGCCGGCAAAAGCTTAACTTTAAACGGTACTAATGCTGTTGCTGCAAATCATGGTTTTGATGCTCCTGCCGATAATTATACAGGTTTAGGAAATATAACTTTAGGGGGAGCGAATGCTGCACTAATTATACAATCT---GTAACCCCGGCAAAGATAACACTTGCAGGAAATATAGATGGAGGAGGTATAATAACTGTCAATAC
>R_conorii_subsp_raoultii_N34_MN550902
TTATTTCAAAAAGCAATACAACAAGGTCTTAAAGCCGCTTTATTCACCACCTCAACCGCAGCGATAATGCTGAGTAGTAGCGGGGCACTCGGTGTTGCTG---CA---GGTGTTATTTCTAC---TAATAATGCAGCATTTAATGATCTTGCTGTTGCCAATAATTGGAATGAGATAACGGCTAGAGGGGTAGCTAATGGTACTCCTGCTGGTGGTCCTCAA---GACAATTGGGCATTTACTTACGGTGGTGATCATACTATCACTGCAGATGAAGCAGGTCGTATTATTACGGCTATAAATGTTGCGGGAACTACTC------CCGTAGGCCTCAATATTACTCAAAATACCGTCGTTGGTTCGATTGTGACGGGAGGTAACTTGTTGCCTGTTACTATTACTGCCGGCAAAAGCTTAACTTTAAACGGAACTAATGCTGTTGCTGCAAATCATGGTTTTGATGCTCCTACCGATAATTATACAGGTTTAGGAAATATAACTTTAGGGGGAGCGAATGCTGCACTAATTATACAATCT---GTAACCCCGGCAAAGATAACACTTGCAGGAAATATAGATGGAGGAGGTATAATAACTGTCAATAC
>R_conorii_subsp_raoultii_NH3_t189_MW430420
TTATTTCAAAAAGCAATACAACAAGGTCTTAAAGCCGCTTTATTCACCACCTCAACCGCAGCGATAATGCTGAGTAGTAGCGGGGCACTCGGTGTTGCTG---CA---GGTGTTATTTCTAC---TAATAATGCAGCATTTAATGATCTTGCTGTTGCCAATAATTGGAATGAGATAACGGCTAGAGGGGTAGCTAATGGTACTCCTGCTGGTGGTCCTCAA---GACAATGGGGCATTTACTTACGGTGGTGATCATACTATCACTGCAGATGAAGCAGGTCGTATTATTACGGCTATAAATGTTGCGGGTACTACTC------CCGTAGGTCTAAATATTACTCAAAATACCGTAGTTGGTTCGATTGTGACGGGAGGTAACTTGTTGCCTGTTACTATTACTGCTGGCAAAAGCTTAACTTTAAACGGTACTAATGCTGTTGCTGCAAATCATGGTTTTGATGCTCCTGCCGATAATTATACAGGTTTAGGAAATATAACTTTAGGGGGAGCGAATGCTGCACTAA???????????????????????????????????????????????????????????????????????????????
>R_conorii_subsp_raoultii_T23_JQ798904
?????????????????????CAAGGTCTTAAAGCCGCTTTATTCACCACCTCAACCGCAGCGATAATGCTGAGTAGTAGCGGGGCACTCGGTGTTGCTG---CA---GGTGTTATTTCTAC---TAATAATGCAGCATTTAATGATCTTGCTGTTGCCAATAATTGGAATGAGATAACGGCTAGAGGGGTAGCTAATGGTACTCCTGCTGGTGGTCCTCAA---GACAATGGGGCATTTACTTACGGTGGTGATCATACTATCACTGCAGATGAAGCAGGTCGTATTATTACGGCTATAAATGTTGCGGGTACTACTC------CCGTAGGTCTAAATATTACTCAAAATACCGTAGTTGGTTCGATTGTGACGGGAGGTAACTTGTTGCCTGTTACTATTACTGCTGGCAAAAGCTTAACTTTAAACGGTACTAATGCTGTTGCTGCAAATCATGGTTTTGATGCTCCTGCCGATAATTATACAGGTTTAGGAAATATAACTTTAGGGGGAGCGAATGCTGCACTAATTATACAATCT---GTAACCCCGGCAAAGATAACACTTGCAGGAAATATAGATGGAGGAGGTATAATAACTGTCAATAC
>R_conorii_subsp_raoultii_WYG24_JQ792158
TTATTTCAAAAAGCAATACAACAAGGTCTTAAAGCCGCTTCATTCACCACCTCAACCGCAGCGATAATGCTGAGTAGTAGCGGGGCACTCGGTGTTGCTG---CA---GGTGTTATTTCTAC---TAATAATGCAGCATTTAATGATCTTGCTGTTGCCAATAATTGGAATGAGATAACGGCTGGAGGGGTAGCTAATGGTACTCCTGCTGGTGGTCCTCAA---GACAATGGGGCATTTACTTACGTTGGTGATCATACTATCACTGCAGATGAAGCAGGTCGTATTATTACAGCTATAAATGTTGCGGGTACTACTC------CTGTAGGTCTAAATATTACTCAAAATACCGTCGTTGGTTCGATTGTGACGGGAGGTAACTTGTTGCCTGTTACTATTACTGCCGGCAAAAGCTTAACTTTAAACGGTACTAATGCTGTTGCTGCAAATCATGGTTTTTATGCTCCTGCTGATAATTATACAGGTTTAGGAAATATAACTTTAGGGGGAGCAAATGCTGCACTAATTATACAATCT---GTAACCCTGGCAAAGATAACACTTGCAGGAAATATAGATGGAGGAGGTATAATAACTGTCAATAC
>R_japonica_PMK_DQ909072
TTATTTCAAAAAGCAATACAACAAGGGCTTAAAGCCGCTTTATTCACCACCTCAACCGCAGCGATAATGCTGAGTAGTAGTGGGGCACTCGGTGTTGCTG---CA---GGTGTTATTGCTACTAATAATGATGCAGCGTTTAGTAATAATGCTGCTGTCAATAATTGGCATGAGATAACGGCTAGAGGGGTAGCTAATGATAATCCTGCTGGCGGTCCTCAA---AACAATTGGGCATTTACTTACGGTGGTGATTATACTATCACTGCAGATGTAGTCGATTGTATTATTAAGGCTATAAATGTTGCGGGTACTACTC------CCGTAGGTCTAAATATTGCTCAAAATACCGTCGTTGGTTCGATTATAACGGGAGGTAACTTGTTGCCTGTTACTATTACTGCCGGCAAAAGCTTAACTTTAAATGGTAATAATGCTGTTGCTGCAAATCATGGTTTTGATGCTCTTGCCGATAATTATACAGGTTTAGGAAATATAACTTTAGGGGGAGCGAATGCTGCC???????????????????????????????????????????????????????????????????????????????????
>R_massiliae_BjRt107_MW026207
NTATTGCAAAAAGCAATACAACAAGGTCTTAAAGCCGCTTTATTCACCACCTCAACTGCAGCGATAATGCTGAGTAGTAGCGGGGTACTCGGTGTTGCTG---TA---GGTGTTATTTCTACTAATAATAATGCAGCATTTAGTGATCTTGCTGTTGCCAATAATTGGAATGATATAACGGCTCAGGGGGTAGCTAATGGTACTCCTGTTGACGGTCCTCAA---AATGGTATGGCATTTACTTACGGTGGTGATCATACTATCACTGCAGATGAAGCCGGTCGTATTATTACGGCTATAAATGTTGCGGGTACTACTC------CCGTAGGTCTAAATATTACTCAAAATACCGTCGTTGGTTCGATTGTGACGGGAGGTAACTTGTTGCCTGTTACTATTACTGCCGGCAAAAGCTTAACTTTAAACGGTACTAATGCTGTTGCTGCAAATCATGGTTTTGATGCTCCTGCCGATAATTATACAGGTTTAGGAAATATAACTTT??????????????????????????????????????????????????????????????????????????????????????????????????????
>R_massiliae_BjRt146_MW026198
NTATTGCAAAAAGCAATACAACAAGGTCTTAAAGCCGCTTTATTCACCACCTCAACTGCAGCGATAATGCTGAGTAGTAGCGGGGTACTCGGTGTTGCTG---TA---GGTGTTATTTCTACTAATAATAATGCAGCATTTAGTGATCTTGCTGTTGCCAATAATTGGAATGATATAACGGCTCAAGGGGTAGCTAATGGTACTCCTGTTGACGGTCCTCAA---AATGGTATGGCATTTACTTACGGTGGTGATCATACTATCACTGCAGATGAAGCCGGTCGTATTATTACGGCTATAAATGTTGCGGGTACTACTC------CCGTAGGTCTAAATATTACTCAAAATACCGTCGTTGGTTCGATTGTGACGGGAGGTAACTTGTTGCCTGTTACTATTACTGCCGGCAAAAGCTTAACTTTAAACGGTACTAATGCTGTTGCTGCAAATCATGGTTTTGATGCTCCTGCCGATAATTATACAGGTTTAGGAAATATAACTTT??????????????????????????????????????????????????????????????????????????????????????????????????????
>R_massiliae_BzRt57_MW026203
NTATTTCAAAAAGCAATACAACAAGGTCTTAAAGCCGCTTTATTCACCACCTCAACCGCAGCGATAATGCTGAGTAGTAGCGGGGTACTCGGTGTTGCTG---TA---GGTGTTATTTCTACTAATAATAATGCAGCATTTAGTGATCTTGCTGTTGCCAATAATTGGAATGATATAACGGCTCAAGGGGTAGCTAATGGTACTCCTGTTGACGGTCCTCAA---AATGGTATGGCATTTACTTACGGTGGTGATCATACTATCACTGCAGATGAAGCCGGTCGTATTATTACGGCTATAAATGTTGCGGGTACTACTC------CCGTAGGTCTAAATATTACTCAAAATACCGTCGTTGGTTCGATTGTGACGGGAGGTAACTTGTTGCCTGTTACTATTACTGCCGGCAAAAGCTTAACTTTAAACGGTACTAATGCTGTTGCTGCAAATCATGGTTTTGATGCTCCTGCCGATAATTATACAGGTTTAGGAAATATAACTTT??????????????????????????????????????????????????????????????????????????????????????????????????????
>R_monacensis_H166_OL687187
TTATTTCAAAAGGCAATTCAAAAAGGTCTTAAAACCGCTTTATTCACCACCTCAACCGCAGCATTAATGCTGAGTAGTAGCGGGGCGTTGGGTGTTGCTG---CG---GGTGTTATTTCTAT---TAATAGTGCAGCATTTAGTGATCTTGCTGCTGCCGGTAATTGGAATAAGATAACGGCTGGAGGAGTAGCTAATGGTACTTCTGTTGACGGTCCTCAA---GACAATAAGGCATTTACTTACGGTGGTCGTCATATTATCACTGCAGATAAAGTCGGTCGTATTATTACGGCTATAAATGTTGCGGCTACTAATC------CTATAGGCCTAAATATTGCTGAAAATACCAGCGTCGGTTCTATTGTTACAGATCGTCACTTGTTGCCTGTTAATATTACTGCCGGCAAAAGTTTAACTTTAACCGGTACTGCTGCGTTTGTTCCACGTCATGGTGTTGGTGCTTTTGCTGATACTTATACGGGTTTAGGAAATATAACTTTAGGGGGA???????????????????????????????????????????????????????????????????????????????????????????????
>R_monacensis_H188_OL687182
TTATTTCAAAAGGCAATTCAAAAAGGTCTTAAAACCGCTTTATTCACCACCTCAACCGCAGCATTAATGCTGAGTAGTAGCGGGGCGTTGGGTGTTGCTG---CG---GGTGTTATTTCTAT---TAATGATGCAGCATTTAGTGATCTTGCTGCTGCCGGTAATTGGAATAAGATAACGGCTGGAGGAGTAGCTAATGGTACTTCTGTTGCCGGTCCTCAA---GACAATAAGGCATTTACTTACGGTGGTCGTCATATTATCACTGCAGATAAAGTCGGTCGTATTATTACGGCTATAAATGTTGCGGCTACTAATC------CTATAGGCCTAAATATTGCTGAAAATACCAGCGTCGGTTCTATTGTTACAGATCGTAACTTGTTGCCTGTTAATATTAATGCTGGCAAAAGTTTAACTTTAACCGGTACTGCTGCGTTTGTTCCACGTCATGGTGTTGGTGCTTTTGCTGATACTTATACGGGTTTAGGAAATATAACTTTCGGGGGA???????????????????????????????????????????????????????????????????????????????????????????????
>R_monacensis_H56_OL687177
TTATTTCAAAAGGCAATTCAAAAAGGTCTTAAAACCGCTTTATTCACCACCTCAACCGCAGCATTAATGCTGAGTAGTAGCGGGGCGTTGGGTGTTGCTG---CG---GGTGTTATTTCTAT---TAATGATGCAGCATTTAGTGATCTTGCTGCTGCCGGTAATTGGAATAAGATAACGGCTGGAGGAGTAGCTAATGGTACTTCTGTTGACGGTCCTCAA---GACAATAAGGCATTTACTTACGGTGGTCGTCATATTATCACTGCAGATAAAGTCGGTCGTATTATTACGGCTATAAATGTTGCGGCTACTAATCCTATAGCTATAGGCCTAAATATTGCTGAAAATACCAGCGTCGGTTCTATTGTTACAGATCGTCACTTGTTGCCTGTTAATATTACTGCCGGCAAAAGTTTAACTTTAACCGGTACTGCTGCGTTTGTTCCACGTCATGGTTTTGGTGCTTTTGCTGATACTTATACGGGTTTAGGAAATATAACTTTAGGGGGA???????????????????????????????????????????????????????????????????????????????????????????????
>R_monacensis_PoHuR34655_OK504619
TTATTTCAAAAGGCAATTCAAAAAGGTCTTAAAACCGCTTTATTCACCACCTCAACCGCAGCATTAATGCTGAGTAGTAGCGGGGCGTTGGGTGTTGCTG---CG---GGTGTTATTTCTAT---TAATGATGCAGCATTTAGTGATCTTGCTGCTGCCGGTAATTGGAATAAGATAACGGCTGGAGGAGTAGCTAATGGTACTTCTGTTAACGGTCCTCAA---GACAATAAGGCATTTACTTACGGTGGTCGTCATATTATCACTGCAGATAAAGTCGGTCGTATTATTACGGCTATAAATGTTGCGGCTACTAATC------CTATAGGCCTAAAGATTGCTGAAAATACCAGCGTCGGTTCTATTGTTACAGATCATAACTTGTTGCCTGTTAATATTACTGCCGGCAAAAGTTTAACTTTAACCGGTACTGCTGCGTTTGTTCCACGTCATGGTGTTGGTGCTTTTGCTGATACTTATACGGGTTTAGGAAATATAACTTT??????????????????????????????????????????????????????????????????????????????????????????????????????
>R_sibirica_subsp_mongolitimonae_Hyma226_OQ123675
NTATTTCAAAAAGCAATACAACAAGGTCTTAAAGCCGCTTTATTCACCACCTCAACCGCAGCGATAATGCTGAGTAGTAGCGGGGCACTCGGTGTTGCTG---CA---GGTGTTATTGCTACTAATAATAATGCAACATTTAGTGATAATGTTGGCAATAATAATTGGAATGAGATAACGGCTGCAGGGGTAGCTAATGGTGCTCCTGCTGGCGGTCCTCAA---AACAATTGGGCATTTACTTACGGTGGTGATTATACTATCACTGCAGATGCAGCCGATCGTATTATTACGGCTATAAATGTTGCGGGTACTACTC------CCGTAGGTCTAGATATTGCTCAAAATACCGTTGTTGGTTCGATTATAACGGGAGGTAACTTGTTGCCTGTTACTATTACTGCCGGCAAAAGCTTAACTTTAAACGGTAATAATGCTGTTGCTGCAAATCATGGTTTTAATGCTCCTGCCGATAATTATACAGGTTTAGGAAATATAGCTTT??????????????????????????????????????????????????????????????????????????????????????????????????????
>R_slovaca_AK_MW922579
????????????GCAATACAACAAGGTCTTAAAGCCGCTTTATTCACCACCTCAACCGCAGCGATAATGCTGAGTAGTAGCGGGGCACTCGGTGTTGCTG---CA---GGTGTTATTGCTACTAATAATAATGCAGCATTTAGTGATAATGTTGGCAATAATAATTGGAATGAGATAACGGCTGGAGGGGTAGCTAATGGTACTCCTGCTGGCAGTCCTCAA---AACAATTGGGCATTTACTTACGGTGGTGATTATACTATCACTGCAGATGCAGCCGATCGTATTATTACGGCTATAAATGTTGCGGGTACTACTC------CCGTAGGTCTAAATATTGCTCAAAATACCGTCGTTGGTTCGATTATAACGAGAGGTAACTTGTTGCCTGTTACTATTAATGCCGGCAAAAGCTTAACTTTAAACGGTAATAATGCTGTTGCTGCAAATCATGGTTTTGATGCTCCTGCCGATAATTATACAGGTTTAGGAAATATAGCTTTAGGGGGAGCGA???????????????????????????????????????????????????????????????????????????????????????????
>R_slovaca_JK_MW922580
????????????GCAATACAACAAGGTCTTAAAGCCGCTTTATTCACCACCTCAACCGCAGCGATAATGCTGAGTAGTAGCGGGGCACTCGGTGTTGCTG---CA---GGTGTTATTGCTACTAATAATAATGCAGCATTTAGTGATAATGTTGGCAATAATAATTGGAATGAGATAACGGCTGGAGGGGTAGCTAATGGTACTCCTGCTGGCAGTCCTCAA---AACAATTGGGCATTTACTTACGGTGGTGATTATACTATCACTGCAGATGCAGCCGATCGTATTATTACGGCTATAAATGTTGCGGGTACTACTC------CCGTAGGTCTAAATATTGCTCAAAATACCGTCGTTGGTTCGATTATAACGAGAGGTAACTTGTTGCCTGTTACTATTAATGCCGGCAAAAGCTTAACTTTAAACGGTAATAATGCTGTTGCTGCAAATCATGGTTTTGATGCTCCTGCCGATAATTATACAGGTTTAGGAAATATAGCTTTAGGGGGAGCGAA??????????????????????????????????????????????????????????????????????????????????????????
>R_slovaca_NH_MW922584
????????????GCAATACAACAAGGTCTTAAAGCCGCTTTATTCACCACCTCAACCGCAGCGATAATGCTGAGTAGTAGCGGGGCACTCGGTGTTGCTG---CA---GGTGTTATTGCTACTAATAATAATGCAGCATTTAGTGATAATGTTGGCAATAATAATTGGAATGAGATAACGGCTGGAGGGGTAGCTAATGGTACTCCTGCTGGCAGTCCTCAA---AACAATTGGGCATTTACTTACGGTGGTGATTATACTATCACTGCAGATGCAGCCGATCGTATTATTACGGCTATAAATGTTGCGGGTACTACTC------CCGTAGGTCTAAATATTGCTCAAAATACCGTCGTTGGTTCGATTATAACGAGAGGTAACTTGTTGCCTGTTACTATTAATGCCGGCAAAAGCTTAACTTTAAACGGTAATAATGCTGTTGCTGCAAATCATGGTTTTGATTCTCCTGCCGATAATTATACAGGTTTAGGAAATATAGCTTTAGGGGGAGCGAA??????????????????????????????????????????????????????????????????????????????????????????
>R_tamurae_1994_ISE6_LC388793
TTATTTCAAAAGGCAATTCAAAAAGGTCTTAAAACTGCTTTATTCACCACCTCAACCGCAGCATTAATGCTGAGTAGTAGCGGGGCGTTGGGTGTTGCTG---CG---GGTGTTATTTCTAC---TAATGATGCAGCATTTAGTGATCTTGCTGCTGCCGGTAATTGGAATGAGATAACGGCTGAAGGAGTAGCTAATGGTACTCCTGCTAACGGTCCTCAA---GACAATAAGGCATTTACTTACGGTGGTAATCATAATATCACTGCAGATGAAGTCGGTCGTATTATTACGGCTATAAATGTTGCGGCTACTAATC------CTGGAGGCCTAAATATTACTGAAGATACCAGCGTCGGTTCTATTGTTACAGGGGGTAACTTGTTGCCTGTTACTATTAATGCCGGCAAAAGTTTAACTTTAACCGGTACTGCTACGGTTGTTGCAAATCATGGTTTTGATGCTGCTGCTGATACTTATACTGGTTTAGGAAATATAACTTTAGGGGGAGCGAATGCTGGACTAATTATACAATCT---GCAACTCCGGCAAAGATAACACTTACAGGATAGATATATGGAGGAGGTATAATAACTGCCAA???
>R_tamurae_Ate_1347_LC379464
TTATTTCAAAAGGCAATTCAAAAAGGTCTTAAAACTGCTTTATTCACCACCTCAACCGCAGCATTAATGCTGAGTAGTAGCGGGGCGTTGGGTGTTGCTG---CG---GGTGTTATTTCTAC---TAATGATGCAGCATTTAGTGATCTTGCTGCTGCCGGTAATTGGAATGAGATAACGGCTGAAGGAGTAGCTAATGGTACTCCTGCTAACGGTCCTCAA---GACAATAAGGCATTTACTTACGGTGGTAATCATAATATCACTGCAGATGAAGTCGGTCGTATTATTACGGCTATAAATGTTGCGGCTACTAATC------CTGGAGGCCTAAATATTACTGAAGATACCAGCGTCGGTTCTATTGTTACAGGGGGTAACTTGTTGCCTGTTACTATTAATGCCGGCAAAAGTTTAACTTTAACCGGTACTGCTACGGTTGTTGCAAATCATGGTTTTGATGCTGCTGCTGATACTTATACTGGTTTAGGAAATATAACTTT??????????????????????????????????????????????????????????????????????????????????????????????????????
>R_vini_Boshoek1_MT062907
TTATTTCAAAAAGCAATACAACAAGGTCTTAAAGCCGCTTTATTCACCACCTCAACCGCAGCGATAATGCTGAGTAGTAGTGGGGCACTCGGTGTTGCTG---CA---GGTGTTATTGCTACTAATAATGATGCAGCATTTAGTAATAATGTTGCTGCCAATAATTGGAATGAGATAACGGCTGGAGGGGTAGCTAATGGTACTCCTGCTGGCGGTCCTCAA---AACAATTGGGCATTTACTTACGGTGGTGATTATACTATCACTGCAGATGTAGTCGATCGTATTATTACGGCTATAAATGTTGAGGGTACTACTC------CCGTAGGTCTAAATATTGCTCAAAATACCGTCGTTGGTTCGATTATAACGGGAGGTAACTTGTTGCCTGTTACTATTACTGCCGGCAAAAGCTTAACTTTAAACGGTACTAATGCTGTTGCTGCAAATCATGGTTTTGATGTTCCTGCCGATAATTATACAGGTTTAGGAAATATAACTTTAGGGGGAGCGAATGCTGAACTAATTATACAATCT---GCAACCCCGGCAAAGATAACACTTGCAGGAAATATAGATGGAGGAGGTATAATAACTGTCAAGAC
>Rickettsia_sp_18mN_MW741998
TTATTTCAAAAGGCAATTCAAAAAGGTCTTAAAACCGCTTTATTCACCACCTCAACCGCAGCATTAATGCTGAGTAGTAGCGGGGCGTTGGGTGTTGCTG---CG---GGTGTTATTTCTAC---TAATGATGCAGTATTTAGTGATCTTGCTGCTGCCGGTAATTGGAATAAGATAACGGCTGGAGGAGTAGCTAATGGTACTCCTGTTGACGGTCCTCAA---GACAATAAGGCATTTACTTACGGTGGTAATCATACTATCACTGCAGATGAAGTCGGTCGTATTATTACGGCTATAAATGTTGCGGCTACTAATC------CTGGAGGCCTAAATATTACTGAAAATACCAGCGTCGGTTCTATTGATACAGATCGTAACTTGTTGCCTGTTACTATTACTGCCGGCAAAAGTTTAACTTTAACCGGTACTGCTGCGGTTGTTGCACATCATGGTTTTGGTGCTTTTGCTGATACTTATACGGGTTTAGGAAATATAACTTTAGGGGGAGCGAA??????????????????????????????????????????????????????????????????????????????????????????
>Rickettsia_sp_CDC_PSFJC880_MN548859
TTATTTCAAAAAGCAATACAACAAGGTCTTAAAGCCGCTTTATTCACCACCTCAACCGCAGCGATAATGCTGAGTAGTGGCGGGGCACTCGGTGTTGCTG---CA---GGTGTTATTGCTACTAATAATAATGCAGCATTTAGTGATAATGTTGGCAATAATAATTGGAATGAGATAACGGCTGCAGGGGTAACTAATGGTACTCCTGCTGGCAGTCCTCAA---AACAATTGGGCATTTACTTACGGTGGTGATTATACTATCACTGCAGATGTAGCCGATCGTATTATTACGGCTATAAATGTTGGGGATACTACTC------CCGTAGGTCTAAATATTGTTCAAAATACCGTCGTTGGTTCGATTGTAACGAGAGGTAACTTGTTGCCTGTTACTATTACTGCCGGCAAAAGCTTAACTTTAAACGGTAATAATGCTGTTGCTGCAAATCATGGTTTTGGTGCTCCTGCCGATAATTATACAGGTTTAGGAAATATAGCTTTAGGGGGAGCGAATGCTGCACTAATTATACAATCT---GCAGCCCCGGCAAAGATAACACTTGCAGGCAATATAAATGGAGGAGGTATAATAACTGTCAAGAC
>Rickettsia_sp_CDC_RconJC480_MN548866
TTATTTCAAAAAGCAATACAACAAGGTCTTAAAGCCGCTTTATTCACCACCTCAACCGCAGCGATAATGCTGAGTAGTAGCGGGGTACTCGGTGTTGCTG---CA---GGTGTTATTGCTAC---TAATAATGCAACATTTAGTGATAATGTTGGCAATAATAATTGGAATGAGATAACGGCTGAAGGGGTAGCTAATGGTACTCCTGCTGGCAGTCCTCAA---AACAATTGGGCATTTACTTACGGTGGTGATTATAATATCACTGCAGATGCAGCCGATCGTATTATTACGGCTATAAATGTTGCGGGTACTACTC------CTGTAGGTCTAAATATTGCTCAAAATACCGTCGTTGGTTCGATTATAACGAGAGGTAACTTGTTGCCTGTTACTATTACTGCCGGCAAAAGCTTAACTTTAAACGGTAATAATGCTGTTGCTGCAAATAATGGTTTTGATGCTCCTGCCGATAATTATACAGGTTTAGGAAATATAACTTTAGGGGGAGCGAATGCTGCACTAATTATACAATCT---GCAGCCCCGGCAAAGATAACACTTGCAGGAAATATAAATGGAGGAGGTATAATAACTGTCAAGAC
>Rickettsia_sp_CT36_LC565679
TTATTTCAAAAAGCAATACAACGAGGTCTTAAAGCCGCTTTATTCACCACCTCAACCGCAGCGATAATGCTGAGTAGTAGCGGGGCACTCGGTGTTGCTG---CA---GGTGTTATTGCTACTAATAATAATGCAGCATTTAGTGATAATGTTGGCAATAATAATTGGAATGAGATAACGGCTGCAGGGGTAGCTAATGGTAATCCTGCTGGTAGTCCTCAA---AACAATTGGGCATTTACTTACGGTGGTGATTATACTATCACTGCAGATGCAGCCGATCGTATTATTACGGCTATAAATGTTGCGGGTACTACTC------CCGTAGGTCTAAATATTGCTCAAAATACCGTTGTTGGTTCGATTATAACGGGAGGTAACTTGTTGCCTGTTACTATTACTGCCGGCAAAAGCTTAACTTTAAACGGTAATAATGCTGTTGCTGCAAATCATGGTTTTGATGCTCCTGCCGATAATTATACAGGTTTAGGAAATATAGCTTTAGGGGGAGCGAATGCTGCACTAATTATACAATCT---GCAGCCCTGGCAAAGATAACACTTGCAGGCAATATAAATGGAGGAGGTATAATAACTGTCAAGAC
>Rickettsia_sp_D025_AY543681
TTATTTCAAAAAGTAATACAACAAGGTCTTAAAGCCGCTTTATTCACCACCTCAACCGCAGCGATAATGCTGAGTAGTAGCGGGGCATTCGGTGTTGTTG---CG---GGTGTTATTTCTAA---TAATGATGCAGCATTTAGTAATTTGGCTGCTGTCAATAATTGGAATGAGATAACGGTTGGAGGGGTAACTAATGGTACTCCTGCTGACGGTCCTCGA---GACAATGTGGCATTTACTTACGGTGGTGATCATACTATCACTGCAGATAAAGTCGGTCGTATTATTACGGCTATAAATGTTGCGGGTACTACTC------CTGTAGGTCTAGATATTACTCAAAATACCGTCGTTGGTTCGATTGTGACGGGAGGTAACTTGTTGCCTGTTACTATTATTGCCGGCAAAAGCTTAACTTTAAACGGTGCTAATGCTATTGTTGCAAATCATGGTTTTGATGCTCCTGCCGATAATTATACAGGTTTAGGAAATATAACTTTAGGGGGAGCGAATGCTG?????????????????????????????????????????????????????????????????????????????????????
>Rickettsia_sp_JordanAC128_R_AB795210
TTATTTCAAAAGGCAATTCAAAAAGGTCTTAAAACCGCTTTATTCACCACCTCAACCGCAGCATTAATGCTGAGTAGTAGCGGGGTGTTGGGTGTTGCTG---CG---GGTGTTATTTCTAT---TAATGATGCAGCATTTAGTGATCTTGCTGCTGCCGGTAATTGGAATGAGATAACGGCTAAAGGAGTAGCTAATGGTACTCCTGCTAACGGTCCTCAA---GACAATAAGGCATTTACTTACGGTGGTAATCATAATATCACTGCAGATGGAGTCGGTCGTATTATTACGGCTATAAATGTTGCGGCTACTAATC------CTGGAGGCCTAAATATTACTGAAAATACCAGCGTCGGTTCTATTGTTACAGGGGGTAACTTGTTGCCCGTTACTATTACTGCCGGCAAAGGTTTAACTTTAACCGGTACTGCTGCGGTTGTTGCAAATCATGGTTTTGATGCTGCTGCTGATACTTATACGGGTTTAGGAAATATAACTTT??????????????????????????????????????????????????????????????????????????????????????????????????????
>Rickettsia_sp_KS_Ck3_MT482549
TTATTTCAAAAAGCAATACAACAAGGTCTTAAAGCCGCTTTATTCACCACCTCAACCGCAGCGATAATGCTGAGTAGTAGCGGGGCACTCGGTGTTGCTG---CA---GGTGTTATTGCTATTAATAATAATGCAGCATTTAGTGATAATGTTGGCAATAATAATTGGAATGAGATAACGGCTGAAGGGGTAGCTAATGGTGCTCCTGCTGGCGGTCCTCGA---AACAATTGGGCATTTACTTACGGTGGTGATTATACTATCACTGTAGATGTAGCCGAGCCTGTTATTATGGCTATAAATGTTGCGGGTACTACTC------CCGTAGGTCTAAATATTGCTCAAAATACCATCGTTGGTTCGATTATAACGAGAGGTAACTTGTTGCCTGTTACTATTACTGCCGGCAAAAGCTTAATTTTAAATGGTAATGATGCTGTTGCTGCAAATCATGGTTTTGATGCGCCTGCCAATAATTATACAGGTTTAGGAAATATAGCTTT??????????????????????????????????????????????????????????????????????????????????????????????????????
>Rickettsia_sp_MadagascarAL94_R_AB795206
TTATTTCAAAAGGCAATTCAAAAAGGTCTTAAAACCGCTTTATTCACCACCTCAACCGCAGCATTAATGCTGAGTAGTAGCGGGGCGTTGGGTGTTGCTG---CG---GGTGTTATTTCTAC---TAATGATGCAGCATTTAGTGATCTTGCTGCTGCCGGTAATTGGAATGAGATAACGGCTGAAGGAGTAGCTAATGGTACTCCTGCTAACGGTCCTCAA---GACAATAAGGCATTTACTTACGGTGGTAATCATAATATCACTGCAGATGAAGTCGGTCGTATTATTACGGCTATAAATGTTGCGGCTACTAATC------CTGAAGGCCTAAATATTACTGAAAATACCAGCGTCGGTTCTATTGTTACAGGGGGTAACTTGTTGCCTGTTACTATTAATGCCGGCAAAAGTTTAACTTTAACCGGTACTGCTGCGGTTGTTGCAAATCATGGTTTTGATGCTGCTGCTGATACTTATACGGGTTTAGGAAATATAACTTT??????????????????????????????????????????????????????????????????????????????????????????????????????
>Rickettsia_sp_MAR2019_MRH_MZ015009
TTATTTCAAAAAGCAATACAACGAGGTCTTAAAGCCGCTTTATTCACCACCTCAACCGCAGCGATAATGCTGAGTAGTAGCGGGGCACTCGGTGTTGCTG---CA---GGTGTTATTGCTACTAATAATAATGCAGCATTTAGTGATAATGTTGGCAATAATAATTGGAATGAGATAACGGCTGCAGGGGTAGCTAATGGTAATCCTGCTGGTAGTCCTCAA---AACAATTGGGCATTTACTTACGGTGGTGATTATACTATCACTGCAGATGCAGCCGATCGTATTATTACGGCTATAAATGTTGCGGGTACTACTC------CAGTAGGTCTAAATATTGCTCAAAATACCGTTGTTGGTTCGATTATAACGGGAGGTAACTTGTTGCCTGTTACTATTACTGCCGGCAAAAGCTTAACTTTAAACGGTAATAATGCTGTTGCTGCAAATCATGGTTTTGATGCTCCTGCCGATAATTATACAGGTTTAGGAAATATAGCTTT??????????????????????????????????????????????????????????????????????????????????????????????????????
>Rickettsia_sp_ZambiaAS124_R_AB795209
TTATTTCAAAAAGCAATACAACAAGGTCTTAAAGCCGCTTTATTCACCACCTCAACCGCAGCGATAATGCTGAGTAGTAGCGGGGCACTCGGTGTTGCTG---CA---GGTGTTATTTCTAC---TAATAATGCAGCATTTAGTAATTTTGCTGCTGCCAATAATTGGAATGAGATAACGGCTGAAGGGGTAGTTAATGGTACTCCTGCTGGTGGTCCTCAA---GACAATGAGGCATTTACTTACGGTGGTGATCATGCTATCACTGCAGATGAAGCCGGTCGTATTGTTACGGCTATAAATGTTGCGGGTACTACTC------CCGTAGGTCTAAATATTACTCAAAATACCGTCGTTGGTTCGATTGTGACGGGAGGTAACTTGTTGCCTGTTACTATTACTGCCGGCAAAAGCTTAACTTTAAACGGTACTAATGCTGTTGCTGCAAATCATGGTTTTGATGCTCCTGCCGATAATTATACAGGTTTAGGAAATATAACTTT??????????????????????????????????????????????????????????????????????????????????????????????????????
>Rickettsia_sp_ZambiaAS62_R_AB795205
TTATTTCAAAAGGCAATTCAAAAAGGTCTTAAAACCGCTTTATTCACCACCTCAACCGCAGCATTAATGCTGAGTAGTAGCGGGGTGTTGGGTGTTGCTG---CG---GGTGTTATTTCTAT---TAATGATGCAGCATTTAGTGATCTTGCTGCTGCCGGTAATTGGAATGAGATAACGGCTAAAGGAGTAGCTAATGGTACTCCTGCTAACGGTCCTCAA---GACAATAAGGCATTTACTTACGGTGGTAATCATAATATCACTGCAGATGGAGTCGGTCGTATTATTACGGCTATAAATGTTGCGGCTACTAATC------CTGGAGGCCTAAATATTACTGAAAATACCAGCGTCGGTTCTATTGTTACAGGGGGTAACTTGTTGCCCGTTACTATTACTGCCGGCAAAGGTTTAACTTTAACCGGTACTGCTGCGGTTGTTGCAAATCATGGTTTTGATGCTGCTGCTGATACTTATACGGGTTTAGGAAATATAACTTT??????????????????????????????????????????????????????????????????????????????????????????????????????
>TYPE_C_R_antechini_DQ372955
??????????????????????????TCTTAAAGCCGCTTTATTCACTACCTCAACCGCAGCGATAATGCTGAGTAGTAGCGGGGCACTCGGTGTTGCTG---CA---GGTGTTATTGCTAC---TAATAATGCAGCATTTAGTGATCTTGCTGTTGCCAATAATTGGAATGAGATAACGGCTGGAGGGGTAGCTAATGGTACTCCTGCTGGCGGTCCTCAA---AACAATGGGGCATTTACTTACGGTGGTGATCATACTATCACTGCAGATGCAGTTGATCGTATTATTACGGCTATAAATGTTGCGGGTACTACTC------CCGTAGGTCTAAATATTGCTCAAAATACCGTCGTTGGTTCGATTATGACGGGAGGTAACTTGTTGCCTGTTACTATTACTGCCGGCAAAAGCTTAACTTTAAACGGTACTAATGCTGTTGCTGCAAATCATGGTTTTGATGCTCCTGTCGATAATTATACAGGTTTAGGAAATATAACTTTAGGGGGAGCGAATGCTGCACTAATTATACAATCT---GCAACCCCGGCAAAGTTAACACTTGCAGGAAATATAGATGGAG??????????????????????
>TYPE_C_R_barbariae_Sardinia_EU272186
????????????GCAATACAACAAGGTCTTAAAGCCGCTTTATTCACCACCTCAACTGCAGCGATAATGCTGAGTAGTAGCGGGGCACTCGGTGTTGCTG---CA---GGTGTTATTGCTAC---TAATAATGCAGCATTTAGTGATAATGTTGACAATAATAATTGGAATGGGATAACGGCTGCAGGGGTAGCTAATGGTAATCCTGCTGGTAGTCCTCAA---AACAATTGGGCATTTACTTACGGTGGTGATTATATTATCACTGCAGATGCAGCCAATCGTATTATTACGGCTATAAATGTTGCGGGTACTACTC------CCGTAGGTCTAAATATTGTTCAAAATACCGTTGTTGGTTCGATTATAACGGGAGGTAACTTGTTGCCTGTTACTATTACTGCCGGCAAAAGCTTCACTTTAAACGGTAATAATGCTGTTGCTGCAAATCATGGTTTTGATGCTCCTGCCGATAATTATACAGGTTTAGGAAATATAGTTTTAGGGGGAGCGAATGCTGCACTAATTATACAATCT---GCAGCCCCGGCAAAGATAACACTTGCAGGCGATATAAATGGAAGAGGTATAATAACTGTCAAGAC
>TYPE_C_R_rioja_DER204_GQ404429
TTATTTCAAAAAGCAATACAACAAGGTCTTAAAGCCGCTTTATTCACCACCTTAACCGCAGCGATAATGCTGAGTAGTAGCGGGGCACTCGGTGTTGCTG---CA---GGTGTTATTTCTAC---TAATAATGCAGCATTTAATGATCTTGCTATTGCCAATAATTGGAATGAGATAACGGCTAGAGGGGTAGCTAATGGTACTCCTGCTGGTGGTCCTCAA---GACAATGGGGCATTTACTTACTGTGGTGATCATACTATCACTGCAGATGAAGCGGGTCGTATTATTACGGCTATAAATGTGGCGGGTACTACTC------CCGTAGGTCTAAATATTACTCAAAATACCGTAGTTGGTTCGATTGTGACGGGAGGTAACTTGTTGCCTTTTACTATTACTGCCAGCAAAAGCTTAACTTTAAACGGTACTAATGCTGTTGCTGCAAATCATGGTTTTGATGCTCCTGCCGATAATTATACAGGTTTAGGAAATATAACTTT??????????????????????????????????????????????????????????????????????????????????????????????????????
>TYPE_R_africae_ESF5_CP001612
TTATTTCAAAAAGCAATACAACAAGGTCTTAAAGCCGCTTTATTCACCACCTCAACCGCAGCGATAATGCTGAGTAGTAGCGGGGCACTCGGTGTTGCTG---CA---GGTGTTATTGCTACTAATAATAATGCAGCATTTAGTGATAATGTTGGCAATAATAATTGGAATGAGATAACGGCTGCAGGGGTAGCTAATGGTAATCCTGCTGGCAGTCCTCAA---AACAATTGGGCATTTACTTACGGTGGTGATTATACTATCACTGCAGATGCAGCCGATCGTATTATTACGGCTATAAATGTTGCAGGTACTACTC------C??????????????????????????????????????????????????????????????????????????????????????????????????????????????????????????????????????????????????????????????????????????????????????????????????????????????????????????????????????????????????????????????????????????????????????????
>TYPE_R_amblyommii_An13_DQ517292
?????????AAAGCAATACAACAAGGTCTTAAGGCCGCTTTATTCACCACCTCAACTGCAGCGATAATGCTGAGTAGTAGCGGGGCACTCGGTGTTGCTG---CA---GGTGTTATTTCTACTAATAATGATGCAGCATTTAATGATCTTGCTGCTGTCAATAATTGGAATGAGATAACGGCTGAAGGGGTAGCTAATGGTACTCCTGCTAACGGTCCTCAA---GACAATAGGGCATTTACTTACGGTGGTGATCATACTATCACTGCAAATGAAGCCGGTCGTATTATTACGGCTATAAATGTTGCGGGTACTACTC------CCGTAGGTCTAAATATTACTCAAAATACCGTCGTTGGTTCGATTGTGACGGGAGGTAACTTGTTGCCTGTTACTATTACTGCCGGCAAAAGCTTAACTTTAAACGGTACTAATGCTGTTGCTGCAAATCATGGTTTTGATGCTCCTGCCGATAATTATGCAGGTTTAGGAAA???????????????????????????????????????????????????????????????????????????????????????????????????????????????
>TYPE_R_argasii_T170B_JQ727681
TTATTTCAAAAAGCAATACAACAAGGTCTTAAAGCCGCTTTATTCACCACCTCAACCGCAGCGATAATGCTGAGTAGTAGTGGGGCACTCGGTGTTGCTG---CA---GGTGTTATTGCTACTAATAATGATGCAGCATTTAGTAATGATGTTGCTGCCAATAATTGGAATGAGATAACGGCTAGAGGGGTAGCTAATGGTAATCCTGCTGGCGGTCCTCAA---AACAATTGGGCATTTACTTACGGTGGTGATTATACTATCACTGCAGATGTAGTCGATTGTATTATTAAGGCTATAAATGTTGCGGGTACTACTC------CCGTAGGTCTAAATATTGCTCAAAATACCGTCGTTGGTTCGATTATAACGGGAGGTAACTTGTTGCCTGTTACTATTACTGCCGGCAAAAGCTTCACTTTAAATGGTAATAATGCTGTTGCTGCAAATCATGGTTTTGATGCTCCTGCCGATAATTATACAGGTTTAGGAAATATAACTTTAGGGGGAGCGAATGCTGCACTAA???????????????????????????????????????????????????????????????????????????????
>TYPE_R_canadensis_2678_EF160122
????????????????????????????????????GCTTTATTCACCACCTCAACCGCAGCATTAATGCTGAGTAGTAGTGGGACATTGGGTGTTGCAA---AT---GGTGTTATTTCTAATAATAATAATGCAGCATTTAGTGATAATATTGGTGCTAATAATTGGCATGGTATAACGCAGGCAGGAGCAGATAATGCTCAAGGTGTTGCCGGACCTCAA---GATAATTATGCATTTACTTACGGTGGTGATCA???????????????????????????????????????????????????????????????????????????????????????????????????????????????????????????????????????????????????????????????????????????????????????????????????????????????????????????????????????????????????????????????????????????????????????????????????????????????????????????????????????????????????????????????
>TYPE_R_conorii_caspia_A167_U43791
TTATTTCAAAAAGCAATACAACAAGGTCTTAAAGCCGCTTTATTCACCACCTCAACCGCAGCGATAATGCTGAGTAGTAGCGGGGCACTCGGTGTTGCTG---CA---GGTGTTATTGCTACTAATAATAATGCAGCATTTAGTGATAATGTTGGCAATAATAATTGGAATGAGATAACGGCTGCAGGGGTAACTAATGGTACTCCTGCTGGCAGTCCTCAA---AACAATTGGGCATTTACTTACGGTGGTGATTATACTATCACTGCAGATGCAGCCGATCGTATTATTACGGCTATAAATGTTGCGGATACTACTC------CCGTAGGTCTAAATATTGCTCAAAATACCGTCGTTGGTTCGATTGTAACGAGAGGTAACTTGTTGCCTGTTACTATTACTGCCGGCAAAAGCTTAACTTTAAACGGTAATAATGCTGTTGCTGCAAATCATGGTTTTGGTGCTCCTGCCGATAATTATACAGGTTTAGGAAATATAGCTTTAGGGGGAGCGAATGCTGAACTAATTATACAATCT---GCAGCCCCGGCAAAGATAACACTTGCAGGCAATATAAATGGAGGAGGTATAATAACTGTCAAGAC
>TYPE_R_conorii_subsp_conorii_Malish7_NC003103
TTATTTCAAAAAGCAATACAACAAGGTCTTAAAGCCGCTTTATTCACCACCTCAACCGCAGCGATAATGCTGAGTAGTAGCGGGGCACTCGGTATTGCTGTTTCA---GGTGTTATTGCTACTAATAATAATGCAGCATTTAGTGATAATGTTGGC---AATAATTGGAATGAGATAACGGCTGCAGGGGTAGCTAATGGTACTCCTGCTCGCGGTCCTCAA---AACAATTGGGCATTTACTTACGGTGGTGATTATACTATCACTGCAGATGTAGCCGATCATATTATTACGGCTATAAATGTTGCGGATACTACTC------CCATAGGTCTAAATATTGCTCAAAATACCGTCGTTGGTTCGATTGTAACGGGAGGTAACTTGTTGCCTGTTACTATTACTGCCGGCAAAAGCTTAACTTTAAACGGTAATAATGCTGATGCTGCAAATCATGGTTTTGGTGCTCCTGCCGATAATTATACAGGTTTAGGAAATATAGCTTTAGGGGGAGCGAATGCTGCACTAATTATACAATCT---GCAGCCCCGGCAAAGATAACACTTGCAGGCAATATAAATGGAGGAGGTATAATAACTGTCAAGAC
>TYPE_R_conorii_subsp_israelensis_ISTTCDC1_U43797
TTATTTCAAAAAGCAATACAACAAGGTCTTAAAGCCGCTTTATTCACCACCTCAACCGCAGCGATAATGCTGAGTAGTAGCGGGGCACTCGGTGTTGCTG---CA---GGTGTTATTGCTACTAATAATAATGCAGCATTTAGTGATAATGTTGGCAATAATAATTGGAATGAGATAACGGCTGCAGGGGTAGCTAATGGTACTGTTGCTGGCGGTCCTCAA---AACAATTGGGCATTTACTTACGGTGGTGATTATACTATCACTGCAGATGTAGCCGATCGTATTATTACGGCTATAAATGTTGCGGATACTACTC------CCGTAGGTCTAAATATTGTTCAAAATACCGTCGTTGGTTCGATTGTAACGAGAGGTAACTTGTTGCCTGTTACTATTACTGCCGGCAAAAGCTTAACTTTAAACGGTAATAATGCTGTTGCTGCAAATCATGGTTTTGGTGCTCCTGCCGATAATTATACAGGTTTAGGAAATATAGCTTTAGGGGGAGCGAATGCTGCACTAATTATACAATCT---GTAGCCCCGGCAAAGATAACACTTGCAGGCAATATAAATGGAGGAGGTATAATAACTGTCAAGAC
>TYPE_R_conorii_subsp_raoultii_Khabarovsk_AH015610
TTATTTCAAAAAGCAATACAACGAGGTCTTAAAGCCGCTTTATTCACCACCTCAACCGCAGCGATAATGCTGAGTAGTAGCGGGGCACTCGGTGTTGCTG---CA---GGTGTTATTTCTAC---TAATAATGCAGCATTTAATGATCTTGCTGTTGCCAATAATTGGAATGAGATAACGGCTAGAGGGGTAGCTAATGGTACTCCTGCTGGTGGTCCTCAA---GACAATGGGGCATTTACTTACGGTGGTGATCATACTATCACTGCAGATGAAGCAGGTCGTATTATTACGGCTATAAATGTTGCGGGTACTACTC------CCGTAGGTCTAAATATTACTCAAAATACCGTCGTTGGTTCGATTGTGACGGGAGGTAACTTGTTGCCTGTTACTATTACTGCCGGCAAAAGCTTAACTTTAAACGGTACTAATGCTGTTGCTGCAAATCATGGTTTTGATGCTCCTGCCGATAATTATACAGGTTTAGGAAATATAACTTTAGGGGGAGCGAATGCTGCACTAATTATACAATCT---GTAACCCCGGCAAAGATAACACTTGCAGGAAATATAGATGGAGGAGGTATAATAACTGTCAATAC
>TYPE_R_fournieri_AUS118_KF666477
TTATTTCAAAAAGCAATACAACAAGGTCTTAAAGCCGCTTTATTCACCACCTCAACCGCAGCGATAATGCTGAGTAGTAGTGGGGCACTCGGTGTTGCTG---CA---GGTGTTATTGCTACTAATAATGATGCAGCATTTAGTAATAATGCTGCTGCCAATAATTGGAATGAGATAACGGCTGGAGGGGTAGCTAATGGTACTCCTGCTGGCGGTCCTCAA---AACAATTGGGCATTTACTTACGGTGGTGATTATACTATCACTGCAGATGTAGTCGATCGTATTATTACGGCTATAAATGTTGCGGGTACTACTC------CCGTAGGTCTAAATATTGCTCAAAATACCGTCGTTGGTTCGATTATAACGGGAGGTAACTTGTTGCCTGTTACTATTACTGCCGGCAAAAGCTTAACTTTAAACGGTACTAATGCTGTTGCTGCAAATCATGGTTTTGATGCTCCTGCCGATAATTATACAGGTTTAGGAAATATAACTTTAGGGGGAGTGAATGCTGAACTAATTATACAATCT---GCAACCCCGGCAAAGATAACACTTGCAGGAAATATAGATGGAGGAGGTATAATAACTGTCAAGAC
>TYPE_R_gravesii_BWI1_DQ269437
??????????????????????????TCTTAAAGCCGCTTTATTCACCACCTCAACCGCAGCGATAGTGCTGAGTAGTAGCGGGGCACTCGGTGTTGCTG---CA---GGTGTTATTTCTAC---TAATAATGCAGCATTTAGTGATCTTGCTGTTGCCAATAATTGGAATGAGATAACGGCTGAAGGGGTAGCTAATGGTGCTCCTGCTGACGGTCCTCAA---GACAATTGGGCATTTACTTACGGTGGTGATCATACTATCACTGCAGATAAAGTCGGTCGTATTATTACGGCTATAAATGTTGCGGGTACTACTC------CCGTAGGTCTAAATATTACTCAAAATACCGTCGTTGGTTCGATTATGACGGGAGGTAACTTGTTGCCTGTTACTATTACTGCCGGCAAAAGCTTAACTTTAAATGGTACTAATGCTGTTGCTGCAAATCATGGTTTTGATGCTCCTGCCGATAATTATACAGGTTTAGGAAATATAACTTTAGGGGGAGTGAATGCTGCACTAATTATACAATCT---GCAACCCCGGCAAAGATAACACTTGCAGGAAATATATATGGAG??????????????????????
>TYPE_R_honei_RB_AF018075
TTATTTCAAAAAGCAATACAACAAGGTCTTAAAGCCGCTTTATTCACCACCTCAACCGCAGCGATAATGCTGAGTAGTAGCGGGGCACTTGGTGTTGCTA---CA---GGTGTTATTGCTACTAATAATAATGCAGCATTTAGTGATAATGTTGGCAATAATAATTGGAATGAGATAACGGCTGCAGGGGTAGCTAATGGTAATCCTGCTGGCAGTCCTCAA---AACAATTGGGCATTTACTTACGGTGGTGATTATACTATCACTGCAGATGCAGCCGATCGTATTATTACGGCTATAAATGTTGCGGGTACTACTC------CCGTAGGTCTAAATGTTGCTCAAAATACCGTCGTTGGTTCGATTATAACGAGAGGTAACTTGTTGCCTGTTACTATTACTGCCGGCAAAAGCTTAACTTTAAACGGTACTAATGCTGTTGCTGCAAATCATGGTTTTGATGCTCCTGCCAATAGTTATACAGGTTTAGGAAATATAGCTTTAGGGGGAGCGAATGCTGCACTAATTATAGAATCT---GCAGCCCCGGCAAAGATAACACTTGCAGGAAATATAGATGGAGGAGGTATAATAACTGTCAATAC
>TYPE_R_honei_subsp_marmionii_KB_DQ309096
TTATTTCAAAAAGCAATACAACAAGGTCTTAAAGCCGCTTTATTCACCACCTCAACCGCAGCGATAATGCTGAGTAGTAGCGGGGCACTTGGTGTTGCTA---CA---GGTGTTATTGCTACTAATAATAATGCAGCATTTAGTGATAATGTTGGCAATAATAATTGGAATGAGATAACGGCTGCAGGGGTAGCTAATGGTAATCCTGCTGGCAGTCCTCAA---AACAATTGGGCATTTACTTACGGTGGTGATTATACTATCACTGCAGATGCAGCCGATCGTATTATTACGGCTATAAATGTTGCGGGTACTACTC------CCGTAGGTCTAAAGGTTGCTCAAAATACCGTCGTTGGTTCGATTATAACGAGAGGTAACTTGTTGCCTGTTACTATTACTGCCGGCAAAAGCTTAACTTTAAACGGTACTAATGCTGTTGCTGCAAATCATGGTTTTGATGCTCCTGCCAATAGTTATACAGGTTTAGGAAATATAGCTTTAGGGGGAGCGAATGCTGCACTA????????????????????????????????????????????????????????????????????????????????
>TYPE_R_japonica_YH_D28766
TTATTTCAAAAAGCAATACAACAAGGTCTTAAAGCCGCTTTATTCACCACCTCAACCGCAGCGATAATGCTGAGTAGTAGTGGGGCACTCGGTGTTGCTG---CA---GGTGTTATTGCTACTAATAATGATGCAGCATTTAGTAATGATGCTGCTGCCAATAATTGGAATCAGATAACGGCTAGAGGGGAAGCTGATGGTAATCCTGCTGGTGGTCCTCAA---AACAATTGGGCATTTACTTACGGTGGTGATTATACTATCACTGCAGATGTAGTCAATTGTATTATTAAGGCTATAAATGTTGCGAATACTAATC------CCGTAGGTCTAAATATTGCTCAAAATACCGTCGTTGGTTCGATTATAACGGGAGGTAACTTGTTGCCTGTTACTATTACTGCCGGCAAAAGCTTAACTTTAAATGGTAATAATGCTGTTGCTGCAAATCATGGTTTTAATGCTCCTGCCGATAATTATACAGGTTTAGGAAATATAACTTTAGGGGGAGTGAATGCTGAACT?????????????????????????????????????????????????????????????????????????????????
>TYPE_R_lusitaniae_CEVDIPoTiRo_JQ771935
TTATTTCAAAAAGCAATTCAAAAAAGTCTTAAGACCGCTTTATTCACCACCTCAACCGCGGCAATAATGCTGAGTAGTAGCGGGGCATTTGGTGTCGCTG---CG---GGTGTTATTTCTGT---TAATGATGCAGCATTTAGTGAACTTGCTGTTGCCAATACTTGGAATGAGATAACGGCTGAAGGAGCAGCTAATGGTAATCCTGCTGGCGGTCCTCAA---GACAATGAGGCATTTACTTACGGTGGGGATCATACTATCACTGCAGATGAAGCTGCTCGTATTATTACGGCTATAAATGTTGCAGGTACTACTC------CCGTAGTTCTAAATATTACTCAAAATACCAGCGTCGGTTCTATTGTTACAGGCGGTAACTTGTTACCTGTTACTATCGTTGACGGCAAAAGCTTAACTTTAATCGGTACTGAGGCAGTTGCCGCAGACCATGGCTTTGATGCTGCCGCTGATACTTATACAGGTTTAGGAAATATAACTTT??????????????????????????????????????????????????????????????????????????????????????????????????????
>TYPE_R_massiliae_Mtu1_U43799
TTATTGCAAAAAGCAATACAACAAGGTCTTAAAGCCGCTTTATTCACCACCTCAACTGCAGCGATAATGCTGAGTAGTAGCGGGGTACTCGGTGTTGCTG---TA---GGTGTTATTTCTACTAATAATAATGCAGCATTTAGTGATCTTGCTGTTGCCAATAATTGGAATGATATAACGGCTCAAGGGGTAGCTAATGGTACTCCTGTTGACGGTCCTCAA---AATGGTATGGCATTTACTTACGGTGGTGATCATACTATCACTGCAGATGAAGCCGGTCGTATTATTACGGCTATAAATGTTGCGGGTACTACTC------CCGTAGGTCTAAATATTACTCAAAATACCGTCGTTGGTTCGATTGTGACGGGAGGTAACTTGTTGCCTGTTACTATTACTGCCGGCAAAAGCTTAACTTTAAACGGTACTAATGCTGTTGCTGCAAATCATGGTTTTGATGCTCCTGCCGATAATTATACAGGTTTAGGAAATATAACTTTAGGGGGAGCGAATGCTGCACTAATTATACAATCT---GTAACCCCGGCAAAGATAACACTTGCAGGAAATATAGATGGAGGAGGTATAATAACTGTCAATAC
>TYPE_R_monacensis_IrR_Munich_AH015165
TTATTTCAAAAGGCAATTCAAAAAGGTCTTAAAACCGCTTTATTCACCACCTCAACCGCAGCATTAATGCTGAGTAGTAGCGGGGCGTTGGGTGTTGCTG---CG---GGTGTTATTTCTAT---TAATGATGCAGCATTTAGTGATCTTGCTGCTGCCGGTAATTGGAATAAGATAACGGCTGGAGGAGTAGCTAATGGTACTTCTGTTAACGGTCCTCAA---GACAATAAGGCATTTACTTACGGTGGTCGTCATATTATCACTGCAGATAAAGTCGGTCGTATTATTACGGCTATAAATGTTGCGGCTACTAATC------CTATAGGCCTAAAGATTGCTGAAAATACCAGCGTCGGTTCTATTGTTACAGATCATAACTTGTTGCCTGTTAATATTACTGCCGGCAAAAGTTTAACTTTAACCGGTACTGCTGCGTTTGTTCCACGTCATGGTGTTGGTGCTTTTGCTGATACTTATACGGGTTTAGGAAATATAACTTTAGGGGGAGCGAATGCTGAACTAATTATGCAATCT---GCAACTCCGGCAAAGATAACACTTACAGGAAATATAGATGGAGGAGGTATAATAACTGCCAATAC
>TYPE_R_montanensis_VR611_U43801
TTATTTCAAAAAGCAATACAACAAGGTCTTAAAGCCGCTTTATTCACCACCTCAACCGCAGCGATAATGCTGAGTAGTAGCGGGGCATTCGGTGTTGTTG---CG---GGTGTTATTTCTAA---TAATGATGCAGCATTTAGTAATTTGGCTGCTGTCAATAATTGGAATGAGATAACGGTTGGAGGGGTAACTAATGGTACTCCTGCTGACGGTCCTCGA---GACAATGTGGCATTTACTTACGGTGGTGATCATACTATCACTGCAGATAAAGTCGGTCGTATTATTACGGCTATAAATGTTGCGGGTACTACTC------CTGTAGGTCTAGATATTACTCAAAATACCGTCGTTGGTTCGATTGTGACGGGAGGTAACTTGTTGCCTGTTACTATTATTGCCGGCAAAAGCTTAACTTTAAACGGTGCTAATGCTATTGTTGCAAATCATGGTTTTGATGCTCCTGCCGATAATTATACAGGTTTAGGAAATATAACTTTAGGGGGAGCGAATGCTGAACTAATTATACAATCT---GCAACTCCGGCAAAGATAACACTTGCAGGAAATATAGATGGAGGAGGTATAATAACTGTCAATAC
>TYPE_R_monteiroi_Intervales_MK166031
????????????????????????????????????????????????????????TGCAGCATTGATGCTGAGTAGTAGCGGGGCATTAGGTGCTGCTGTCGCAAATGGTGTTATTTCTAATAATCCTGCAGCAGCATTTAG------TGCTGGTGCTGGTCATTGGCATGGTATAACGAATGTAGGAGCAGATAATGGTAATGATGTTGGCGGACCTCAA---GACAATTATGCAGTTACTTTCGGTGGTAATCATATGATCAATGCAGATGTAGCTAACCGTGTTATTCGGGCTATAAATGTTGCAAATACTCATC------CCGAAGGCTTAAGTATCAATGAAAATACCAAAGTCGGTTCTATTGTTACAGGAAATAACTTGTTAC?????????????????????????????????????????????????????????????????????????????????????????????????????????????????????????????????????????????????????????????????????????????????????????????????????????????????????????
>TYPE_R_parkeri_Maculatum20_U43802
TTATTTCAAAAAGCAATACAACAAGGTCTTAAAGCTGCTTTATTCACCACCTCAACCGCAGCGATAATGCTGAGTAGTAGCGGGGCACTCGGTGTTGCTG---CA---GGTGTTATTGCTACTAATAATAATGCAGCATTTAGTGATGATGTTAACAATAATAATTGGAGTGAGATAACGGCTGCAGGGGTAGCTAATGGTGTTCCTGCTGGCAGTCCTCAA---AACAATTGGGCATTTACTTACGGTGGTGATTATACTATCACTGCAGATGCAGCCGATCGTATTATTACGGCTATAAATGTTGCGGGTACTACTC------CCGTAGGTCTAAATATTGCTCAAAATACCGTTGTTGGTTCGATTATAACGGGAGGTAACTTGTTGCCTGTTACTATTACTGCCGGCAAAAGCTTAACTTTAAACGGTAATAATGCTGTTGCTGCAAATCATGGTTTTGATGCTCCTGCCGATAATTATACAGGTTTAGGAAATATAGCTTTAGGGGGAGCGAATGCTGCATTAATTATACAATCT---GCAGTCCCGGCAAAGATAACACTTGCAGGCAATATAAATGGAGGAGGTATAATAACTGTCACGAC
>TYPE_R_peacockii_Skalkaho_AH013412
TTATTTCGAAAAGCAATACAACAAGGTCTTAAAGCCGCTTTATTCACCACCTCAACCGCAGCGATAATGCTGAGTAGTAGCGGGGCACTCGGTGTTGCTG---CA---GGTGTTGTTGCTACTGATAATCATGCAGCATTTAGTGATAATATTGGCAATGGTAATTGGAATGAGATAACGGCTGAAGGGTTAATTATTATTACTCCTGCTGACAGTCCTCAA---AACAATTGGGCATTTACTTACGGTGGTGATTATACTATCACTGCAGATGTAGCCGATCATATTATTACGGCTATAAATGTTGCGGATACTACTC------CT-TAGATCTAAATATTGCTCAAAATACCGTCTTTGGTTCGATTATAACGAGAGGTAACTTGTTGCCTGTTACTATTACTGCCGGCAAAAGCTTAACTTTAAATGGTAATAATGCTGTTGCTGCAAATCATGGTTTTGATGCGCCTGCCGATAATTATACAGGTTTAGGAAATATAGATTTAGAGGGAGCGAATGCTGCACTAATTATACAATCT---GCAGCTCCGGCAAAGATAACACTTGCAGGAAATATAGATGGAGGAGGTATAATAACTGTCAAGAC
>TYPE_R_rhipicephali_376_U43803
TTATTTCAAAAAGCAATACAACAAGGTCTTAAAGCCGCTTTATTCACCACCTCAACCGCAGCGATAATGCTGAGTAGTAGCGGGGCACTCGGTGTTGCTG---TA---GGTGTTATTTCTACTAATAATAATGCAGCATTTAGTGATCTTGCTGTTGCCAATAATTGGAATGATATAACGGCTAAAGGGGTAGCTAATGGTACTCCTGTTGACGGTCCTCAA---AATGGTATGGCATTTACTTACGGTGGTGATCATACTATCACTGCAGATGAAGCCGGTTGTATTATTACGGCTATAAATGTTGCGGGTACTACTC------CCGTAGGTCTAAATATTACTCAAAATACCGTCGTTGGTTCGATTGTGACGGGAGGTAACTTGTTGCCTGTTACTATTACTGCTGGCAAAAGCTTAACTTTAAACGGTACTAATGCTGTTGCTGCAAATCATGGTTTTGATGCTCCTGCCGATAATTATACAGGTTTAGGAAATATAACTTTAGGGGGAGCGAATGCTGCACTAATTATACAATCT---GTAACCCCGGCAAAGATAACACTTGCAGGCAATATAGATGGAGGAGGTATAATAACTGTCAATAC
>TYPE_R_rickettsii_Iowa_CP018914
TTATTTAAAAAAGCAATACAACAAGGTCTTAAAGCCGCTTTATTCACCACCTCAACCGCAGCGATAATGCTGAGTAGTAGCGGGGCACTCGGTGTTGCTA---CA---GGTGTTATTGCTACTAATAATAATGCAGCATTTAGTAATAATGTTGGCAATAATAATTGGAATGAGATAACGGCTGCAGGGGTAGCTAATGGTACTCCTGCTGGCGGTCCTCAA---AACAATTGGGCATTTACTTACGGTGGTGATTATACTGTCACTGCAGATGCAGCCGATCGTATTATTAAGGCTATAAATGTTGCGGGTACTACTC------C??????????????????????????????????????????????????????????????????????????????????????????????????????????????????????????????????????????????????????????????????????????????????????????????????????????????????????????????????????????????????????????????????????????????????????????
>TYPE_R_sibirica_sibirica_246_U43807
TTATTTCAAAAAGCAATACAACAAGGTCTTAAAGCCGCTTTATTCACCACCTCAACCGCAGCGATAATGCTGAGTAGTAGCGGGGCACTCGGTGTTGCTG---CA---GGTGTTATTGCTACTAATAATAATGCAATATTTAGTGATAATGTTGGCAATAATAATTGGAATGAGATAACGGCTGCAGGGGTAGCTAATGGTACTCCTGCTGGCGGTCCTCAA---AACAATTGGGCATTTACTTACGGTGGTGATTATACTATCACTGCAGATGCAGCTGATCGTATTATTACGGCTATAAATGTTGCGGGTACTACTC------CCGTAGGTCTAAATATTGCTCAAAATACCGTTGTTGGTTCGATTATAACGGGAGGTAACTTGTTGCCTGTTACTATTACTGTCGGCAAAAGCTTAACTTTAAACGGTAATAATGCTGTTGCTGCAAATCATGGTTTTGATGCTCCTGCCGATAATTATACAGGTTTAGGAAATATAGCTTTAGGGGGAGCGAATGCTGCACTAATTATACAATCT---GCAGCCCCGGCAAAGATAACACTTGCAGGCAATATAAATGGGGGAGGTATAATAACTTTCAAGAC
>TYPE_R_sibirica_subsp_mongolitimonae_HA91_U43796
TTATTTCAAAAAGCAATACAACAAGGTCTTAAAGCCGCTTTATTCACCACCTCAACCGCAGCGATAATGCTGAGTAGTAGCGGGGCACTCGGTGTTGCTG---CA---GGTGTTATTGCTACTAATAATAATGCAACATTTAGTGATAATGTTGGCAATAATAATTGGAATGAGATAACGGCTGCAGGGGTAGCTAATGGTGCTCCTGCTGGCGGTCCTCAA---AACAATTGGGCATTTACTTACGGTGGTGATTATACTATCACTGCAGATGCAGCCGATCGTATTATTACGGCTATAAATGTTGCGGGTACTACTC------CCGTAGGTCTAGATATTGCTCAAAATACCGTTGTTGGTTCGATTATAACGGGAGGTAACTTGTTGCCTGTTACTATTACTGCCGGCAAAAGCTTAACTTTAAACGGTAATAATGCTGTTGCTGCAAATCATGGTTTTGATGCTCCTGCCGATAATTATACAGGTTTAGGAAATATAGCTTTAGGGGGAGCGAATGCTGCACTAATTATACAATCT---GCAGCCCCGGCAAAGATAACACTTGCAGGCAATATAAATGGAGGAGGTATAATAACTGTCAAGAC
>TYPE_R_slovaca_13B_U43808
TTATTTCAAAAAGCAATACAACAAGGTCTTAAAGCCGCTTTATTCACCACCTCAACCGCAGCGATAATGCTGAGTAGTAGCGGGGCACTCGGTGTTGCTG---CA---GGTGTTATTGCTACTAATAATAATGCAGCATTTAGTGATAATGTTGGCAATAATAATTGGAATGAGATAACGGCTGGAGGGGTAGCTAATGGTACTCCTGCTGGCAGTCCTCAA---AACAATTGGGCATTTACTTACGGTGGTGATTATACTATCACTGCAGATGCAGCCGATCGTATTATTACGGCTATAAATGTTGCGGGTACTACTC------CCGTAGGTCTAAATATTGCTCAAAATACCGTCGTTGGTTCGATTATAACGAGAGGTAACTTGTTGCCTGTTACTATTAATGCCGGCAAAAGCTTAACTTTAAACGGTAATAATGCTGTTGCTGCAAATCATGGTTTTGATTCTCCTGCCGATAATTATACAGGTTTAGGAAATATAGCTTTAGGGGGAGCGAATGCTGCACTAATTATACAATCT---GCAGCCCCGGCAAAGATAACACTTGCAGGAAATATAAATGGAGGAGGTATAATAACTGTCAAGAC
>TYPE_R_tamurae_subsp_buchneri_ISO7_JFKF01000169
TTATTTCAAAAGGCAATTCAAAAAGGTCTTAAAACCGCTTTATTCACCACCTCAACCGCAGCATTAATGCTGAGTAGTAGCGGGGCGTTGGGTGTTGCTG---CG---GGTGTTATTTCTAC---TAATGATGCAGTATTTAGTGATTTTGCTGCTGCCGGTAATTGGAATAAGATAACGGCTGGAGGAGTAGCTAATGGTACTCATGTTGACGGTCCTCAA---GACAATAAGGCATTTACTTACGGTGGTAATCATACTATCACTGCAGATGAAGTCGGTCGTATTATTACGGCTATAAATGTTGCGGCTACTAATC------CTGGAGGCCTAAATATTACTGAAAATACCAGCGTTGGTTCTATTGATACAGATGGTAACTTGTTGCCTGTTACTATTACTGCCGGCAAAAGTTTAACTTTAACCGGTACTGCTGCGGTTGTTGCACATCATGATTTTGGTGCTTTTGCTGATACTTATACGGGTTTAGGAAATATAACTTTAGGGGGAGCGAATGCTGGACTAATTATACAATCT---GCAACTCCGGCAAAGATAACACTTACAGAAAATATAGATGGAAGAGGTATAATAACTGCCAATAT
>TYPE_R_tamurae_subsp_tamurae_AT1_DQ103259
TTATTTCAAAAGGCAATTCAAAAAGGTCTTAAAACTGCTTTATTCACCACCTCAACCGCAGCATTAATGCTGAGTAGTAGCGGGGCGTTGGGTGTTGCTG---CG---GGTGTTATTTCTAC---TAATGATGCAGCATTTAGTGATCTTGCTGCTGCCGGTAATTGGAATGAGATAACGGCTGAAGGAGTAGCTAATGGTACTCCTGCTAACGGTCCTCAA---GACAATAAGGCATTTACTTACGGTGGTAATCATAATATCACTGCAGATGAAGTCGGTCGTATTATTACGGCTATAAATGTTGCGGCTACTAATC------CTGGAGGCCTAAATATTACTGAAGATACCAGCGTCGGTTCTATTGTTACAGGGGGTAACTTGTTGCCTGTTACTATTAATGCCGGCAAAAGTTTAACTTTAACCGGTACTGCTACGGTTGTTGCAAATCATGGTTTTGATGCTGCTGCTGATACTTATACTGGTTTAGGAAATATAACTTTAGGGGGAGCGAATGCTGGACTAATTATACAATCT---GCAACTCCGGCAAAGATAACACTTACAGGAAATATAGATGGAGGAGGTATAATAACTGCCAATAC
>TYPE_R_vini_Breclav_KT326194
TTATTTCAAAAAGCAATACAACAAGGTCTTAAAGCCGCTTTATTCACCACCTCAACCGCAGCGATAATGCTGAGTAGTAGTGGGGCACTCGGTGTTGCTG---CA---GGTGTTATTGCTACTAATAATGATGCAGCATTTAGTAATAATGTTGCTGCCAATAATTGGAATGAGATAACGGCTGGAGGGGTAGCTAATGGTACTCCTGCTGGCGGTCCTCAA---AACAATTGGGCATTTACTTACGGTGGTGATTATACTATCACTGCAGATGTAGTCGATCGTATTATTACGGCTATAAATGTTGAGGGTACTACTC------CCGTAGGTCTAAATATTGCTCAAAATACCGTCGTTGGTTCGATTATAACGGGAGGTAACTTGTTGCCTGTTACTATTACTGCCGGCAAAAGCTTAACTTTAAACGGTACTAATGCTGTTGCTGCAAATCATGGTTTTGATGTTCCTGCCGATAATTATACAGGTTTAGGAAATATAACTTTAGGGGGAGCGAATGCTGAACTAATTATACAATCT---GCAACCCCGGCAAAGATAACACTTGCAGGAAATATAGATGGAGGAGGTATAATAACTGTCAAGAC
>Uncultured_Rickettsia_sp_MA331AMAb_LC775598
TTATTTCAAAAGGCAATTCAAAAAGGTCTTAAAACCGCTTTATTCACCACCTCAACCGCAGCATTAATGCTGAGTAGTAGCGGGGTGTTGGGTGTTGCTG---CG---GGTGTTATTTCTATTAATGATAATGCAGCATTTAGTGATCTTGCTGCTGCCGGTAATTGGAATGAGATAACGGCTAAAGGAGTAGCTAATGGTACTCCTGCTAACGGTCCTCAA---GACAATAAGGCATTTACTTACGGTGGTAATCATAATATCACTGCAGATGGAGTCGGTCGTATTATTACGGCTATAAATGTTGCGGCTACTAATC------CTGGAGGCCTAAATATTACTGAAAATACCAGCGTCGGTTCTATTGTTACAGGGGGTAACTTGTTGCCCGTTACTATTACTGCCGGCAAAGGTTTAACTTTAACCGGTACTGCTGCGGTTGTTGCAAATCATGGTTTTGATGCTGCTGCTGATACTTATACGGGTTTAGGATATATAACTTTATGGGGAGCGAATGCTGCA???????????????????????????????????????????????????????????????????????????????????
>Uncultured_Rickettsia_sp_MA341AFN_LC775594
TTATTTCAAAAAGCAATACAACAAGGTCTTAAAGCCGCTTTATTCACCACCTCAACCGCAGCGATAATGCTGAGTAGTAGCGGGGCACTCGGTGTTGCTG---CA---GGTGTTATTGCTACTAATAATAATGCAGCATTTAGTGATAATGTTGGCAATAATAATTGGAATGAGATAACGGCTGCAGGGGTAGCTAATGGTAATCCTGCTGGCAGTCCTCAA---AACAATTGGGCATTTACTTACGGTGGTGATTATACTATCACTGCAGATGCAGCCGATCGTATTATTACGGCTATAAATGTTGCAGGTACTACTC------CCGTAGGTCTAAATATTGCTCAAAATACCGTTGTTGGTTCGATTATAACGGGAGGTAACTTGTTGCCTGTTACTATTACTGCCGGCAAAAGCTTAACTTTAAACGGTAATAATGCTGTTGCTGCAAATCATGGTTTTGATGCTCCTGCCGATAATTATACAGGTTTAGGAAATATAGCTTTAGGGGGAGCGAATGCTGCA???????????????????????????????????????????????????????????????????????????????????
>Uncultured_Rickettsia_sp_QH_161_MG598413
TTATTTCAAAAAGCAATACAACAAGGTCTTAAAGCCGCTTTATTCACCACCTCAACCGCAGCGATAATGCTGAGTAGTAGCGGGGCACTCGGTGTTGCTG---CA---GGTGTTATTGCTACTAATAATAATGCAGCATTTAGTGATAATGTTGGCAATAATAATTGGAATGAGATAACGGCTGGAGGGGTAGCTAATGGTACTCCTGCTGGCAGTCCTCAA---AACAATTGGGCATTTACTTACGGTGGTGATTATACTATCACTGCAGATGCAGCCGATCGTATTATTACGGCTATAAATGTTGCGGGTACTACTC------CCGTAGGTCTAAATATTGCTCAAAATACCGTCGTTGGTTCGATTATAACGAGAGGTAACTTGTTGCCTGTTACTATTAATGCCGGCAAAAGCTTAACTTTAAACGGTAATAATGCTGTTGCTGCAAATCATGGTTTTGATTCTCCTGCCGATAATTATACAGGTTTAGGAAATATAGCTTTAGGGGGAGCGAATGCTGCACT?????????????????????????????????????????????????????????????????????????????????
>Uncultured_Rickettsia_sp_QH_52_MG598411
TTATTTCAAAAAGCAATACAACAAGGTCTTAAAGCCGCTTTATTCACCACCTCAACCGCAGCGATAATGCTGAGTAGTAGCGGGGCACTCGGTGTTGCTG---CA---GGTGTTATTTCTAC---TAATAATGCAGCATTTAATGATCTTGCTGTTGCCAATAATTGGAATGAGATAACGGCTAGAGGGGTAGCTAATGGTACTCCTGCTGGTGGTCCTCAA---GACAATTGGGCATTTACTTACGGTGGTGATCATACTATCACTGCAGATGAAGCAGGTCGTATTATTACGGCTATAAATGTTGCGGGTACTACTC------CCGTAGGTCTCAATATTACTCAAAATACCGTCGTTGGTTCGATTGTGACGGGAGGTAACTTGTTGCCTGTTACTATTACTGCCGGCAAAAGCTTAACTTTAAACGGTACTAATGCTGTTGCTGCAAATCATGGTTTTGATGCTCCTGCCGATAATTATACAGGTTTAGGAAATATAACTTTAGGGGGAGCGAATGCTGCACT?????????????????????????????????????????????????????????????????????????????????
>Uncultured_Rickettsia_sp_tick26_OL335946
TTATTTCAAAAAGCAATACAACAAGGTCTTAAAGCCGCTTTATTCACCACCTCAACCGCAGCGATAATGCTGAGTAGTAGTGGGGTACTCGGTGTTGCTG---CA---GGTGTTATTGCTACTAATGATGATGCAGCATTTAGTAATGATGCTGAGGCCAATAATTGGGATGAGATAACGGCTGAAGGGGTAGCTAATGGTATTCCTGCTGGCGGTCCTCAA---AACAATTGGGCATTTACTTACAGTGCTGATTATACTATCACTGCAGATGTAGTCGATCGTATTATTACGGCTATAAATGTTGCGGGTACTACTC------CCGTAGGTCTAAATATTGCTCAAAATACCGTCGTTGGTTCGATTATAACTAGAGGTAACTTGTTGCCTGTTACTAT---TGCTGGCAAAAGCTTAACTTTAAACGGTACTAATGCTGTTGCTGCAAATCATGGTTTTGATGCTCCGGCCGATAATTATACAGGTTTAGGAAATATAACTTTAGGGGGAGCGAATGCTGAATTAATTATACAATCT---GCAACCCCGGCAAAGATAACACTTGCAGGAAATATAGATGGAGGAGGTATAATAACTGTCAAGAC
