# Supplementary material for: Identification of Rickettsia spp. in Ticks Removed from Tick-Bitten Humans in Northwestern Spain
Source: Insects. 2024 Jul 27;15(8):571. doi: 10.3390/insects15080571 (PMC11354666; doi:10.3390/insects15080571)
Supplement: Supplementary file 1 [file insects-15-00571-s001.zip › Alignment_S2_GltA.fasta]

>C_R_barbariae_BL_2nd_MW321556
GGCTAATGAAGCGGTAATAAATATGCTTAAAGAAATCGGTAGTTCTGAGTATATTCCTAAATATATAGCTAAAGCTAAGGATAAAAATGATCCATTTAGATTAATGGGTTTTGGTCATCGTGTATATAAAAACTATGATCCGCGTGCCGCAGTACTTAAAGAAACGTGCAAAGAAGTATTAAAGGAACTCGGGCAGCTAGACAACAATCCGCTCTTACAAATAGCAATAGAACTTGAAGCTATCGCTCTTAAAGATGAATATTTTATTGAGAGAAAATTATATCCAAATGTTGATTTTTATTCGGGTATTATCTATAAAGCTATGGGTATACCGTCGCAAA
>C_R_barbariae_PoRbP88_OR539322
GGCTAATGAAGCGGTAATAAATATGCTTAAAGAAATCGGTAGTTCTGAGTATATTCCTAAATATATAGCTAAAGCTAAGGATAAAAATGATCCATTTAGATTAATGGGTTTTGGTCATCGTGTATATAAAAACTATGATCCGCGTGCCGCAGTACTTAAAGAAACGTGCAAAGAAGTATTAAAGGAACTCGGGCAGCTAGACAACAATCCGCTCTTACAAATAGCAATAGAACTTGAAGCTATCGCTCTTAAAGATGAATATTTTATTGAGAGAAAATTATATCCAAATGTTGATTTTTATTCGGGTATTATCTATAAAGCTATGGGTATACCGTCGCAAA
>C_R_goldwasserii_B4_HM136923
GGCTAATGAAGCGGTAATAAATATGCTTAAAGAAATCGGTAGTTCTGAGTATATTCCTAAATATATAGCTAAAGCTAAGGATAAAAATGATCCATTTAGATTAATGGGTTTTGGTCATCGTGTATATAAAAACTATGACCCGCGTGCCGCAGTACTTAAAGAAACGTGCAAAGAAGTATTAAAGGAACTCGGGCAGCTAGATAACAATCCGCTCTTACAAATAGCAATAGAACTTGAAGCTATCGCTCTTAAAGATGAATATTTTATTGAGAGAAAATTATATCCAAATGTTGATTTTTATTCGGGTATTATCTATAAAGCTATGGGTATACCGTCGCAAA
>C_R_hongyuanensis_tick61_OK625738
GGCTAATGAAGCGGTAATAAATATGCTTAAAGAAATCGGTAGTTCTGAGTATATTCCTAAATATATAGCTAAAGCTAAGGATAAAAATGATCCATTTAGGTTAATGGGTTTTGGTCATCGTGTATATAAAAACTATGACCCGCGTGCCGCAGTACTGAAAGAAACGTGCAAAGAAGTATTAAAGGAACTCGGGCAGCTAGACAACAATCCGCTCTTACAAATAGCAATAGAACTTGAAGCTATCGCTCTTAAAGATGAATATTTTATTGAGAGAAAATTATATCCAAATGTTGATTTTTATTCGGGTATTATCTATAACGCTATGGGTATACCGACGCAAA
>C_R_jingxinensis_F18_MN550898
CGCTAATGAAGCGGTAATAAATATGCTTAAAGAAATCGGTAGTTCTGAGTATATTCCTCGATATATAGCTAAAGCTAAGGATAAAAATGATCCATTTAGGTTAATGGGTTTTGGTCATCGTGTATATAAAAACTATGACCCGCGTGCCGCAGTACTTAAAGAAACGTGCAAAGAAGTATTAAAGGAACTCGGGCAGCTAGACAACAATCCGCTCTTACAAATAGCAATAGAACTTGAAGCTATCGCTCTTAAAGATGAATATTTTATTGAGAGAAAATTATATCCAAATGTTGATTTTTATTCGGGTATTATCTATAAGGCTATGGGTATACCGTCGCAAA
>C_R_jingxinensis_Honghe_10_OL856123
GGCTAATGAAGCGGTAATAAATATGCTTAAAGAAATCGGTAGTTCTGAGTATATTCCTCGATATATAGCTAAAGCTAAGGATAAAAATGATCCATTTAGGTTAATGGGTTTTGGTCATCGTGTATATAAAAACTATGACCCGCGTGCCGCAGTACTTAAAGAAACGTGCAAAGAAGTATTAAAGGAACTCGGGCAGCTAGACAACAATCCGCTCTTACAAATAGCAATAGAACTTGAAGCTATCGCTCTTAAAGATGAATATTTTATTGAGAGAAAATTATATCCAAATGTTGATTTTTATTCGGGTATTATCTATAAGGCTATGGGTATACCGTCGCAAA
>C_R_jingxinensis_Meixian_Hl_107_MH932016
GGCTAATGAAGCGGTAATAAATATGCTTAAAGAAATCGGTAGTTCTGAGTATATTCCTCGATATATAGCTAAAGCTAAGGATAAAAATGATCCATTTAGGTTAATGGGTTTTGGTCATCGTGTATATAAAAACTATGACCCGCGTGCCGCAGTACTTAAAGAAACGTGCAAAGAAGTATTAAAGGAACTCGGGCAGCTAGACAACAATCCGCTCTTACAAATAGCAATAGAACTTGAAGCTATCGCTCTTAAAGATGAATATTTTATTGAGAGAAAATTATATCCAAATGTTGATTTTTATTCGGGTATTATCTATAAGGCTATGGGTAT???????????
>C_R_laoensis_447_KT753290
GGCTAATGAAGCGGTAATAAATATGCTTAAAGAAATCGGTAGTTCTGAGTATATTCCTAAATATATAGCTAAAGCTAAGGATAAAAATGATCCATTTAGGTTAATGGGTTTTGGTCATCGTGTATATAAAAACTATGACCCGCGTGCCGCAGTACTTAAAGAAACGTGCAAAGAAGTATTAAAGGAACTCGGGCAGCTAGACAACAATCCGCTCTTACAAATAGCAATAGAACTTGAAGCTATCGCTCTTAAAG???????????????????????????????????????????????????????????????????????????????????????
>C_R_principis_Weichang_HcRp18_OP382379
GGCTAATGAAGCGGTAATAAATATGCTTAAAGAAATCGGTAGTTCTGAGTATATTCCTAAATATATAGCTAAAGCTAAGGATAAAAATGATCCATTTAGGTTAATGGGTTTTGGTCATCGTGTATATAAAAACTATGACCCGCGTGCCGCAGTACTGAAAGAAACGTGC????????????????????????????????????????????????????????????????????????????????????????????????????????????????????????????????????????????????????????????????????????????
>C_R_shennongii_Honghe_3_OL856115
GGCTAATGAAGTGGTAATAAATATGCTTAAAGAAATCGGTAGTTCAGAGTATATTCCTAAATATATAGCTAAAGCTAAGGATAGAAATGATCCATTTAGGTTAATGGGTTTTGGTCATCGTATATATAAAAACTATGACCCGCGTGCCGCAGTACTTAAAGAAACGTGCAAAGAAGTATTAAAGGAACTCGGGCAGCTAGACAACAATCCGCTCTTACAAATAGCAATAGAACTTGAAGCTATCGCTCTTAAAGATGAATATTTTATTGAGAGAAAATTATATCCAAATGTTGATTTTTATTCGGGTATTATCTATAAAGCTATGGGTATACCGTCGCAAA
>C_R_tarasevichiae_A62p_20_OM032875
GGCTAATGAAGCGGTAATAAATATGCTTAAAGAAATCGGTAGTTCTGAGAATATCCCTAAATATATAGCTAAAGCTAAAGATAAAGATGACCCGTTTAGGTTAATGGGCTTCGGTCATCGTGTCTATAAAAACTATGACCCACGTGCCGCAGTACTTAAAGAAACTTGTAAGGAAGTATTAAAGGAACTTGGACAG?????????????????????????????????????????????????????????????????????????????????????????????????????????????????????????????????????????????????
>C_R_wissemanii_G1329_LT558852
GGCTAATGAAGCGGTAATAAATATGCTTAAAGAAATCGGTAGTTCTGAGTATATTCCTAAATATATAGCTAAAGCTAAGGATAAAAATGATCCATTTAGATTAATGGGTTTTGGTCATCGTGTATATAAAAACTATGACCCGCGTGCCGTAGTACTTAAAGAAACGTGCAAAGAAGTATTAAAGGAACTCGGGCAGCTAGACAACAATCCGCTCTTACAAATAGCAATAGAACTTGAAGCTATCGCTCTTAAAGATGAATATTTTATTGAGAGAAAATTATATCCAAATGTTGATTTTTATTCGGGTATTATCTATAAAGCTATGGGTATACCGTCGCAAA
>Isolate_7_R_massiliae
????????????????????????????????????????????????????????????????????CTAAAGCTAAGGATAAAAATGATCCATTTAGGTTAATGGGTTTTGGTCATCGTATATATAAAAACTATGACCCGCGTGCCGCAGTACTTAAAGAAACGTGCAAAGAAGTATTAAAGGAACTCGGGCAGTTAGACAACAATCCGCTCTTACAAATAGCAATAGAACTTGAAGCTATCGCTCTTAAAGATGAATATTTTATTGAGAGAAAATTATATCCAAATGTTGATTTTTATTCGGGTATTATCTATAAAGCTATGGGTATACCGTCGCAAA
>Isolate_417_R_conorii_subsp_raoultii
?????????????????????????????????????????????????????????????????TAGCTAAAGCTAAGGATAAAAATGATCCATTTAGGTTAATGGGTTTTGGTCATCGTGTATATAAAAACTATGACCCGCGTGCCGCAGTACTTAAAGAAACGTGCAAAGAAGTATTAAAGGAACTCGGGCAGCTAGACAACAATCCGCTCTTACAAATAGCAATAGAACTTGAAGCTATCGCTCTTAAAGATGAATATTTTATTGAGAGAAAATTATATCCAAATGTTGATTTTTATTCGGGTATTATCTATAAAGCTATGGGTATACCGTCGCAAA
>Isolate_418_R_monacensis
GGCTAATGAAGCGGTAATAAATATGCTTAAAGAAATCGGTAGTTCTGAGAATATCCCTAAATATATAGCTAAAGCTAAGGATAAAAATGATCCGTTTAGGTTAATGGGTTTTGGTCATCGTGTATATAAAAACTATGACCCGCGTGCCGCAGTACTTAAAGAAACGTGCAAAGAAGTATTAAAGGAACTCGAACAGTTAGAAAATAATCCACTTTTACAAATAGCAATAGAACTTGAAGCTATCGCTCTTAAAGATGAATATTTTATTGAGAGAAAATTATATCCA???????????????????????????????????????????????????????
>Isolate_26_R_monacensis
?????????????????????????????????????????????????????????????????TAGCTAAAGCTAAGGATAAAAATGATCCGTTTAGGTTAATGGGTTTCGGTCATCGTGTATATAAAAACTATGACCCGCGTGCCGCAGTACTTAAAGAAACGTGCAAAGAAGTATTAAAGGAACTCGAACAGTTAGAAAACAATCCACTTTTACAAATAGCAATAGAACTTGAAGCTATCGCTCTTAAAGATGAATATTTTATTGAGAGAAAATTATATCCAAATGTTGATTTTTATTCAGGTATTATCTATAAAGCTATGGGTATACCGTCGCAAA
>Isolate_340_R_aeschlimannii
GGCTAATGAAGTGGTAATAAATATGCTTAAAGAAATCGGTAGTTCTGAGTATATTCCTAAATATATAGCTAAAGCTAAGGATAAAAATGATCCATTTAGGTTAATGGGTTTTGGTCATCGTGTATATAAAAACTATGACCCGCGTGCCGCAGTACTTAAAGAAACGTGCAAAGAAGTATTAAAGGAACTCGGGCAGCTAGACAACAATCCGCTCTTACAAATAGCAATAGAACTTGAAGCTATCGCTCTTAAAGATGAATAYTTTATYGAGAGAAAATTAT????????????????????????????????????????????????????????????
>Isolate_328_R_massiliae
GGCTAATGAAGTGGTAATAAATATGCTTAAAGAAATCGGTAGTTCAGAGTATATTCCTAAATATATAGCTAAAGCTAAGGATAAAAATGATCCATTTAGGTTAATGGGTTTTGGTCATCGTATATATAAAAACTATGACCCGCGTGCCGCAGTACTTAAAGAAACGTGCAAAGAAGTATTAAAGGAACTCGGGCAGTTAGACAACAATCCGCTCTTACAAATAGCAATAGAACTTGAAGCTATCGCTCTTAAAGATGAATATTTTATTGAGAGAAAATTATATCCA???????????????????????????????????????????????????????
>Isolate_8_R_aeschlimannii
?????????????????????????????????????????????????????????????????TAGCTAAAGCTAAGGATAAAAATGATCCATTTAGGTTAATGGGTTTTGGTCATCGTGTATATAAAAACTATGACCCGCGTGCCGCAGTACTTAAAGAAACGTGCAAAGAAGTATTAAAGGAACTCGGGCAGCTAGACAACAATCCGCTCTTACAAATAGCAATAGAACTTGAAGCTATCGCTCTTAAAGATGAATATTTTATTGAGAGAAAATTATATCCAAATGTTGATTTTTATTCGGGTATTATCTATAAAGCTATGGGTATACCGTCGCAAA
>Isolate_341_R_massiliae
GGCTAATGAAGTGGTAATAAATATGCTTAAAGAAATCGGTAGTTCAGAGTATATTCCTAAATATATAGCTAAAGCTAAGGATAAAAATGATCCATTTAGGTTAATGGGTTTTGGTCATCGTATATATAAAAACTATGACCCGCGTGCCGCAGTACTTAAAGAAACGTGCAAAGAAGTATTAAAGGAACTCGGGCAGTTAGACAACAATCCGCTCTTACAAATAGCAATAGAACTTGAAGCTATCGCTCTTAAAGATG????????????????????????????????????????????????????????????????????????????????????
>Isolate_388_R_monacensis
?????????????????????????????????????????????????????????????????TAGCTAAAGCTAAGGATAAAAATGATCCGTTTAGGTTAATGGGTTTCGGTCATCGTGTATATAAAAACTATGACCCGCGTGCCGCAGTACTTAAAGAAACGTGCAAAGAAGTATTAAAGGAACTCGAACAGTTAGAAAATAATCCACTTTTACAAATAGCAATAGAACTTGAAGCTATCGCTCTTAAAGATGAATATTTTATTGAGAGAAAATTATATCCAAATGTTGATTTTTATTCAGGTATTATCTATAAAGCTATGGGTATACCGTCGCAAA
>Isolate_443_R_helvetica
GGCTAATGAAGCGGTAATAAATATGCTTAAAGAAATTGGTAGTTCTGAGAATATCCCTAAATATATAGCTAAAGCTAAGGATAAAAATGATCCGTTTAGGTTAATAGGCTTCGGTCATCGTGTATATAAAAACTACGATCCACGTGCCGCAGTACTTAAAGAAACTTGTAAGGAAGTATTAAAGGAACTCGGACAGCTAGAAAACAATCCGCTCTTACAAATAGCAATAGAACTTGAAGCTATCGCTCTTAAAGATGAATATTTTATTGAGAGAAAATTATATCCAAATGTTGATTTTTATTCGGGTATTATCTATAAAGCTATGGGTATACCGTCGCAAA
>Isolate_329_R_massiliae
GGCTAATGAAGTGGTAATAAATATGCTTAAAGAAATCGGTAGTTCAGAGTATATTCCTAAATATATAGCTAAAGCTAAGGATAAAAATGATCCATTTAGGTTAATGGGTTTTGGTCATCGTATATATAAAAACTATGACCCGCGTGCCGCAGTACTTAAAGAAACGTGCAAAGAAGTATTAAAGGAACTCGGGCAGTTAGACAACAATCCGCTCTTACAAATAGCAATAGAACTTGAAGCTATCGCTCTTAAAGATGAATATTTTATTGAGAGAAAATTATATCCA???????????????????????????????????????????????????????
>Isolate_389_R_monacensis
?????????????????????????????????????????????????????????????????TAGCTAAAGCTAAGGATAAAAATGATCCGTTTAGGTTAATGGGTTTCGGTCATCGTGTATATAAAAACTATGACCCGCGTGCCGCAGTACTTAAAGAAACGTGCAAAGAAGTATTAAAGGAACTCGAACAGTTAGAAAATAATCCACTTTTACAAATAGCAATAGAACTTGAAGCTATCGCTCTTAAAGATGAATATTTTATTGAGAGAAAATTATATCCAAATGTTGATTTTTATTCAGGTATTATCTATAAAGCTATGGGTATACCGTCGCAAA
>Isolate_444_R_conorii_subsp_raoultii
?????????????????????????????????????????????????????????????????TAGCTAAAGCTAAGGATAAAAATGATCCATTTAGGTTAATGGGTTTTGGTCATCGTGTATATAAAAACTATGACCCGCGTACCGCAGTACTGAAAGAAATGTGCA---AAGTATTAAAGGAACTCGGGCAGCTAGACAACAATCSGCTCTTACAAATAGCAATAGAACTTGAAGCTATCGCTCTTAAAGATGAATATTTTATTGAGAGAAAATTATATCCAAATGTTGATTTTTATTCGGGTATTATCTATAAAGCTATGGGTATACCGTCGCAAA
>Isolate_372_R_slovaca
GGCTAATGAAGCGGTAATAAATATGCTTAAAGAAATCGGTAGTTCTGAGTATATTCCTAAATATATAGCTAAAGCTAAGGATAAAAATGATCCATTTAGATTAATGGGTTTTGGTCATCGTGTATATAAAAACTATGACCCGCGTGCCTCAGTACTTAAAGAAACGTGCAAAGAAGTATTAAAGGAACTCGGGCAGCTAGACAACAATCCGCTCTTACAAATAGCAATAGAACTTGAAGCTATTGCTCTTAAAGATGAATATTTTATTGAGAGAAAATTATATCCA???????????????????????????????????????????????????????
>Isolate_373_R_slovaca
GGCTAATGAAGCGGTAATAAATATGCTTAAAGAAATCGGTAGTTCTGAGTATATTCCTAAATATATAGCTAAAGCTAAGGATAAAAATGATCCATTTAGATTAATGGGTTTTGGTCATCGTGTATATAAAAACTATGACCCGCGTGCCGCAGTACTTAAAGAAACGTGCAAAGAAGTATTAAAGGAACTCGGGCAGCTAGACAACAATCCGCTCTTACAAATAGCAATAGAACTTGAAGCTATTGCTCTTAAAGATGAATATTTTATTGAGAGAAAATTATATCCA???????????????????????????????????????????????????????
>Isolate_374_R_slovaca
GGCTAATGAAGCGGTAATAAATATGCTTAAAGAAATCGGTAGTTCTGAGTATATTCCTAAATATATAGCTAAAGCTAAGGATAAAAATGATCCATTTAGATTAATGGGTTTTGGTCATCGTGTATATAAAAACTATGACCCGCGTGCCTCAGTACTTAAAGAAACGTGCAAAGAAGTATTAAAGGAACTCGGGCAGCTAGACAACAATCCGCTCTTACAAATAGCAATAGAACTTGAAGCTATTGCTCTTAAAGATGAATATTTTATTGAGAGAAAATTATATCCA???????????????????????????????????????????????????????
>Isolate_375_R_helvetica
GGCTAATGAAGCGGTAATAAATATGCTTAAAGAAATTGGTAGTTYTGAGAATATCCCTAAATATATAGCTAAAGCTAAGGATAAAAATGATCCGTTTAGGTTAATAGGCTTCGGTCATCGTGTATATAAAAACTACGATCCACGTGCCGCAGTACTTAAAGAAACTTGTAAGGAAGTATTAAAGGAACTCGGACAGCTAGAAAACAATCCGCTCTTACAAATAGCAATAGAACTTGAAGCTATCGCTCTTAAAGATGAATATTTTATTGAGAGAAAATTATATCCA???????????????????????????????????????????????????????
>Isolate_419_R_conorii_subsp_raoultii
?????????????????????????????????????????????????????????????????TAGCTAAAGCTAAGGATAAAAATGATCCATTTAGGTTAATGGGTTTTGGTCATCGTGTATATAAAAACTATGACCCGCGTGCCGCAGTACTTAAAGAAACGTGCAAAGAAGTATTAAAGGAACTCGGGCAGCTAGACAACAATCCGCTCTTACAAATAGCAATAGAACTTGAAGCTATCGCTCTTAAAGATGAATATTTTATTGAGAGAAAATTATATCCAAATGTTGATTTTTATTCGGGTATTATCTATAAAGCTATGGGTATACCGTCSCAAA
>Isolate_376_R_aeschlimannii
GGCTAATGAAGTGGTAATAAATATGCTTAAAGAAATCGGTAGTTYTGAGTATATTCCTAAATATATAGCTAAAGCTAAGGATAAAAATGATCCATTTAGGTTAATGGGTTTTGGTCATCGTGTATATAAAAACTATGACCCGCGTGCCGCAGTACTTAAAGAAACGTGCAAAGAAGTATTAAAGGAACTCGGGCAGCTAGACAACAATCCGCTCTTACAAATAGCAATAGAACTTGAAGCTATCGCTCTTAAAGATGAATATTTTATTGAGAGAAAATTATATCCA???????????????????????????????????????????????????????
>Isolate_54_R_massiliae
?????????????????????????????????????????????????????????????????TAGCTAAAGCTAAGGATAAAAATGATCCATTTAGGTTAATGGGTTTTGGTCATCGTATATATAAAAACTATGACCCGCGTGCCGCAGTACTTAAAGAAACGTGCAAAGAAGTATTAAAGGAACTCGGGCAGTTAGACAACAATCCGCTCTTACAAATAGCAATAGAACTTGAAGCTATCGCTCTTAAAGATGAATATTTTATTGAGAGAAAATTATATCCAAATGTTGATTTTTATTCGGGTATTATCTATAAAGCTATGGGTATACCGTCGCAAA
>Isolate_445_R_slovaca
?????????????????????????????????????????????????????????????????TAGCTAAAGCTAAGGATAAAAATGATCCATTTAGATTAATGGGTTTTGGTCATCGTGTATATAAAAACTATGACCCGCGTGCCTCAGTACTTAAAGAAACGTGCAAAGAAGTATTAAAGGAACTCGGGCAGCTAGACAACAATCCGCTCTTACAAATAGCAATAGAACTTGAAGCTATTGCTCTTAAAGATGAATATTTTATTGAGAGAAAATTATATCCAAATGTTGATTTTTATTCGGGTATTATCTATAAAGCTATGGGTATACCGTCGCAAA
>Isolate_461_R_slovaca
?????????????????????????????????????GGTAGTTCTGAGTATATTCCTAAATATATAGCTAAAGCTAAGGATAAAAATGATCCATTTAGATTAATGGGTTTTGGTCATCGTGTATATAAAAACTATGACCCGCGTGCCTCAGTACTTAAAGAAACGTGCAAAGAAGTATTAAAGGAACTCGGGCAGCTAGACAACAATCCGCTCTTACAAATAGCAATAGAACTTGAAGCTATTGCTCTTAAAGATGAATATTTTATTGAGAGAAAATTATATCCAAATGTTGATTTTTATTCGGGTATTATCTATAAAGCTATGGGTATACCGTCGCAAA
>Isolate_420_Rickettsia_sp
?????????????????????????????????????????????????????????????????TAGCTAAAGCTAAGGATAAAAATGATCCATTTAGATTAATGGGTTTTGGTCATCGTGTATATAAAAACTATGATCCGCGTGCCGCAGTACTTAAAGAAACGTGCAAAGAAGTATTAAAGGAACTCGGGCAGCTAGACAACAATCCGCTCTTACAAATAGCAATAGAACTTGAAGCTATCGCTCTTAAAGATGAATATTTTATTGARAGAAAATTATATCCAAATGTTGATTTTTATTCGGGTATTATCTATAAAGCTATGGGTATACCGTCGCAAA
>Isolate_377_R_aeschlimannii
GGCTAATGAAGTGGTAATAAATATGCTTAAAGAAATCGGTAGTTYTGAGTATATTCCTAAATATATAGCTAAAGCTAAGGATAAAAATGATCCATTTAGGTTAATGGGTTTTGGTCATCGTGTATATAAAAACTATGACCCGCGTGCCGCAGTACTTAAAGAAACGTGCAAAGAAGTATTAAAGGAACTCGGGCAGCTAGACAACAATCCGCTCTTACAAATAGCAATAGAACTTGAAGCTATCGCTCTTAAAGATGAATATTTTATTGAGAGAAAATTATATCCA???????????????????????????????????????????????????????
>Isolate_421_R_slovaca
?????????????????????????????????????????????????????????????????TAGCTAAAGCTAAGGATAAAAATGATCCATTTAGATTAATGGGTTTTGGTCATCGTGTATATAAAAACTATGACCCGCGTGCCTCAGTACTTAAAGAAACGTGCAAAGAAGTATTAAAGGAACTCGGGCAGCTAGACAACAATCCGCTCTTACAAATAGCAATAGAACTTGAAGCTATTGCTCTTAAAGATGAATATTTTATTGAGAGAAAATTATATCCAAATGTTGATTTTTATTCGGGTATTATCTATAAAGCTATGGGTATACCGTCGCAAA
>Isolate_378_R_monacensis
GGCTAATGAAGCGGTAATAAATATGCTTAAAGAAATCGGTAGTTYTGAGAATATCCCTAAATATATAGCTAAAGCTAAGGATAAAAATGATCCGTTTAGGTTAATGGGTTTCGGTCATCGTGTATATAAAAACTATGACCCGCGTGCCGCAGTACTTAAAGAAACGTGCAAAGAAGTATTAAAGGAACTCGAACAGTTAGAAAATAATCCACTTTTACAAATAGCAATAGAACTTGAAGCTATCGCTCTTAAAGATGAATATTTTATTGAGAGAAAATTATATCCA???????????????????????????????????????????????????????
>Isolate_446_R_helvetica
?????????????????????????????????????????????????????????????????TAGCTAAAGCTAAGGATAAAAATGATCCGTTTAGGTTAATAGGCTTCGGTCATCGTGTATATAAAAACTACGATCCACGTGCCGCAGTACTTAAAGAAACTTGTAAGGAAGTATTAAAGGAACTCGGACAGCTAGAAAACAATCCGCTCTTACAAATAGCAATAGAACTTGAAGCTATCGCTCTTAAAGATGAATATTTTATTGAGAGAAAATTATATCCAAATGTTGATTTTTATTCGGGTATTATCTATAAAGCTATGGGTATACCGTCGCAAA
>Isolate_379_R_monacensis
GGCTAATGAAGCGGTAATAAATATGCTTAAAGAAATCGGTAGTTYTGAGAATATCCCTAAATATATAGCTAAAGCTAAGGATAAAAATGATCCGTTTAGGTTAATGGGTTTCGGTCATCGTGTATATAAAAACTATGACCCGCGTGCCGCAGTACTTAAAGAAACGTGCAAAGAAGTATTAAAGGAACTCGAACAGTTAGAAAATAATCCACTTTTACAAATAGCAATAGAACTTGAAGCTATCGCTCTTAAAGATGAATATTTTATTGAGAGAAAATTATATCCA???????????????????????????????????????????????????????
>Isolate_380_R_aeschlimannii
GGCTAATGAAGTGGTAATAAATATGCTTAAAGAAATCGGTAGTTCTGAGTATATTCCTAAATATATAGCTAAAGCTAAGGATAAAAATGATCCATTTAGGTTAATGGGTTTTGGTCATCGTGTATATAAAAACTATGACCCGCGTGCCGCAGTACTTAAAGAAACGTGCAAAGAAGTATTAAAGGAACTCGGGCAGCTAGACAACAATCCGCTCTTACAAATAGCAATAGAACTTGAAGCTATCGCTCTTAAAGATGAATATTTTATTGAGAGAAAATTATATCCA???????????????????????????????????????????????????????
>Isolate_381_R_slovaca
GGCTAATGAAGCGGTAATAAATATGCTTAAAGAAATCGGTAGTTCTGAGTATATTCCTAAATATATAGCTAAAGCTAAGGATAAAAATGATCCATTTAGATTAATGGGTTTTGGTCATCGTGTATATAAAAACTATGACCCGCGTGCCTCAGTACTTAAAGAAACGTGCAAAGAAGTATTAAAGGAACTCGGGCAGCTAGACAACAATCCGCTCTTACAAATAGCAATAGAACTTGAAGCTATTGCTCTTAAAGATGAATATTTTATTGAGAGAAAATTATATCCA???????????????????????????????????????????????????????
>Isolate_382_R_slovaca
GGCTAATGAAGCGGTAATAAATATGCTTAAAGAAATCGGTAGTTCTGAGTATATTCCTAAATATATAGCTAAAGCTAAGGATAAAAATGATCCATTTAGATTAATGGGTTTTGGTCATCGTGTATATAAAAACTATGACCCGCGTGCCTCAGTACTTAAAGAAACGTGCAAAGAAGTATTAAAGGAACTCGGGCAGCTAGACAACAATCCGCTCTTACAAATAGCAATAGAACTTGAAGCTATTGCTCTTAAAGATGAATATTTTATTGAGAGAAAATTATATCCA???????????????????????????????????????????????????????
>Isolate_484_R_slovaca
GGCTAATGAAGCGGTAATAAATATGCTTAAAGAAATCGGTAGTTCTGAGTATATTCCTAAATATATAGCTAAAGCTAAGGATAAAAATGATCCATTTAGATTAATGGGTTTTGGTCATCGTGTATATAAAAACTATGACCCGCGTGCCTCAGTACTTAAAGAAACGTGCAAAGAAGTATTAAAGGAACTCGGGCAGCTAGACAACAATCCGCTCTTACAAATAGCAATAGAACTTGAAGCTATTGCTCTTAAAGATGAATATTTTATTGAGAGAAAATTATATCCA???????????????????????????????????????????????????????
>Isolate_330_Rickettsia_sp
GGCTAATGAAGCGGTAATAAATATGCTTAAAGAAATCGGTAGTTCTGAGTATATTCCTAAATATATAGCTAAAGCTAAGGATAAAAATGATCCATTTAGATTAATGGGTTTTGGTCATCGTGTATATAAAAACTATGACCCGCGTGCCTCAGTACTTAAAGAAACGTGCAAAGAAGTATTAAAGGAACTCGGGCAGCTAGACAACAATCCGKTMTTACAAATAGCAATAGAACTTGAAGCTAT??????????????????????????????????????????????????????????????????????????????????????????????????
>Isolate_447_R_slovaca
?????????????????????????????????????????????????????????????????TAGCTAAAGCTAAGGATAAAAATGATCCATTTAGATTRRKGGGTTYTGGTCATCGWGTATATAAAAACTATGACCCGCGTGCCTCAGTACTTAAAGAAACGTGCAAAGAAGTATTAAAGGAACTCGGGCAGCTAGACAACAATCCGCTCTTACAAATAGCAATAGAACTTGAAGCTATTGCTCTTAAAGATGAATATTTTATTGAGAGAAAATTATATCCAAATGTTGATTTTTATTCGGGTATTATCTATAAAGCTRTGGGTATACCGTCGCAAA
>Isolate_422_R_monacensis
?????????????????????????????????????????????????????????????????TAGCTAAAGCTAAGGATAAAAATGATCCGTTTAGGTTAAKGGGTTTCGGTCATCGTGTATATAAAAACTATGACCCGCGTGCCGCAGTACTTAAAGAAACGTGCAAAGAAGTATTAAAGGAACTCGAACAGTTAGAAAATAATCCACTTTTACAAATAGCAATARAACTTGAAGCTATCGCTCTTAAARATGAATATTTTATTGARAGAAAATTATATCCAANKGTTGWTTTTTWTTC??????????????????????????????????????
>Isolate_448_R_slovaca
GGCTAATGAAGCGGTAATAAATATGCTTAAAGAAATCGGTAGTTCTGAGTATATTCCTAAATATATAGCTAAAGCTAAGGATAAAAATGATCCATTTAGATTAATGGGTTTTGGTCATCGTGTATATAAAAACTATGACCCGCGTGCCTCAGTACTTAAAGAAACGTGCAAAGAAGTATTAAAGGAACTCGGGCAGCTAGACAACAATCCGCTCTTACAAATAGCAATAGAACTTGAAGCTATTGCTCTTAAAGATGAATATTTTATTGAGAGAAA?????????????????????????????????????????????????????????????????
>Isolate_423_R_conorii_subsp_raoultii
?????????????????????????????????????????????????????????????????TAGCTAAAGCTAAGGATAAAAATGATCCATTTAGGTTAATGGGTTTTGGTCATCGTGTATATAAAAACTATGACCCGCGTGCCGCAGTACTTAAAGAAACGTGCAAAGAAGTATTAAAGGAACTCGGGCAGCTAGACAACAATCCGCTCTTACAAATAGCAATAGAACTTGAAGCTATCGCTCTTAAAGATGAATATTTTATTGARARAAAATTATATCCAAATGTTGATTTTTATTCGGGTATTATCTATAAAGCTATGGGTATACCGTCGCAAA
>Isolate_424_R_monacensis
?????????????????????????????????????????????????????????????????TAGCTAAAGCTAAGGATAAAAATGATCCGTTTAGGTTAATGGGTTTCGGTCATCGTGTATATAAAAACTATGACCCGCGTGCCGCAGTACTTAAAGAAACGTGCAAAGAAGTATTAAAGGAACTCGAACAGTTAGAAAATAATCCACTTTTACAAATAGCAATAGAACTTGAAGCTATCGCTCTTAAAGATGAATATTTTATTGAGAGAAAATTATATCCAAATGTTGATTTTTATTCAGGTATTATCTATAAAGCTATGGGTATACCGTCGCAAA
>Isolate_425_R_aeschlimannii
GGCTAATGAAGTGGTAATAAATATGCTTAAAGAAATCGGTAGTTCTGAGTATATTCCTAAATATATAGCTAAAGCTAAGGATAAAAATGATCCATTTAGGTTAATGGGTTTTGGTCATCGTGTATATAAAAACTATGACCCGCGTGCCGCAGTACTTAAAGAAACGTGCAAAGAAGTATTAAAGGAACTCGGGCAGCTAGACAACAATCCGCTCTTACAAATAGCAATAGAACTTGAAGCTATCGCTCTTAAAGATGAATATTTTATTGAGAGAAAATTATATCCA???????????????????????????????????????????????????????
>Isolate_426_R_aeschlimannii
GGCTAATGAAGTGGTAATAAATATGCTTAAAGAAATCGGTAGTTCTGAGTATATTCCTAAATATATAGCTAAAGCTAAGGATAAAAATGATCCATTTAGGTTAATGGGTTTTGGTCATCGTGTATATAAAAACTATGACCCGCGTGCCGCAGTACTTAAAGAAACGTGCAAAGAAGTATTAAAGGAACTCGGGCAGCTAGACAACAATCCGCTCTTACAAATAGCAATAGAACTTGAAGCTATCGCTCTTAAAGATGAATATTTTATTGAGAGAAAATTATATCCA???????????????????????????????????????????????????????
>Isolate_485_R_massiliae
???????????????????????????????????????????????????????????????????????????????????????TGATCCATTTARGTTAATGGGTTTTGGTCATCGTATATATAAAAACTATGACCCGCGTGCCGCAGTACTTAAAGAAACGTGCAAAGAAGTATTAAAGGAACTCGGGCAGTTAGACAACAATCCGCTCTTACAAATAGCAATAGAACTTGAAGCTATCGCTCTTAAAGATGAATATTTTATTGAGAGAAAATTATATCCAAATGTTGATTTTTATTCGGGTATTATCTATAAAGCTATGGGTATACCGTCGCAAA
>Isolate_49_R_slovaca
GGCTAATGAAGCGGTAATAAATATGCTTAAAGAAATCGGTAGTTCTGAGTATATTCCTAAATATATAGCTAAAGCTAAGGATAAAAATGATCCATTTAGATTAATGGGTTTTGGTCATCGTGTATATAAAAACTATGACCCGCGTGCCTCAGTACTTAAAGAAACGTGCAAAGAAGTATTAAAGGAACTCGGGCAGCTAGACAACAATCCGCTCTTACAAATAGCAATAGAACTTGAAGCTATTGCTCTTAAAGATGAATATTTTATTGAGAGAAAATTATATCCT???????????????????????????????????????????????????????
>Isolate_427_R_conorii_subsp_raoultii
?????????????????????????????????????????????????????????????????TAGCTAAAGCTAAGGATAAAAATGATCCATTTAGGTTAATGGGTTTTGGTCATCGTGTATATAAAAACTATGACCCGCGTGCCGCAGTACTTAAAGAAACGTGCAAAGAAGTATTAAAGGAACTCGGGCAGCTAGACAACAATCCGCTCTTACAAATAGCAATAGAACTTGAAGCTATCGCTCTTAAAGATGAATATTTTATTGARARAAAATTATATCCAAATGTTGATTTTTATTCGGGTATTATCTATAAAGCTATGGGTATACCGTCGCARA
>Isolate_50_R_slovaca
GGCTAATGAAGCGGTAATAAATATGCTTAAAGAAATCGGTAGTTCTGAGTATATTCCTAAATATATAGCTAAAGCTAAGGATAAAAATGATCCATTTAGATTAATGGGTTTTGGTCATCGTGTATATAAAAACTATGACCCGCGTGCCTCAGTACTTAAAGAAACGTGCAAAGAAGTATTAAAGGAACTCGGGCAGCTAGACAACAATCCGCTCTTACAAATAGCAATAGAACTTGAAGCTATTGCTCTTAAAGATGAATATTTTATTGAGAG????????????????????????????????????????????????????????????????????
>Isolate_428_R_slovaca
GGCTAATGAAGCGGTAATAAATATGCTTAAAGAAATCGGTAGTTCTGAGTATATTCCTAAATATATAGCTAAAGCTAAGGATAAAAATGATCCATTTAGATTAATGGGTTTTGGTCATCGTGTATATAAAAACTATGACCCGCGTGCCTCAGTACTTAAAGAAACGTGCAAAGAAGTATTAAAGGAACTCGGGCAGCTAGACAACAATCCGCTCTTACAAATAGCAATAGAACTTGAAGCTATTGCTCTTAAAGATGAATATTTTATTGAGAGAAAATTATATCCA???????????????????????????????????????????????????????
>Isolate_429_R_monacensis
?????????????????????????????????????????????????????????????????TAGCTAAAGCTAAGGATAAAAATGATCCGTTTAGGTTAATGGGTTTCGGTCATCGTGTATATAAAAACTATGACCCGCGTGCCGCAGTACTTAAAGAAACGTGCAAAGAAGTATTAAAGGAACTCGAACAGTTAGAAAATAATCCACTTTTACAAATAGCAATAGAACTTGAAGCTATCGCTCTTAAAGATGAATATTTTATTGAGAGAAAATTATATCCAAATGTTGATTTTTATTCAGGTATTATCTATAAAGCTATGGGTATACCGTCGCAAA
>Isolate_492_R_monacensis
?????????????????????????????????????????????????????????????????????????????????????AATGATCCGTTTAGGTTAATGGGTTTCGGTCATCGTGTATATAAAAACTATGACCCGCGTGCCGCAGTACTTAAAGAAACGTGCAAAGAAGTATTAAAGGAACTCGAACAGTTAGAAAATAATCCACTTTTACAAATAGCAATAGAACTTGAAGCTATCGCTCTTAAAGATGAATATTTTATTGAGAGAAAATTATATCCAAATGTTGATTTTTATTCAGGTATTATCTATAAAGCTATGGGTATACCGTCGCAAA
>Isolate_486_R_conorii_subsp_raoultii
?????????????????????????????????????????????????????????????????????TAAAGCTAAGGATAAAAATGATCCATTTAGGTTAATGGGTTTTGGTCATCGTGTATATAAAAACTATGACCCGCGTACCGCAGTACTGAAAGAAATGTGCA---AAGTATTAAAGGAACTCGGGCAGCTAGACAACAATCCGCTCTTACAAATAGCAATAGAACTTGAAGCTATCGCTCTTAAAGATGAATATTTTATTGAGAGAAAATTATATCCAAATGTTGATTTTTATTCGGGTATTATCTATAAAGCTATGGGTATACCGTCGCAAA
>Isolate_487_R_conorii_subsp_raoultii
?????????????????????????????????????????????????????????????????TAGCTAAAGCTAAGGATAAAAATGATCCATTTAGGTTAATGGGTTTTGGTCATCGTGTATATAAAAACTATGACCCGCGTGCCGCAGTACTTAAAGAAACGTGCAAAGAAGTATTAAAGGAACTCGGGCAGCTAGACAACAATCCGCTCTTACAAATAGCAATAGAACTTGAAGCTATCGCTCTTAAAGATGAATATTTTATTGAGAGAAAATTATATCCAAATGTTGATTTTTATTCGGGTATTATCTATAAAGCTATGGGTATACCGTCGCAAA
>Isolate_55_R_aeschlimannii
?????????????????????????????????????????????????????????????????TAGCTAAAGCTAAGGATAAAAATGATCCATTTAGGTTAATGGGTTTTGGTCATCGTGTATATAAAAACTATGACCCGCGTGCCGCAGTACTTAAAGAAACGTGCAAAGAAGTATTAAAGGAACTCGGGCAGCTAGACAACAATCCGCTCTTACAAATAGCAATAGAACTTGAAGCTATCGCTCTTAAAGATGAATATTTTATTGAGAGAAAATTATATCCAAATGTTGATTTTTATTCGGGTATTATCTATAAAGCTATGGGTATACCGTCGCAAA
>Isolate_464_R_slovaca
???????????????????????????????????????????????????????????????????????????????????????????????????ATTAATGGGTTTTGGTCATCGTGTATATAAAAACTATGACCCGCGTGCCTCAGTACTTAAAGAAACGTGCAAAGAAGTATTAAAGGAACTCGGGCAGCTAGACAACAATCCGCTCTTACAAATAGCAATAGAACTTGAAGCTATTGCTCTTAAAGATGAATATTTTATTGAGAGAAAATTATATCCAAATGTTGATTTTTATTCGGGTATTATCTATAAAGCTATGGGTATACCGTCGCAAA
>Isolate_56_R_monacensis
?????????????????????????????????????????????????????????????????TAGCTAAAGCTAAGGATAAAAATGATCCGTTTAGGTTAATGGGTTTTGGTCATCGTGTATATAAAAACTATGACCCGCGTGCCGCAGTACTTAAAGAAACGTGCAAAGAAGTATTAAAGGAACTCGAACAGTTAGAAAATAATCCACTTTTACAAATAGCAATAGAACTTGAAGCTATCGCTCTTAAAGATGAATATTTTATTGAGAGAAAATTATATCCAAATGTTGATTTTTATTCAGGTATTATCTATAAAGCTATGGGTATACCGTCGCAAA
>Isolate_349_R_slovaca
GGCTAATGAAGCGGTAATAAATATGCTTAAAGAAATCGGTAGTTCTGAGTATATTCCTAAATATATAGCTAAAGCTAAGGATAAAAATGATCCATTTAGATTAATGGGTTTTGGTCATCGTGTATATAAAAACTATGACCCGCGTGCCTCAGTACTTAAAGAAACGTGCAAAGAAGTATTAAAGGAACTCGGGCAGCTAGACAACAATCCGCTCTTACAAATAGCAATAGAACTTGAAGCTATTGCTCTTAAAGATGAATATTTTATTGAGAGAAAATTATATCCA???????????????????????????????????????????????????????
>Isolate_51_R_massiliae
???????????????????????????????????????????????????????????????????????AAGCTAAGGATAAAAATGATCCATTTAGGTTAATGGGTTTTGGTCATCGTATATATAAAAACTATGACCCGCGTGCCGCAGTACTTAAAGAAACGTGCAAAGAAGTATTAAAGGAACTCGGGCAGTTAGACAACAATCCGCTCTTACAAATAGCAATAGAACTTGAAGCTATCGCTCTTAAAGATGAATATTTTATTGAGAGAAAATTATATCCAAATGTTGATTTTTATTCGGGTATTATCTATAAAGCTATGGGTATACCGTCGCAAA
>Isolate_384_R_monacensis
?????????????????????????????????????????????????????????????????TAGCTAAAGCTAAGGATAAAAATGATCCGTTTAGGTTAATGGGTTTCGGTCATCGTGTATATAAAAACTATGACCCGCGTGCCGCAGTACTTAAAGAAACGTGCAAAGAAGTATTAAAGGAACTCGAACAGTTAGAAAATAATCCACTTTTACAAATAGCAATAGAACTTGAAGCTATCGCTCTTAAAGATGAATATTTTATTGAGAGAAAATTATATCCAAATGTTGATTTTTATTCAGGTATTATCTATAAAGCTATGGGTATACCGTCGCAAA
>Isolate_430_R_conorii_subsp_raoultii
?????????????????????????????????????????????????????????????????????????????????????????????????????????????????????????GTATATAAAAACTATGACCCGCGTGCCGCAGTACTTAGAGAAACGTGCAAAGAAGTATTAAAGGAACTCGGGCAGCTAGACAACAATCCGCTCTTACAAATAGCAATAGAACTTGAAGCTATCGCTCTTAAAGATGAATATTTTATTGAGAGAAAATTATATCCAAATGTTGATTTTTATTCGGGTATTATCTATAAAGCTATGGGTATACCGTCGCAAA
>Isolate_465_R_slovaca
GGCTAATGAAGCGGTAATAAATATGCTTAAAGAAATCGGTAGTTCTGAGTATATTCCTAAATATATAGCTAAAGCTAAGGATAAAAATGATCCATTTAGATTAATGGGTTTTGGTCATCGTGTATATAAAAACTATGACCCGCGTGCCTCAGTACTTAAAGAAACGTGCAAAGAAGTATTAAAGGAACTCGGGCAGCTAGACAACAATCCGCTCTTACAAATAGCAATAGAACTTGAAGCTATTGCTCTTAAAGATGAATATTTTATTGAGAGAAAATTATATCC????????????????????????????????????????????????????????
>Isolate_488_R_helvetica
GGCTAATGAAGCGGTAATAAATATGCTTAAAGAAATTGGTAGTTCTGAGAATATCCCTAAATATATAGCTAAAGCTAAGGATAAAAATGATCCGTTTAGGTTAATAGGCTTCGGTCATCGTGTATATAAAAACTACGATCCACGTGCCGCAGTACTTAAAGAAACTTGTAAGGAAGTATTAAAGGAACTCGGACAGCTAGAAAACAATCCGCTCTTACAAATAGCAATAGAACTTGAAGCTATCGCTCTTAAAGATGAATATTTTAWTGAGAGAAA?????????????????????????????????????????????????????????????????
>Isolate_489_R_monacensis
GGCTAATGAAGCGGTAATAAATATGCTTAAAGAAATCGGTAGTTCTGAGAATATCCCTAAATATATAGCTAAAGCTAAGGATAAAAATGATCCGTTTAGGTTAATGGGTTTCGGTCATCGTGTATATAAAAACTATGACCCGCGTGCCGCAGTACTTAAAGAAACGTGCAAAGAAGTATTAAAGGAACTCGAACAGTTAGAAAATAATCCACTTTTACAAATAGCAATAGAACTTGAAGCTATCGCTCTT???????????????????????????????????????????????????????????????????????????????????????????
>Isolate_504_R_monacensis
GGCTAATGAAGCGGTAATAAATATGCTTAAAGAAATCGGTAGTTCTGAGAATATCCCTAAATATATAGCTAAAGCTAAGGATAAAAATGATCCGTTTAGGTTAATGGGTTTCGGTCATCGTGTATATAAAAACTATGACCCGCGTGCCGCAGTACTTAAAGAAACGTGCAAAGAAGTATTAAAGGAACTCGAACAGTTAGAAAATAATCCACTTTTACAAATAGCAATAGAACTTGAAGCTATCGCTCTTAAAGATGAATATTTTATTGAGAGAAAATTATAT??????????????????????????????????????????????????????????
>Isolate_452_R_massiliae
?????????????????????????????????????????????????????????????????????TAAAGCTAAGGATAAAAATGATCCATTTAGGTTAATGGGTTTTGGTCATCGTATATATAAAAACTATGACCCGCGTGCCGCAGTACTTAAAGAAACGTGCAAAGAAGTATTAAAGGAACTCGGGCAGTTAGACAACAATCCGCTCTTACAAATAGCAATAGAACTTGAAGCTATCGCTCTTAAAGATGAATATTTTATTGAGAGAAAATTATATCCAAATGTTGATTTTTATTCGGGTATTATCTATAAAGCTATGGGTATACCGTCGCAAA
>Isolate_331_R_aeschlimannii
GGCTAATGAAGTGGTAATAAATATGCTTAAAGAAATCGGTAGTTCTGAGTATATTCCTAAATATATAGCTAAAGCTAAGGATAAAAATGATCCATTTAGGTTAATGGGTTTTGGTCATCGTGTATATAAAAACTATGACCCGCGTGCCGCAGTACTTAAAGAAACGTGCAAAGAAGTATTAAAGGAACTCGGGCAGCTAGACAACAATCCGCTCTTACAAATAGCAATAGAACTTGAAGCTATCGCTCTTAAAGATGAATATTTTATTGAGAGAAAATTATATCCA???????????????????????????????????????????????????????
>Isolate_453_R_massiliae
GGCTAATGAAGTGGTAATAAATATGCTTAAAGAAATCGGTAGTTCAGAGTATATTCCTAAATATATAGCTAAAGCTAAGGATAAAAATGATCCATTTAGGTTAATGGGTTTTGGTCATCGTATATATAAAAACTATGACCCGCGTGCCGCAGTACTTAAAGAAACGTGCAAAGAAGTATTAAAGGAACTCGGGCAGTTAGACAACAATCCGCTCTTACAAATAGCAATAGAACTTGAAGCTATCGCTCTTAAAGATGAATATTTTATTGAGAGAAAATTATATCCAAA?????????????????????????????????????????????????????
>Isolate_10_R_slovaca
?????????????????????????????????????????????????????????????????TAGCTAAAGCTAAGGATAAAAATGATCCATTTAGATTAATGGGTTTTGGTCATCGTGTATATAAAAACTATGACCCGCGTGCCTCAGTACTTAAAGAAACGTGCAAAGAAGTATTAAAGGAACTCGGGCAGCTAGACAACAATCCGCTCTTACAAATAGCAATAGAACTTGAAGCTATTGCTCTTAAAGATGAATATTTTATTGAGAGAAAATTATATCCAAATGTTGATTTTTATTCGGGTATTATCTATAAAGCTATGGGTATACCGTCGCAAA
>Isolate_383_R_aeschlimannii
GGCTAATGAAGTGGTAATAAATATGCTTAAAGAAATCGGTAGTTCTGAGTATATTCCTAAATATATAGCTAAAGCTAAGGATAAAAATGATCCATTTAGGTTAATGGGTTTTGGTCATCGTGTATATAAAAACTATGACCCGCGTGCCGCAGTACTTAAAGAAACGTGCAAAGAAGTATTAAAGGAACTCGGGCAGCTAGACAACAATCCGCTCTTACAAATAGCAATAGAACTTGAAGCTATCGCTCTTAAAGATGAATATTTTATTGAGAGAAAATTATATCCA???????????????????????????????????????????????????????
>Isolate_493_R_conorii_subsp_raoultii
????????????????????????????????????????????????????????????????????????????AAGGATAAAAATGATCCATTTAGGTTAATGGGTTTTGGTCATCGTGTATATAAAAACTATGACCCGCGTGCCGCAGTACTTAAAGAAACGTGCAAAGAAGTATTAAAGGAACTCGGGCAGCTAGACAACAATCCGCTCTTACAAATAGCAATAGAACTTGAAGCTATCGCTCTTAAAGATGAATATTTTATTGAGAGAAAATTATATCCAAATGTTGATTTTTATTCGGGTATTATCTATAAAGCTATGGGTATACCGTCGCAAA
>Isolate_490_Rickettsia_sp
?????????????????????????????????????????????????????????????????????????????????????????????????????????????????????????????????????????????????????????????????AAACGTGCAAAGAASTATTAAAGGAACTCGGGCAGCTAGACAACAATCCGCTCTTACAAATAGCAATAGAACTTGAAGCTATCGCTCTTAAAGATGAATATTTTATTGAGAGAAAATTATATCCAAATGTTGATTTTTATTCGGGTATTATCTATAAAGCTATGGGTATACCGTCGCAAA
>Isolate_491_R_monacensis
GGCTAATGAAGCGGTAATAAATATGCTTAAAGAAATCGGTAGTTCTGAGAATATCCCTAAATATATAGCTAAAGCTAAGGATAAAAATGATCCGTTTAGGTTAATGGGTTTCGGTCATCGTGTATATAAAAACTATGACCCGCGTGCCGCAGTACTTAAAGAAACGTGCAAAGAAGTATTAAAGGAACTCGAACAGTTAGAAAATAATCCACTTTTACAAATAGCAATAGAACTTGAAGCTATCGCTCTTAAAGATGAATATTTTATTGAGA?????????????????????????????????????????????????????????????????????
>Isolate_2_R_massiliae
GGCTAATGAAGTGGTAATAAATATGCTTAAAGAAATCGGTAGTTCAGAGTATATTCCTAAATATATAGCTAAAGCTAAGGATAAAAATGATCCATTTAGGTTAATGGGTTTTGGTCATCGTATATATAAAAACTATGACCCGCGTGCCGCAGTACTTAAAGAAACGTGCAAAGAAGTATTAAAGGAACTCGGGCAGTTAGACAACAATCCGCTCTTACAAATAGCAATAGAACTTGAAGCTATCGCTCTTAAAGATRAATATTTTATTGAGAGAAAATTATATCCA???????????????????????????????????????????????????????
>Isolate_57_R_conorii_subsp_raoultii
?????????????????????????????????????????????????????????????????TAGCTAAAGCTAAGGATAAAAATGATCCATTTAGGTTAATGGGTTTTGGTCATCGTGTATATAAAAACTATGACCCGCGTGCCGCAGTACTTAAAGAAACGTGCAAAGAAGTATTAAAGGAACTCGGGCAGCTAGACAACAATCCGCTCTTACAAATAGCAATAGAACTTGAAGCTATCGCTCTTAAAGATGAATATTTTATTGAGAGAAAATTATATCCAAATGTTGATTTTTATTCGGGTATTATCTATAAAGCTATGGGTATACCGTCGCAAA
>Isolate_454_R_slovaca
GGCTAATGAAGCGGTAATAAATATGCTTAAAGAAATCGGTAGTTCTGAGTATATTCCTAAATATATAGCTAAAGCTAAGGATAAAAATGATCCATTTAGATTAATGGGTTTTGGTCATCGTGTATATAAAAACTATGACCCGCGTGCCTCAGTACTTAAAGAAACGTGCAAAGAAGTATTAAAGGAACTCGGGCAGCTAGACAACAATCCGCTCTTACAAATAGCAATAGAACTTGAAGCTATTGCTCTTAAAGATGAATATTTTATTGAGAGAAAATTATATCCA???????????????????????????????????????????????????????
>Isolate_350_R_helvetica
?????????????????????????????????????????????????????????????????TAGCTAAAGCTAAGGATAAAAATGATCCGTTTAGGTTAATAGGCTTCGGTCATCGTGTATATAAAAACTACGATCCACGTGCCGCAGTACTTAAAGAAACTTGTAAGGAAGTATTAAAGGAACTCGGACAGCTAGAAAACAATCCGCTCTTACAAATAGCAATAGAACTTGAAGCTATCGCTCTTAAAGATGAATATTTTATTGAGAGAAAATTATATCCAAATGTTGATTTTTATTCGGGTATTATCTATAAAGCTATGGGTATACCGTCGCAAA
>Isolate_58_R_monacensis
?????????????????????????????????????????????????????????????????TAGCTAAAGCTAAGGATAAAAATGATCCGTTTAGGTTAATGGGTTTCGGTCATCGTGTATATAAAAACTATGACCCGCGTGCCGCAGTACTTAAAGAAACGTGCAAAGAAGTATTAAAGGAACTCGAACAGTTAGAAAATAATCCACTTTTACAAATAGCAATAGAACTTGAAGCTATCGCTCTTAAAGATGAATATTTTATTGAGAGAAAATTATATCCAAATGTTGATTTTTATTCAGGTATTATCTATAAAGCTATGGGTATACCGTCGCAAA
>Isolate_11_R_slovaca
?????????????????????????????????????????????????????????????????TAGCTAAAGCTAAGGATAAAAATGATCCATTTAGATTAATGGGTTTTGGTCATCGTGTATATAAAAACTATGACCCGCGTGCCTCAGTACTTAAAGAAACGTGCAAAGAAGTATTAAAGGAACTCGGGCAGCTAGACAACAATCCGCTCTTACAAATAGCAATAGAACTTGAAGCTATTGCTCTTAAAGATGAATATTTTATTGAGAGAAAATTATATCCAAATGTTGATTTTTATTCGGGTATTATCTATAAAGCTATGGGTATACCGTCGCAAA
>Isolate_351_R_helvetica
GGCTAATGAAGCGGTAATAAATATGCTTAAAGAAATTGGTAGTTCTGAGAATATCCCTAAATATATAGCTAAAGCTAAGGATAAAAATGATCCGTTTAGGTTAATAGGCTTCGGTCATCGTGTATATAAAAACTACGATCCACGTGCCGCAGTACTTAAAGAAACTTGTAAGGAAGTATTAAAGGAACTCGGACAGCTAGAAAACAATCCGCTCTTACAAATAGCAATAGAACTTGAAGCTATCGCTCTTAAAGATGAATATTTTATTGAGAGAAAATTATATCCA???????????????????????????????????????????????????????
>Isolate_3_R_slovaca
GGCTAATGAAGCGGTAATAAATATGCTTAAAGAAATCGGTAGTTCTGAGTATATTCCTAAATATATAGCTAAAGCTAAGGATAAAAATGATCCATTTAGATTAATGGGTTTTGGTCATCGTGTATATAAAAACTATGACCCGCGTGCCTCAGTACTTAAAGAAACGTGCAAAGAAGTATTAAAGGAACTCGGGCAGCTAGACAACAATCCGCTCTTACAAATAGCAATAGAACTTGAAGCTATTGCTCTTAAAGATGAATATTTTATTGAGAGAAAATTATATCCA???????????????????????????????????????????????????????
>Isolate_455_R_slovaca
?????????????????????????????????????????????????????????????????????TAAAGCTAAGGATAAAAATGATCCATTTAGATTAATGGGTTTTGGTCATCGTGTATATAAAAACTATGACCCGCGTGCCTCAGTACTTAAAGAAACGTGCAAAGAAGTATTAAAGGAACTCGGGCAGCTAGACAACAATCCGCTCTTACAAATAGCAATAGAACTTGAAGCTATTGCTCTTAAAGATGAATATTTTATTGAGAGAAAATTATATCCAAATGTTGATTTTTATTCGGGTATTATCTATAAAGCTATGGGTATACCGTCGCAAA
>Isolate_12_R_massiliae
?????????????????????????????????????????????????????????????????TAGCTAAAGCTAAGGATAAAAATGATCCATTTAGGTTAATGGGTTTTGGTCATCGTATATATAAAAACTATGACCCGCGTGCCGCAGTACTTAAAGAAACGTGCAAAGAAGTATTAAAGGAACTCGGGCAGTTAGACAACAATCCGCTCTTACAAATAGCAATAGAACTTGAAGCTATCGCTCTTAAAGATGAATATTTTATTGAGAGAAAATTATATCCAAATGTTGATTTTTATTCGGGTATTATCTATAAAGCTATGGGTATACCGTCGCAAA
>Isolate_456_R_slovaca
??????????????????????????????????????????????????????????????????????????????????????ATGATCCATTTASATTAATGGGTTTTGGTCATCGTGTATATAAAAACTATGACCCGCGTGCCTCASTACTTAAAGAAACGTGCAAAGAAGTATTAAAGGAACTCGGGCAGCTAGACAACAATCCGCTCTTACAAATAGCAATAGAACTTGAAGCTATTGCTCTTAAAGATGAATATTTTATTGAGAGAAAATTATATCCAAATGTTGATTTTTATTCGGGTATTATCTATAAAGCTATGGGTATACCGTCGCAAA
>Isolate_13_R_massiliae
?????????????????????????????????????????????????????????????????TAGCTAAAGCTAAGGATAAAAATGATCCATTTAGGTTAATGGGTTTTGGTCATCGTGTATATAAAAACTATGACCCGCGTGCCGCAGTACTTAAAGAAACGTGCAAAGAAGTATTAAAGGAACTCGGGCAGCTAGACAACAATCCGCTCTTACAAATAGCAATAGAACTTGAAGCTATCGCTCTTAAAGATGAATATTTTATTGAGAGAAAATTATATCCAAATGTTGATTTTTATTCGGGTATTATCTATAAAGCTATGGGTATACCGTCGCAAA
>Isolate_313_R_helvetica
?????????????????????????????????????????????????????????????????TAGCTAAAGCTAAGGATAAAAATGATCCGTTTAGGTTAATAGGCTTCGGTCATCGTGTATATAAAAACTACGATCCACGTGCCGCAGTACTTAAAGAAACTTGTAAGGAAGTATTAAAGGAACTCGGACAGCTAGAAAACAATCCGCTCTTACAAATAGCAATAGAACTTGAAGCTATCGCTCTTAAAGATGAATATTTTATTGAGAGAAAATTATATCCAAATGTTGATTTTTATTCGGGTATTATCTATAAAGCTATGGGTATACCGTCGCAAA
>Isolate_390_R_monacensis
?????????????????????????????????????????????????????????????????TAGCTAAAGCTAAGGATAAAAATGATCCGTTTAGGTTAATGGGTTTCGGTCATCGTGTATATAAAAACTATGACCCGCGTGCCGCAGTACTTAAAGAAACGTGCAAAGAAGTATTAAAGGAACTCGAACAGTTAGAAAATAATCCACTTTTACAAATAGCAATAGAACTTGAAGCTATCGCTCTTAAAGATGAATATTTTATTGAGAGAAAATTATATCCAAATGTTGATTTTTATTCAGGTATTATCTATAAAGCTATGGGTATACCGTCGCAAA
>Isolate_391_R_monacensis
?????????????????????????????????????????????????????????????????TAGCTAAAGCTAAGGATAAAAATGATCCGTTTAGGTTAATGGGTTTCGGTCATCGTGTATATAAAAACTATGACCCGCGTGCCGCAGTACTTAAAGAAACGTGCAAAGAAGTATTAAAGGAACTCGAACAGTTAGAAAATAATCCACTTTTACAAATAGCAATAGAACTTGAAGCTATCGCTCTTAAAGATGAATATTTTATTGAGAGAAAATTATATCCAAATGTTGATTTTTATTCAGGTATTATCTATAAAGCTATGGGTATACCGTCGCAAA
>Isolate_392_R_massiliae
?????????????????????????????????????????????????????????????????TAGCTAAAGCTAAGGATAAAAATGATCCATTTAGGTTAATGGGTTTTGGTCATCGTATATATAAAAACTATGACCCGCGTGCCGCAGTACTTAAAGAAACGTGCAAAGAAGTATTAAAGGAACTCGGGCAGTTAGACAACAATCCGCTCTTACAAATAGCAATAGAACTTGAAGCTATCGCTCTTAAAGATGAATATTTTATTGAGAGAAAATTATATCCAAATGTTGATTTTTATTCGGGTATTATCTATAAAGCTATGGGTATACCGTCGCAAA
>Isolate_385_R_monacensis
?????????????????????????????????????????????????????????????????TAGCTAAAGCTAAGGATAAAAATGATCCGTTTAGGTTAATGGGTTTCGGTCATCGTGTATATAAAAACTATGACCCGCGTGCCGCAGTACTTAAAGAAACGTGCAAAGAAGTATTAAAGGAACTCGAACAGTTAGAAAATAATCCACTTTTACAAATAGCAATAGAACTTGAAGCTATCGCTCTTAAAGATGAATATTTTATTGAGAGAAAATTATATCCAAATGTTGATTTTTATTCAGGTATTATCTATAAAGCTATGGGTATACCGTCGCAAA
>Isolate_433_R_aeschlimannii
GGCTAATGAAGTGGTAATAAATATGCTTAAAGAAATCGGTAGTTCTGAGTATATTCCTAAATATATAGCTAAAGCTAAGGATAAAAATGATCCATTTAGGTTAATGGGTTTTGGTCATCGTGTATATAAAAACTATGACCCGCGTGCCGCAGTACTTAAAGAAACGTGCAAAGAAGTATTAAAGGAACTCGGGCAGCTAGACAACAATCCGCTCTTACAAATAGCAATAGAACTTGAAGCTATCGCTCTTAAAGATGAATATTTTATTGAGAGAAAATTATATCCA???????????????????????????????????????????????????????
>Isolate_462_R_slovaca
GGCTAATGAAGCGGTAATAAATATGCTTAAAGAAATCGGTAGTTCTGAGTATATTCCTAAATATATAGCTAAAGCTAAGGATAAAAATGATCCATTTAGATTAATGGGTTTTGGTCATCGTGTATATAAAAACTATGACCCGCGTGCCTCAGTACTTAAAGAAACGTGCAAAGAAGTATTAAAGGAACTCGGGCAGCTAGACAACAATCCGCTCTTACAAATAGCAATAGAACTTGAAGCTATTGCTCTTAAAGATGAATATTTTATTGAGAGAAAATTATATCCA???????????????????????????????????????????????????????
>Isolate_332_R_massiliae
?????????????????????????????????????????????????????????????????????TAAAGCTAAGGATAAAAATGATCCATTTAGGTTAATGGGTTTTGGTCATCGTATATATAAAAACTATGACCCGCGTGCCGCAGTACTTAAAGAAACGTGCAAAGAAGTATTAAAGGAACTCGGGCAGTTAGACAACAATCCGCTCTTACAAATAGCAATAGAACTTGAAGCTATCGCTCTTAAAGATGAATATTTTATTGAGAGAAAATTATATCCAAATGTTGATTTTTATTCGGGTATTATCTATAAAGCTATGGGTATACCGTCGCAAA
>Isolate_4_R_massiliae
????????????????????????????????????????????????????????????????????CTAAAGCTAAGGATAAAAATGATCCATTTAGGTTAATGGGTTTTGGTCATCGTATATATAAAAACTATGACCCGCGTGCCGCAGTACTTAAAGAAACGTGCAAAGAAGTATTAAAGGAACTCGGGCAGTTAGACAACAATCCGCTCTTACAAATAGCAATAGAACTTGAAGCTATCGCTCTTAAAGATGAATATTTTATTGAGAGAAAATTATATCCAAATGTTGATTTTTATTCGGGTATTATCTATAAAGCTATGGGTATACCGTCGCAAA
>Isolate_434_R_slovaca
????????????????????????????????????????????????????????????????????????????????????????GATCCATTTARATWAATGGGTTTTGGTCATCGTGTATATAAAAACTATGACCCGCGTGCCTCAGTACTTAAAGAAACGTGCAAAGAAGTATTAAAGGAACTCGGGCAGCTAGACAACAATCCGCTCTTACAAATAGCAATAGAACTTGAAGCTATTGCTCTTAAAGATGAATATTTTATTGAGAGAAAATTATATCCAAATGTTGATTTTTATTCGGGTATTATCTATAAAGCTATGGGTATACCGTCGCAAA
>Isolate_52_R_slovaca
?????????????????????????????????????????????????????????????????TAGCTAAAGCTAAGGATAAAAATGATCCATTTAGATTAATGGGTTTTGGTCATCGTGTATATAAAAACTATGACCCGCGTGCCTCAGTACTTAAAGAAACGTGCAAAGAAGTATTAAAGGAACTCGGGCAGCTAGACAACAATCCGCTCTTACAAATAGCAATAGAACTTGAAGCTATTGCTCTTAAAGATGAATATTTTATTGAGAGAAAATTATATCCAAATGTTGATTTTTATTCGGGTATTATCTATAAAGCTATGGGTATACCGTCGCAAA
>Isolate_393_R_slovaca
GGCTAATGAAGCGGTAATAAATATGCTTAAAGAAATCGGTAGTTCTGAGTATATTCCTAAATATATAGCTAAAGCTAAGGATAAAAATGATCCATTTAGATTAATGGGTTTTGGTCATCGTGTATATAAAAACTATGACCCGCGTGCCTCAGTACTTAAAGAAACGTGCAAAGAAGTATTAAAGGAACTCGGGCAGCTAGACAACAATCCGCTCTTACAAATAGCAATAGAACTTGAAGCTATTGCTCTTAAAGATGAATATTTTATTGAGAGAAAATTATATCCA???????????????????????????????????????????????????????
>Isolate_314_R_monacensis
?????????????????????????????????????????????????????????????????TAGCTAAAGCTAAGGATAAAAATGATCCGTTTAGGTTAATGGGTTTCGGTCATCGTGTATATAAAAACTATGACCCGCGTGCCGCAGTACTTAAAGAAACGTGCAAAGAAGTATTAAAGGAACTCGAACAGTTAGAAAATAATCCACTTTTACAAATAGCAATAGAACTTGAAGCTATCGCTCTTAAAGATGAATATTTTATTGAGAGAAAATTATATCCAAATGTTGATTTTTATTCAGGTATTATCTATAAAGCTATGGGTATACCGTCGCAAA
>Isolate_463_R_monacensis
???????????????????????????????????????????????????????????????????????????????????????????????TTAGGTTAATGGGTTTCGGTCATCGTGTATATAAAAACTATGACCCGCGTGCCGCAGTACTTAAAGAAACGTGCAAAGAAGTATTAAAGGAACTCGAACAGTTAGAAAATAATCCACTTTTACAAATAGCAATAGAACTTGAAGCTATCGCTCTTAAAGATGAATATTTTATTGAGAGAAAATTATATCCAAATGTTGATTTTTATTCAGGTATTATCTATAAAGCTATGGGTATACCGTCGCAAA
>Isolate_394_R_monacensis
?????????????????????????????????????????????????????????????????TAGCTAAAGCTAAGGATAAAAATGATCCGTTTAGGTTAATGGGTTTCGGTCATCGTGTATATAAAAACTATGACCCGCGTGCCGCAGTACTTAAAGAAACGTGCAAAGAAGTATTAAAGGAACTCGAACAGTTAGAAAATAATCCACTTTTACAAATAGCAATAGAACTTGAAGCTATCGCTCTTAAAGATGAATATTTTATTGAGAGAAAATTATATCCAAATGTTGATTTTTATTCAGGTATTATCTATAAAGCTATGGGTATACCGTCGCAAA
>Isolate_494_R_conorii_subsp_raoultii
GGCTAATGAAGCGGTAATAAATATGCTTAAAGAAATCGGTAGTTCTGAGTATATTCCTAAATATATAGCTAAAGCTAAGGATAAAAATGATCCATTTAGGTTAATGGGTTTTGGTCATCGTGTATATAAAAACTATGACCCGCGTGCCGCAGTACTTAAAGAAACGTGCAAAGAAGTATTAAAGGAACTCGGGCAGCTAGACAACAATCCGCTCTTACAAATAGCAATAGAACTTGAAGCTATCGCTCTTAAAGATGAATATTTTA???????????????????????????????????????????????????????????????????????????
>Isolate_47_R_slovaca
GGCTAATGAAGCGGTAATAAATATGCTTAAAGAAATCGGTAGTTCTGAGTATATTCCTAAATATATAGCTAAAGCTAAGGATAAAAATGATCCATTTAGATTAATGGGTTTTGGTCATCGTGTATATAAAAACTATGACCCGCGTGCCTCAGTACTTAAAGAAACGTGCAAAGAAGTATTAAAGGAACTCGGGCAGCTAGACAACAATCCGCTCTTACAAATAGCAATAGAACTTGAAGCTATTGCTCTTAAAGATGAATATTTTATTGAGAGAAAATTATATCCA???????????????????????????????????????????????????????
>Isolate_14_R_monacensis
GGCTAATGAAGCGGTAATAAATATGCTTAAAGAAATCGGTAGTTCTGAGAATATCCCTAAATATATAGCTAAAGCTAAGGATAAAAATGATCCGTTTAGGTTAATGGGTTTCGGTCATCGTGTATATAAAAACTATGACCCGCGTGCCGCAGTACTTAAAGAAACGTGCAAAGAAGTATTAAAGGAACTCGAACAGTTAGAAAATAATCCACTTTTACAAATAGCAATAGAACTTGAAGCTATCGCTCTTAAAGATGAATATTTTATTKAGAGAAAATTATATCCA???????????????????????????????????????????????????????
>Isolate_352_R_aeschlimannii
GGCTAATGAAGTGGTAATAAATATGCTTAAAGAAATCGGTAGTTCTGAGTATATTCCTAAATATATAGCTAAAGCTAAGGATAAAAATGATCCATTTAGGTTAATGGGTTTTGGTCATCGTGTATATAAAAACTATGACCCGCGTGCCGCAGTACTTAAAGAAACGTGCAAAGAAGTATTAAAGGAACTCGGGCAGCTAGACAACAATCCGCTCTTACAAATAGCAATAGAACTTGAAGCTATCGCTCTTAAAGATGAATATTTTATTGAGAGAAAATTATATCCA???????????????????????????????????????????????????????
>Isolate_353_R_monacensis
GGCTAATGAAGCGGTAATAAATATGCTTAAAGAAATCGGTAGTTCTGAGAATATCCCTAAATATATAGCTAAAGCTAAGGATAAAAATGATCCGTTTAGGTTAATGGGTTTCGGTCATCGTGTATATAAAAACTATGACCCGCGTGCCGCAGTACTTAAAGAAACGTGCAAAGAAGTATTAAAGGAACTCGAACAGTTAGAAAATAATCCACTTTTACAAATAGCAATAGAACTTGAAGCTATCGCTCTTAAAGATGAATATTTTATTGAGAGAAAATTATATCCA???????????????????????????????????????????????????????
>Isolate_27_R_slovaca
?????????????????????????????????????????????????????????????????TAGCTAAAGCTAAGGATAAAAATGATCCATTTAGATTAATGGGTTTTGGTCATCGTGTATATAAAAACTATGACCCGCGTGCCTCAGTACTTAAAGAAACGTGCAAAGAAGTATTAAAGGAACTCGGGCAGCTAGACAACAATCCGCTCTTACAAATAGCAATAGAACTTGAAGCTATTGCTCTTAAAGATGAATATTTTATTGAGAGAAAATTATATCCAAATGTTGATTTTTATTCGGGTATTATCTATAAAGCTATGGGTATACCGTCGCAAA
>Isolate_395_R_conorii_subsp_raoultii
?????????????????????????????????????????????????????????????????TAGCTAAAGCTAAGGATAAAAATGATCCATTTAGGTTAATGGGTTTTGGTCATCGTGTATATAAAAACTATGACCCGCGTGCCGCAGTACTTAAAGAAACGTGCAAAGAAGTATTAAAGGAACTCGGGCAGCTAGACAACAATCCGCTCTTACAAATAGCAATAGAACTTGAAGCTATCGCTCTTAAAGATGAATATTTTATTGAGAGAAAATTATATCCAAATGTTGATTTTTATTCGGGTATTATCTATAAAGCTATGGGTATACCGTCGCAAA
>Isolate_315_R_monacensis
GGCTAATGAAGCGGTAATAAATATGCTTAAAGAAATCGGTAGTTCTGAGAATATCCCTAAATATATAGCTAAAGCTAAGGATAAAAATGATCCGTTTAGGTTAATGGGTTTCGGTCATCGTGTATATAAAAACTATGACCCGCGTGCCGCAGTACTTAAAGAAACGTGCAAAGAAGTATTAAAGGAACTCGAACAGTTAGAAAATAATCCACTTTTACAAATAGCAATAGAACTTGAAGCTATCGCTCTTAAAGATGAATATTTTATTGAGAGAAAATTATATCCA???????????????????????????????????????????????????????
>Isolate_15_R_massiliae
?????????????????????????????????????????????????????????????????TAGCTAAAGCTAAGGATAAAAATGATCCATTTAGGTTAATGGGTTTTGGTCATCGTATATATAAAAACTATGACCCGCGTGCCGCAGTACTTAAAGAAACGTGCAAAGAAGTATTAAAGGAACTCGGGCAGTTAGACAACAATCCGCTCTTACAAATAGCAATAGAACTTGAAGCTATCGCTCTTAAAGATGAATATTTTATTGAGAGAAAATTATATCCAAATGTTGATTTTTATTCGGGTATTATCTATAAAGCTATGGGTATACCGTCGCAAA
>Isolate_396_R_slovaca
?????????????????????????????????????????????????????????????????TAGCTAAAGCTAAGGATAAAAATGATCCATTTAGATTAATGGGTTTTGGTCATCGTGTATATAAAAACTATGACCCGCGTGCCTCAGTACTTAAAGAAACGTGCAAAGAAGTATTAAAGGAACTCGGGCAGCTAGACAACAATCCGCTCTTACAAATAGCAATAGAACTTGAAGCTATTGCTCTTAAAGATGAATATTTTATTGAGAGAAAATTATATCCAAATGTTGATTTTTATTCGGGTATTATCTATAAAGCTATGGGTATACCGTCGCAAA
>Isolate_397_R_slovaca
?????????????????????????????????????????????????????????????????TAGCTAAAGCTAAGGATAAAAATGATCCATTTAGATTAATGGGTTTTGGTCATCGTGTATATAAAAACTATGACCCGCGTGCCTCAGTACTTAAAGAAACGTGCAAAGAAGTATTAAAGGAACTCGGGCAGCTAGACAACAATCCGCTCTTACAAATAGCAATAGAACTTGAAGCTATTGCTCTTAAAGATGAATATTTTATTGAGAGAAAATTATATCCAAATGTTGATTTTTATTCGGGTATTATCTATAAAGCTATGGGTATACCGTCGCAAA
>Isolate_354_R_conorii_subsp_raoultii
?????????????????????????????????????????????????????????????????TAGCTAAAGCTAAGGATAAAAATGATCCATTTAGGTTAATGGGTTTTGGTCATCGTGTATATAAAAACTATGACCCGCGTGCCGCAGTACTTAAAGAAACGTGCAAAGAAGTATTAAAGGAACTCGGGCAGCTAGACAACAATCCGCTCTTACAAATAGCAATAGAACTTGAAGCTATCGCTCTTAAAGATGAATATTTTATTGAGAGAAAATTATATCCAAATGTTGATTTTTATTCGGGTATTATCTATAAAGCTATGGGTATACCGTCGCAAA
>Isolate_495_R_massiliae
??????????????????????????????????????????????????????????????????????????????????????????????TTTAGGTWAATGGGTTTTGGTCATCGTATATATAAAAACTATGACCCGCGTGCCGCARTACTTAAAGAAACGTGCAAAGAAGTATTAAAGGAACTCGGGCAGTTAGACAACAATCCGCTCTTACAAATAGCAATAGAACTTGAAGCTATCGCTCTTAAARATGAATATTTTATTGAGAGAAAATTATATCCAAATGTTGATTTTTATTCGGGTATTATCTATAAAGCTATGGGTATACCGTCGCAAA
>Isolate_28_R_massiliae
GGCTAATGAAGTGGTAATAAATATGCTTAAAGAAATCGGTAGTTCAGAGTATATTCCTAAATATATAGCTAAAGCTAAGGATAAAAATGATCCATTTAGGTTAATGGGTTTTGGTCATCGTATATATAAAAACTATGACCCGCGTGCCGCAGTACTTAAAGAAACGTGCAAAGAAGTATTAAAGGAACTCGGGCAGTTAGACAACAATCCGCTCTTACAAATAGCAATAGAACTTGAAGCTATCGCTCTTAAAGATGAATATTTTATTGAGAGAAAATTATATCCA???????????????????????????????????????????????????????
>Isolate_59_R_massiliae
??????????????????????????????????????????????????????????????????????????????????AAAAATGATCCATTTAGGTTAATGGGTTTTGGTCATCGTATATATAAAAACTATGACCCGCGTGCCGCAGTACTTAAAGAAACGTGCAAAGAAGTATTAAAGGAACTCGGGCAGTTAGACAACAATCCGCTCTTACAAATAGCAATAGAACTTGAAGCTATCGCTCTTAAAGATGAATATTTTATTGAGAGAAAATTATATCCAAATGTTGATTTTTATTCGGGTATTATCTATAAAGCTATGGGTATACCGTCGCAAA
>Isolate_345_R_slovaca
?????????????????????????????????????????????????????????????????TAGCTAAAGCTAAGGATAAAAATGATCCATTTAGATTAATGGGTTTTGGTCATCGTGTATATAAAAACTATGACCCGCGTGCCTCAGTACTTAAAGAAACGTGCAAAGAAGTATTAAAGGAACTCGGGCAGCTAGACAACAATCCGCTCTTACAAATAGCAATAGAACTTGAAGCTATTGCTCTTAAAGATGAATATTTTATTGAGAGAAAATTATATCCAAATGTTGATTTTTATTCGGGTATTATCTATAAAGCTATGGGTATACCGTCGCAAA
>Isolate_496_R_massiliae
???????????????????????????????????????????????????????????????????????????????????????????????TTAGGTTAATGGGTTTTGGTCATCGTATATATAAAAACTATGACCCGCGTGCCGCAGTACTTAAAGAAACGTGCAAAGAAGTATTAAAGGAACTCGGGCAGTTAGACAACAATCCGCTCTTACAAATAGCAATAGAACTTGAAGCTATCGCTCTTAAAGATGAATATTTTATTGAGAGAAAATTATATCCAAATGTTGATTTTTATTCGGGTATTATCTATAAAGCTATGGGTATACCGTCGCAAA
>Isolate_60_R_massiliae
????????????????????????????????????????????????????????????????????CTAAAGCTAAGGATAAAAATGATCCATTTAGGTTAATGGGTTTTGGTCATCGTATATATAAAAACTATGACCCGCGTGCCGCAGTACTTAAAGAAACGTGCAAAGAAGTATTAAAGGAACTCGGGCAGTTAGACAACAATCCGCTCTTACAAATAGCAATAGAACTTGAAGCTATCGCTCTTAAAGATGAATATTTTATTGAGAGAAAATTATATCCAAATGTTGATTTTTATTCGGGTATTATCTATAAAGCTATGGGTATACCGTCGCAAA
>Isolate_355_R_conorii_subsp_raoultii
GGCTAATGAAGCGGTAATAAATATGCTTAAAGAAATCGGTAGTTCTGAGTATATTCCTAAATATATAGCTAAAGCTAAGGATAAAAATGATCCATTTAGGTTAATGGGTTTTGGTCATCGTGTATATAAAAACTATGACCCGCGTGCCGCAGTACTTAAAGAAACGTGCAAAGAAGTATTAAAGGAACTCGGGCAGCTAGACAACAATCCGCTCTTACAAATAGCAATAGAACTTGAAGCTATCGCTCTTAAAGATGAATATTTTATTGAGAGAAAATTATATCCA???????????????????????????????????????????????????????
>Isolate_342_Rickettsia_sp
GGCTAATGAAGCGGTAATAAATATGCTTAAAGAAATCGGTAGTTCTGAGTATATTCCTAAATATATAGCTAAAGCTAAGGATAAAAATGATCCATTTAGGTTAATGGGTTTTGGTCATCGTGTATAGAAAAACTATGACCCGCGTACCGCAGTACTGAAAGAAATGTGCA---AAGTATTAAAGGAACTCGGGCAGCTAGACAACAATCYGCTCTTACAAATAGCAATAGAACTTGAAGCTATCGCTCTTAAAGATGAATATTTTATTGAGAGAAAATTATATCCA???????????????????????????????????????????????????????
>Isolate_61_R_massiliae
????????????????????????????????????????????????????????????????????CTAAAGCTAAGGATAAAAATGATCCATTTAGGTTAATGGGTTTTGGTCATCGTATATATAAAAACTATGACCCGCGTGCCGCAGTACTTAAAGAAACGTGCAAAGAAGTATTAAAGGAACTCGGGCAGTTAGACAACAATCCGCTCTTACAAATAGCAATAGAACTTGAAGCTATCGCTCTTAAAGATGAATATTTTATTGAGAGAAAATTATATCCAAATGTTGATTTTTATTCGGGTATTATCTATAAAGCTATGGGTATACCGTCGCAAA
>Isolate_356_R_massiliae
GGCTAATGAAGTGGTAATAAATATGCTTAAAGAAATCGGTAGTTCAGAGTATATTCCTAAATATATAGCTAAAGCTAAGGATAAAAATGATCCATTTAGGTTAATGGGTTTTGGTCATCGTATATATAAAAACTATGACCCGCGTGCCGCAGTACTTAAAGAAACGTGCAAAGAAGTATTAAAGGAACTCGGGCAGTTAGACAACAATCCGCTCTTACAAATAGCAATAGAACTTGAAGCTATCGCTCTTAAAGATGAATATTTTATTGAGAGAAAATTATATCCA???????????????????????????????????????????????????????
>Isolate_398_Rickettsia_sp
GGMTAATGAAGCGGTAATAAATATGCTWAAAGAAATCGGTAGTTMKGAGTATATTCMTAAATATATAGMTAAAGMTAAGGATAAAAATGATCCATTTAGGTTAATGGGTTYTSGTCATCGWGTATANAAAAACTAYGACCCGCGTACCGCAGTAMWGAAAGAAATGWGCA---AAGTATTAAAGGAACTCGGGCAGCTAGACAACAATCCGMTCTTACAAATAGCAATAGAACTTGAAGCTATCGCTCTTAAAGATGAATATTTTATTGAGARAAAATTATATCCA???????????????????????????????????????????????????????
>Isolate_399_R_massiliae
GGCTAATGAAGTGGTAATAAATATGCTTAAAGAAATCGGTAGTTCAGAGTATATTCCTAAATATATAGCTAAAGCTAAGGATAAAAATGATCCATTTAGGTTAATGGGTTTTGGTCATCGTATATATAAAAACTATGACCCGCGTGCCGCAGTACTTAAAGAAACGTGCAAAGAAGTATTAAAGGAACTCGGGCAGTTAGACAACAATCCGCTCTTACAAATAGCAATAGAACTTGAAGCTATCGCTCTTAAAGATGAATATTTTATTGAGAGAAAATTATATCCA???????????????????????????????????????????????????????
>Isolate_386_R_slovaca
?????????????????????????????????????????????????????????????????TAGCTAAAGCTAAGGATAAAAATGATCCATTTAGATTAATGGGTTTTGGTCATCGTGTATATAAAAACTATGACCCGCGTGCCGCAGTACTTAAAGAAACGTGCAAAGAAGTATTAAAGGAACTCGGGCAGCTARACAACAATCCGCTCTTACAAATAGCAATAGAACTTGAAGCTATTGCTCTTAAARATGAATATTTTATTGAGAGAAAATTATATCCAAATGTTGATTTTTATTCGGGTATTATCTATAAAGCTATGGGTATACCGTCGCAAA
>Isolate_357_R_aeschlimannii
GGCTAATGAAGTGGTAATAAATATGCTTAAAGAAATCGGTAGTTCTGAGTATATTCCTAAATATATAGCTAAAGCTAAGGATAAAAATGATCCATTTAGGTTAATGGGTTTTGGTCATCGTGTATATAAAAACTATGACCCGCGTGCCGCAGTACTTAAAGAAACGTGCAAAGAAGTATTAAAGGAACTCGGGCAGCTAGACAACAATCCGCTCTTACAAATAGCAATAGAACTTGAAGCTATCGCTCTTAAAGATGAATATTTTATTGAGAGAAAATTATATCCA???????????????????????????????????????????????????????
>Isolate_400_R_monacensis
?????????????????????????????????????????????????????????????????TAGCTAAAGCTAAGGATAAAAATGATCCGTTTAGGTTAATGGGTTTCGGTCATCGTGTATATAAAAACTATGACCCGCGTGCCGCAGTACTTAAAGAAACGTGCAAAGAAGTATTAAAGGAACTCGAACAGTTAGAAAATAATCCACTTTTACAAATAGCAATAGAACTTGAAGCTATCGCTCTTAAAGATGAATATTTTATTGAGAGAAAATTATATCCAAATGTTGATTTTTATTCAGGTATTATCTATAAAGCTATGGG??????????????
>Isolate_401_R_massiliae
GGCTAATGAAGTGGTAATAAATATGCTTAAAGAAATCGGTAGTTCAGAGTATATTCCTAAATATATAGCTAAAGCTAAGGATAAAAATGATCCATTTAGGTTAATGGGTTTTGGTCATCGTATATATAAAAACTATGACCCGCGTGCCGCAGTACTTAAAGAAACGTGCAAAGAAGTATTAAAGGAACTCGGGCAGTTAGACAACAATCCGCTCTTACAAATAGCAATAGAACTTGAAGCTATCGCTCTTAAAGATGAATATTTTATTGAGAGAAAATTATATCCA???????????????????????????????????????????????????????
>Isolate_402_R_conorii_subsp_raoultii
GGCTAATGAAGCGGTAATAAATATGCTTAAAGAAATCGGTAGTTCTGAGTATATTCCTAAATATATAGCTAAAGCTAAGGATAAAAATGATCCATTTAGGTTAATGGGTTTTGGTCATCGTGTATATAAAAACTATGACCCGCGTGCCGCAGTACTTAAAGAAACGTGCAAAGAAGTATTAAAGGAACTCGGGCAGCTAGACAACAATCCGCTCTTACAAATAGCAATAGAACTTGAAGCTATCGCTCTTAAAGATGAATATTTTATTGAGAGAAAATTATATCCA???????????????????????????????????????????????????????
>Isolate_435_R_conorii_subsp_raoultii
?????????????????????????????????????????????????????????????????TAGCTAAAGCTAAGGATAAAAATGATCCATTTAGGTTAATGGGTTTTGGTCATCGTGTATATAAAAACTATGACCCGCGTGCCGCAGTACTTAAAGAAACGTGCAAAGAAGTATTAAAGGAACTCGGGCAGCTAGACAACAATCCGCTCTTACAAATAGCAATAGAACTTGAAGCTATCGCTCTTAAAGATGAATATTTTATTGAGAGAAAATTATATCCAAATGTTGATTTTTATTCGGGTATTATCTATAAAGCTATGGGTATACCGTCGCAAA
>Isolate_16_R_monacensis
GGCTAATGAAGCGGTAATAAATATGCTTAAAGAAATCGGTAGTTCTGAGAATATCCCTAAATATATAGCTAAAGCTAAGGATAAAAATGATCCGTTTAGGTTAATGGGTTTCGGTCATCGTGTATATAAAAACTATGACCCGCGTGCCGCAGTACTTAAAGAAACGTGCAAAGAAGTATTAAAGGAACTCGAACAGTTAGAAAATAATCCACTTTTACAAATAGCAATAGAACTTGAAGCTATCGCTCTTAAAGATGAATATTTTATTGAGAGAAAATTATATCCA???????????????????????????????????????????????????????
>Isolate_43_R_slovaca
GGCTAATGAAGCGGTAATAAATATGCTTAAAGAAATCGGTAGTTCTGAGTATATTCCTAAATATATAGCTAAAGCTAAGGATAAAAATGATCCATTTAGATTAATGGGTTTTGGTCATCGTGTATATAAAAACTATGACCCGCGTGCCTCAGTACTTAAAGAAACGTGCAAAGAAGTATTAAAGGAACTCGGGCAGCTAGACAACAATCCGCTCTTACAAATAGCAATAGAACTTGAAGCTATTGCTCTTAAAGATGAATATTTTATTGAGAGAAAATTATATCCA???????????????????????????????????????????????????????
>Isolate_457_R_conorii_subsp_raoultii
???????????????????????????????????????????????????????????????????????????????????????????????????GTTAATGGGTTTTGGTCATCGTGTATATRAAAACTATGACCCGCGTGCCGCAGTACTTAAAGAAACGTRCAAAGAAGTATTAAAGGAACTCGGGCAGCTAGACAACAATCCGCTCTTACAAATAGCAATAGAACTTGAAGCTATCGCTCTTAAAGATGAATATTTTATTGAGAGAAAATTATATCCAAATGTTGATTTTTATTCGGGTATTATCTATAAAGCTATGGGTATACCGTCGCAAA
>Isolate_358_R_massiliae
GGCTAATGAAGTGGTAATAAATATGCTTAAAGAAATCGGTAGTTCAGAGTATATTCCTAAATATATAGCTAAAGCTAAGGATAAAAATGATCCATTTAGGTTAATGGGTTTTGGTCATCGTATATATAAAAACTATGACCCGCGTGCCGCAGTACTTAAAGAAACGTGCAAAGAAGTATTAAAGGAACTCGGGCAGTTAGACAACAATCCGCTCTTACAAATAGCAATAGAACTTGAAGCTATCGCTCTTAAAGATGAATATTTTATTGAGAGAAAATTATATCCA???????????????????????????????????????????????????????
>Isolate_62_R_monacensis
?????????????????????????????????????????????????????????????????????TAAAGCTAAGGATAAAAATGATCCGTTTAGGTTAATGGGTTTCGGTCATCGTGTATATAAAAACTATGACCCGCGTGCCGCAGTACTTAAAGAAACGTGCAAAGAAGTATTAAAGGAACTCGAACAGTTAGAAAATAATCCACTTTTACAAATAGCAATAGAACTTGAAGCTATCGCTCTTAAAGATGAATATTTTATTGAGAGAAAATTATATCCAAATGTTGATTTTTATTCAGGTATTATCTATAAAGCTATGGGTATACCGTCGCAAA
>Isolate_466_R_conorii_subsp_raoultii
????????????????????????????????????????????????????????????????????????????AAGGATAAAAATGATCCATTTAGGTTAATGGGTTTTGGTCATCGTGTATATAAAAACTATGACCCGCGTGCCGCAGTACTTAAAGAAACGTGCAAAGAAGTATTAAAGGAACTCGGGCAGCTAGACAACAATCCGCTCTTACAAATAGCAATAGAACTTGAAGCTATCGCTCTTAAAGATGAATATTTTATTGAGAGAAAATTATATCCAAATGTTGATTTTTATTCGGGTATTATCTATAAAGCTATGGGTATACCGTCGCAAA
>Isolate_467_R_slovaca
GGCTAATGAAGCGGTAATAAATATGCTTAAAGAAATCGGTAGTTCTGAGTATATTCCTAAATATATAGCTAAAGCTAAGGATAAAAATGATCCATTTAGATTAATGGGTTTTGGTCATCGTGTATATAAAAACTATGACCCGCGTGCCTCAGTACTTAAAGAAACGTGCAAAGAAGTATTAAAGGAACTCGGGCAGCTAGACAACAATCCGCTCTTACAAATAGCAATAGAACTTGAAGCTATTGCTCTTAAAGATGAATATTTTATTGAGAGAAAA????????????????????????????????????????????????????????????????
>Isolate_403_R_conorii_subsp_raoultii
????????????????????????????????????????????????????????????????TTAGCTAAAGCTAAGGATAAAAATGATCCATTTAGGTCAATGGGTTTTAGTCATCGTGTATATAAAATCTATGACCCGCGTGCCGCAGTACTTAAAGAAACGTGCAAAGAAGTATTAAAGGAACTCGGGCAGCTAGACAACAATCCGATCTTACAAATAGCAATAGAACTTGAAGCTATCGCTCTTAAAGATGAATATTTTATTGAGAAAAATTTATATCCAAATGTAGATTTTTATTCGCGTATTATCTATAAAGCTATGGGTATACCGTCGCAAA
>Isolate_404_R_conorii_subsp_raoultii
?????????????????????????????????????????????????????????????????TAGCTAAAGCTAAGGATAAAAATGATCCATTTAGGTTAATGGGTTTTGGTCATCGTGTATATAAAAACTATGACCCGCGTRCCGCAGTACTGAAAGAAATGTGCA---AAGTATTAAAGGAACTCGGGCAGCTAGACAACAATCCGCTCTTACAAATAGCAATARAACTTGAAGCTATCGCTCTTAAARATGAATATTTTATTGAKARAAAATTATATCCWAATGTTGATTTTTATTCGGGTATTATCTATAAAGCTATGGGTAT???????????
>Isolate_44_R_slovaca
GGCTAATGAAGCGGTAATAAATATGCTTAAAGAAATCGGTAGTTCTGAGTATATTCCTAAATATATAGCTAAAGCTAAGGATAAAAATGATCCATTTAGATTAATGGGTTTTGGTCATCGTGTATATAAAAACTATGACCCGCGTGCCTCAGTACTTAAAGAAACGTGCAAAGAAGTATTAAAGGAACTCGGGCAGCTAGACAACAATCCGCTCTTACAAATAGCAATAGAACTTGAAGCTATTGCTCTTAAAGATGAATATTTTATTGAGAGAAAATTATATCCA???????????????????????????????????????????????????????
>Isolate_343_R_conorii_subsp_raoultii
?????????????????????????????????????????????????????????????????TAGCTAAAGCTAAGGATAAAAATGATCCATTTAGGTTAATGGGTTTTGGTCATCGTGTATATAAAAACTATGACCCGCGTGCCGCAGTACTTAAAGAAACGTGCAAAGAAGTATTAAAGGAACTCGGGCAGCTAGACAACAATCCGCTCTTACAAATAGCAATAGAACTTGAAGCTATCGCTCTTAAAGATGAATATTTTATTGAGAGAAAATTATATCCAAATGTTGATTTTTATTCGGGTATTATCTATAAAGCTATGGGTATACCGTCGCAAA
>Isolate_63_R_massiliae
GGCTAATGAAGTGGTAATAAATATGCTTAAAGAAATCGGTAGTTCAGAGTATATTCCTAAATATATAGCTAAAGCTAAGGATAAAAATGATCCATTTAGGTTAATGGGTTTTGGTCATCGTATATATAAAAACTATGACCCGCGTGCCGCAGTACTTAAAGAAACGTGCAAAGAAGTATTAAAGGAACTCGGGCAGTTAGACAACAATCCGCTCTTACAAATAGCAATAGAACTTGAAGCTATCGCTCTTAAAGA??????????????????????????????????????????????????????????????????????????????????????
>Isolate_41_R_massiliae
?????????????????????????????????????????????????????????????????TAKCTAAAGCTAAGGATAAAAATGATCCATTTAGGTTAATGGGTTTTGGTCATCGTATATATAAAAACTATGACCCGCGTGCCSCAGTACTTAAAGAAACGTGCAAAGAAGTATTAAAGGAACTCGGGCAGTTAGACAACAATCCGCTCTTACAAATAGCAATARAACTTGAASCTATCGCTCTTAAAGATGAATATTTTATTGARARAAAATTATATCCAAATGTTGATTTTTATTCGGGTATTATCTAWAAAGCTA??????????????????
>Isolate_316_R_monacensis
GGCTAATGAAGCGGTAATAAATATGCTTAAAGAAATCGGTAGTTCTGAGAATATCCCTAAATATATAGCTAAAGCTAAGGATAAAAATGATCCGTTTAGGTTAATGGGTTTCGGTCATCGTGTATATAAAAACTATGACCCGCGTGCCGCAGTACTTAAAGAAACGTGCAAAGAAGTATTAAAGGAACTCGAACAGTTAGAAAATAATCCACTTTTACAAATAGCAATAGAACTTGAAGCTATCGCTCTTAAAGATGAATATTTTATTGAGAGAAAATTATATCCA???????????????????????????????????????????????????????
>Isolate_64_R_slovaca
?????????????????????????????????????????????????????????????????????TAAAGCTAAGGATAAAAATGATCCATTTAGATTAATGGGTTTTGGTCATCGTGTATATAAAAACTATGACCCGCGTGCCTCAGTACTTAAAGAAACGTGCAAAGAAGTATTAAAGGAACTCGGGCAGCTAGACAACAATCCGCTCTTACAAATAGCAATAGAACTTGAAGCTATTGCTCTTAAAGATGAATATTTTATTGAGAGAAAATTATATCCAAATGTTGATTTTTATTCGGGTATTATCTATAAAGCTATGGGTATACCGTCGCAAA
>Isolate_497_R_massiliae
?????????????????????????????????????????????????????????????????TAGCTAAAGCTAAGGATAAAAATGATCCATTTAGGTTAATGGGTTTTGGTCATCGTATATATAAAAACTATGACCCGCGTGCCGCAGTACTTAAAGAAACGTGCAAAGAAGTATTAAAGGAACTCGGGCAGTTAGACAACAATCCGCTCTTACAAATAGCAATAGAACTTGAAGCTATCGCTCTTAAAGATGAATATTTTATTGAGAGAAAATTATATCCAAATGTTGATTTTTATTCGGGTATTATCTATAAAGCTATGGGTATACCGTCGCAAA
>Isolate_333_R_helvetica
GGCTAATGAAGCGGTAATAAATATGCTTAAAGAAATTGGTAGTTCTGAGAATATCCCTAAATATATAGCTAAAGCTAAGGATAAAAATGATCCGTTTAGGTTAATAGGCTTCGGTCATCGTGTATATAAAAACTACGATCCACGTGCCGCAGTACTTAAAGAAACTTGTAAGGAAGTATTAAAGGAACTCGGACAGCTAGAAAACAATCCGCTCTTACAAATAGCAATAGAACTTGAAGCTATCGCTCTTAAAGATGAATATTTTATTGAGAGAAAATTATATCCA???????????????????????????????????????????????????????
>Isolate_450_R_monacensis
GGCTAATGAAGCGGTAATAAATATGCTTAAAGAAATCGGTAGTTCTGAGAATATCCCTAAATATATAGCTAAAGCTAAGGATAAAAATGATCCGTTTAGGTTAATGGGTTTCGGTCATCGTGTATATAAAAACTATGACCCGCGTGCCGCAGTACTTAAAGAAACGTGCAAAGAAGTATTAAAGGAACTCGAACAGTTAGAAAATAATCCACTTTTACAAATAGCAATAGAACTTGAAGCTATCGCTCTTAAAGATGAATATTTTATTGAGAGAAAATTATATCCA???????????????????????????????????????????????????????
>Isolate_498_R_conorii_subsp_raoultii
???????????????????????????????????????????????????????????????????????????????????????????????????GTTAATGGGTTTTGGTCATCGTGTATATAAAAACTATGACCCGCGTGCCGCAGTACTTAAAGAAACGTGCAAAGAAGTATTAAAGGAACTCGGGCAGCTAGACAACAATCCGCTCTTACAAATAGCAATAGAACTTGAAGCTATCGCTCTTAAAGATGAATATTTTATTGAGAGAAAATTATATCCAAATGTTGATTTTTATTCGGGTATTATCTATAAAGCTATGGGTATACCGTCGCAAA
>Isolate_405_R_massiliae
?????????????????????????????????????????????????????????????????TAGCTAAAGCTAAGGATAAAAATGATCCATTTAGGTTAATGGGTTTTGGTCATCGTATATATAAAAACTATGACCCGCGTGCCGCAGTACTTAAAGAAACGTGCAAAGAAGTATTAAAGGAACTCGGGCAGTTAGACAACAATCCGCTCTTACAAATAGCAATAGAACTTGAAGCTATCGCTCTTAAAGATGAATATTTTATTGAGAGAAAATTATATCCAAATGTTGATTTTTATTCGGGTATTATCTATAAAGCTATGGGTATACCGTCGCAAA
>Isolate_334_R_aeschlimannii
GGCTAATGAAGTGGTAATAAATATGCTTAAAGAAATCGGTAGTTCTGAGTATATTCCTAAATATATAGCTAAAGCTAAGGATAAAAATGATCCATTTAGGTTAATGGGTTTTGGTCATCGTGTATATAAAAACTATGACCCGCGTGCCGCAGTACTTAAAGAAACGTGCAAAGAAGTATTAAAGGAACTCGGGCAGCTAGACAACAATCCGCTCTTACAAATAGCAATAGAACTTGAAGCTATCGCTCTTAAAGATGAATATTTTATTGAGAGAAAATTATATCCA???????????????????????????????????????????????????????
>Isolate_317_R_monacensis
GGCTAATGAAGCGGTAATAAATATGCTTAAAGAAATCGGTAGTTCTGAGAATATCCCTAAATATATAGCTAAAGCTAAGGATAAAAATGATCCGTTTAGGTTAATGGGTTTCGGTCATCGTGTATATAAAAACTATGACCCGCGTGCCGCAGTACTTAAAGAAACGTGCAAAGAAGTATTAAAGGAACTCGAACAGTTAGAAAATAATCCACTTTTACAAATAGCAATAGAACTTGAAGCTATCGCTCTTAAAGATGAATATTTTATTGAGAGAAAATTATATCCA???????????????????????????????????????????????????????
>Isolate_17_R_massiliae
GGCTAATGAAGTGGTAATAAATATGCTTAAAGAAATCGGTAGTTCAGAGTATATTCCTAAATATATAGCTAAAGCTAAGGATAAAAATGATCCATTTAGGTTAATGGGTTTTGGTCATCGTATATATAAAAACTATGACCCGCGTGCCGCAGTACTTAAAGAAACGTGCAAAGAAGTATTAAAGGAACTCGGGCAGTTAGACAACAATCCGCTCTTACAAATAGCAATAGAACTTGAAGCTATCGCTCTTAAAGATGAATATTTTATTGAGAGAAAATTATATCCA???????????????????????????????????????????????????????
>Isolate_406_R_conorii_subsp_raoultii
?????????????????????????????????????????????????????????????????TAGCTAAAGCTAAGGATAAAAATGATCCATTTAGGTYAATGGGTTTTRGTCATCGTGTATATAAAAWCTATGACCCGCGTGCCGCAGTACTTAAAGAAACGTGCAAAGAAGTATTARAGGAACTCGGGCAGCTAGACAACAATCCGATCTTACAAATAGCAATASAACTTGAAGCTATCGCTCTTAAAGATGAATATTTTATTGARAAAAAWTTATATCCWRWTGTWKATTTTTATTCGMGTATTATCTATAAWGYTATGGGTATACCGTCRCARA
>Isolate_318_R_helvetica
GGCTAATGAAGCGGTAATAAATATGCTTAAAGAAATTGGTAGTTCTGAGAATATCCCTAAATATATAGCTAAAGCTAAGGATAAAAATGATCCGTTTAGGTTAATAGGCTTCGGTCATCGTGTATATAAAAACTACGATCCACGTGCCGCAGTACTTAAAGAAACTTGTAAGGAAGTATTAAAGGAACTCGGACAGCTAGAAAACAATCCGCTCTTACAAATAGCAATAGAACTTGAAGCTATCGCTCTTAAAGATGAATATTTTATTGAGAGAAAATTATATCCA???????????????????????????????????????????????????????
>Isolate_319_R_monacensis
GGCTAATGAAGCGGTAATAAATATGCTTAAAGAAATCGGTAGTTCTGAGAATATCCCTAAATATATAGCTAAAGCTAAGGATAAAAATGATCCGTTTAGGTTAATGGGTTTCGGTCATCGTGTATATAAAAACTATGACCCGCGTGCCGCAGTACTTAAAGAAACGTGCAAAGAAGTATTAAAGGAACTCGAACAGTTAGAAAATAATCCACTTTTACAAATAGCAATAGAACTTGAAGCTATCGCTCTTAAAGATGAATATTTTATTGAGAGAAAATTATATCCA???????????????????????????????????????????????????????
>Isolate_387_R_slovaca
GGCTAATGAAGCGGTAATAAATATGCTTAAAGAAATCGGTAGTTCTGAGTATATTCCTAAATATATAGCTAAAGCTAAGGATAAAAATGATCCATTTAGATTAATGGGTTTTGGTCATCGTGTATATAAAAACTATGACCCGCGTGCCTCAGTACTTAAAGAAACGTGCAAAGAAGTATTAAAGGAACTCGGGCAGCTAGACAACAATCCGCTCTTACAAATAGCAATAGAACTTGAAGCTATTGCTCTTAAAGATGAATATTTTATTGAGAGAAAATTATATCCA???????????????????????????????????????????????????????
>Isolate_499_R_helvetica
??????????????????????????????????????????????????????????????????????????????????AAAAATGATCCGTTTAGGTTAATAGGCTTCGGTCATCGTGTATATAAAAACTACGATCCACGTGCCGCAGTACTTAAAGAAACTTGTAAGGAAGTATTAAAGGAACTCGGACAGCTAGAAAACAATCCGCTCTTACAAATAGCAATAGAACTTGAAGCTATCGCTCTTAAAGATGAATATTTTATTGAGAGAAAATTATATCCAAATGTTGATTTTTATTCGGGTATTATCTATAAAGCTATGGGTATACCGTCGCAAA
>Isolate_29_R_massiliae
?????????????????????????????????????????????????????????????????TAGCTAAAGCTAAGGATAAAAATGATCCATTTAGGTTAATGGGTTTTGGTCATCGTATATATAAAAACTATGACCCGCGTGCCGCAGTACTTAAAGAAACGTGCAAAGAAGTATTAAAGGAACTCGGGCAGTTAGACAACAATCCGCTCTTACAAATAGCAATAGAACTTGAAGCTATCGCTCTTAAAGATGAATATTTTATTGAGAGAAAATTATATCCAAATGTTGATTTTTATTCGGGTATTATCTATAAAGCTATGGGTATACCGTCGCAAA
>Isolate_9_R_slovaca
GGCTAATGAAGCGGTAATAAATATGCTTAAAGAAATCGGTAGTTCTGAGTATATTCCTAAATATATAGCTAAAGCTAAGGATAAAAATGATCCATTTAGATTAATGGGTTTTGGTCATCGTGTATATAAAAACTATGACCCGCGTGCCGCAGTACTTAAAGAAACGTGCAAAGAAGTATTAAAGGAACTCGGGCAGCTAGACAACAATCCGCTCTTACAAATAGCAATAGAACTTGAAGCTATTGCTCTTAAAGATGAATATTTTATTGAGAGAAAATTATATCCAAATGTTGATTTTTATTCGGGTATTATCTATAAAGCTATGGGTATACCGTCGCAAA
>Isolate_42_R_massiliae
????????????????ATAAATATGCTTAAAGAAATCGGTAGTTCAGAGTATATTCCTAAATATATAGCTAAAGCTAAGGATAAAAATGATCCATTTAGGTTAATGGGTTTTGGTCATCGTATATATAAAAACTATGACCCGCGTGCCGCAGTACTTAAAGAAACGTGCAAAGAAGTATTAAAGGAACTCGGGCAGTTAGACAACAATCCGCTCTTACAAATAGCAATAGAACTTGAAGCTATCGCTCTTAAAGATGAATATTTTATTGAGAGAAAATTATATCCA???????????????????????????????????????????????????????
>Isolate_46_R_monacensis
?????????????????????????????????????????????????????????????????????TAAAGCTAAGGATAAAAATGATCCGTTTAGGTTAATGGGTTTCGGTCATCGTGTATATAAAAACTATGACCCGCGTGCCGCAGTACTTAAAGAAACGTGCAAAGAAGTATTAAAGGAACTCGAACAGTTAGAAAATAATCCACTTTTACAAATAGCAATAGAACTTGAAGCTATCGCTCTTAAAGATGAATATTTTATTGAGAGAAAATTATATCCAAATGTTGATTTTTATTCAGGTATTATCTATAAAGCTATGGGTATACCGTCGCAAA
>Isolate_344_R_monacensis
GGCTAATGAAGCGGTAATAAATATGCTTAAAGAAATCGGTAGTTCTGAGAATATCCCTAAATATATAGCTAAAGCTAAGGATAAAAATGATCCGTTTAGGTTAATGGGTTTCGGTCATCGTGTATATAAAAACTATGACCCGCGTGCCGCAGTACTTAAAGAAACGTGCAAAGAAGTATTAAAGGAACTCGAACAGTTAGAAAATAATCCACTTTTACAAATAGCAATAGAACTTGAAGCTATCGCTCTTAAAGATGAATATTTTATTGAGAGAAAATTATATCCA???????????????????????????????????????????????????????
>Isolate_449_R_monacensis
?????????????????????????????????????????????????????????????????TAGCTAAAGCTAAGGATAAAAATGATCCGTTTAGGTTAATGGGTTTCGGTCATCGTGTATATAAAAACTATGACCCGCGTGCCGCAGTACTTAAAGAAACGTGCAAAGAAGTATTAAAGGAACTCGAACAGTTAGAAAATAATCCACTTTTACAAATAGCAATAGAACTTGAAGCTATCGCTCTTAAAGATGAATATTTTATTGAGAGAAAATTATATCCAAATGTTGATTTTTATTCAGGTATTATCTATAAAGCTATGGGTATACCGTCGCAAA
>Isolate_48_R_slovaca
GGCTAATGAAGCGGTAATAAATATGCTTAAAGAAATCGGTAGTTCTGAGTATATTCCTAAATATATAGCTAAAGCTAAGGATAAAAATGATCCATTTAGATTAATGGGTTTTGGTCATCGTGTATATAAAAACTATGACCCGCGTGCCTCAGTACTTAAAGAAACGTGCAAAGAAGTATTAAAGGAACTCGGGCAGCTAGACAACAATCCGCTCTTACAAATAGCAATAGAACTTGAAGCTATTGCTCTTAAAGATGAATATTTTATTGAGAGAAAATTATATCCA???????????????????????????????????????????????????????
>Isolate_335_R_conorii_subsp_raoultii
??????????????????????????????????????????????????????????????????????????????????????????????TTTAGGTTAATGGGTTTTGGTCATCGTGTATATAAAAACTATGAYCCGCGTGCCGCAGTACTTAAAGAAACGTGCAAAGAAGTATTAAAGGAACTCGGGCAGCTAGAYAACAATCCGCTCTTACAAATAGCAATAGAACTTGAAGCTATCGCTCTTAAAGATGAATATTTTATTGAGAGAAAATTATATCCAAATGTTGATTTTTATTCGGGTATTATCTATAAAGCTATGGGTATACCGTCGCAAA
>Isolate_336_R_aeschlimannii
GGCTAATGAAGTGGTAATAAATATGCTTAAAGAAATCGGTAGTTCTGAGTATATTCCTAAATATATAGCTAAAGCTAAGGATAAAAATGATCCATTTAGGTTAATGGGTTTTGGTCATCGTGTATATAAAAACTATGACCCGCGTGCCGCAGTACTTAAAGAAACGTGCAAAGAAGTATTAAAGGAACTCGGGCAGCTAGACAACAATCCGCTCTTACAAATAGCAATAGAACTTGAAGCTATCGCTCTTAAAGATGAATATTTTATTGAGAGAAAATTATATCCAAATGTTGATTTTTATTCGGGTATTATC????????????????????????????
>Isolate_346_R_monacensis
GGCTAATGAAGCGGTAATAAATATGCTTAAAGAAATCGGTAGTTCTGAGAATATCCCTAAATATATAGCTAAAGCTAAGGATAAAAATGATCCGTTTAGGTTAATGGGTTTCGGTCATCGTGTATATAAAAACTATGACCCGCGTGCCGCAGTACTTAAAGAAACGTGCAAAGAAGTATTAAAGGAACTCGAACAGTTAGAAAATAATCCACTTTTACAAATAGCAATAGAACTTGAAGCTATCGCTCTTAAAGATGAATATTTTATTGAGAGAAAATTATATCCA???????????????????????????????????????????????????????
>Isolate_436_R_massiliae
GGCTAATGAAGTGGTAATAAATATGCTTAAAGAAATCGGTAGTTCAGAGTATATTCCTAAATATATAGCTAAAGCTAAGGATAAAAATGATCCATTTAGGTTAATGGGTTTTGGTCATCGTATATATAAAAACTATGACCCGCGTGCCGCAGTACTTAAAGAAACGTGCAAAGAAGTATTAAAGGAACTCGGGCAGTTAGACAACAATCCGCTCTTACAAATAGCAATAGAACTTGAAGCTATCGCTCTTAAAGATGAATATTTTATTGAGAGAAAATTAT????????????????????????????????????????????????????????????
>Isolate_359_R_massiliae
GGCTAATGAAGTGGTAATAAATATGCTTAAAGAAATCGGTAGTTCAGAGTATATTCCTAAATATATAGCTAAAGCTAAGGATAAAAATGATCCATTTAGGTTAATGGGTTTTGGTCATCGTATATATAAAAACTATGACCCGCGTGCCGCAGTACTTAAAGAAACGTGCAAAGAAGTATTAAAGGAACTCGGGCAGTTAGACAACAATCCGCTCTTACAAATAGCAATAGAACTTGAAGCTATCGCTCTTAAAGATGAATATTTTATTGAGAGAAAATTATATCCA???????????????????????????????????????????????????????
>Isolate_320_R_monacensis
GGCTAATGAAGCGGTAATAAATATGCTTAAAGAAATCGGTAGTTCTGAGAATATCCCTAAATATATAGCTAAAGCTAAGGATAAAAATGATCCGTTTAGGTTAATGGGTTTCGGTCATCGTGTATATAAAAACTATGACCCGCGTGCCGCAGTACTTAAAGAAACGTGCAAAGAAGTATTAAAGGAACTCGAACAGTTAGAAAATAATCCACTTTTACAAATAGCAATAGAACTTGAAGCTATCGCTCTTAAAGATGAATATTTTATTGAGAGAAAATTATATCCA???????????????????????????????????????????????????????
>Isolate_458_R_massiliae
GGCTAATGAAGTGGTAATAAATATGCTTAAAGAAATCGGTAGTTCAGAGTATATTCCTAAATATATAGCTAAAGCTAAGGATAAAAATGATCCATTTAGGTTAATGGGTTTTGGTCATCGTATATATAAAAACTATGACCCGCGTGCCGCAGTACTTAAAGAAACGTGCAAAGAAGTATTAAAGGAACTCGGGCAGTTAGACAACAATCCGCTCTTACAAATAGCAATAGAACTTGAAGCTATCGCTCTTAAAGATG????????????????????????????????????????????????????????????????????????????????????
>Isolate_30_R_massiliae
?????????????????????????????????????????????????????????????????TAGCTAAAGCTAAGGATAAAAATGATCCATTTAGGTTAATGGGTTTTGGTCATCGTATATATAAAAACTATGACCCGCGTGCCGCAGTACTTAAAGAAACGTGCAAAGAAGTATTAAAGGAACTCGGGCAGTTAGACAACAATCCGCTCTTACAAATAGCAATAGAACTTGAAGCTATCGCTCTTAAAGATGAATATTTTATTGAGAGAAAATTATAT??????????????????????????????????????????????????????????
>Isolate_360_R_massiliae
GGCTAATGAAGTGGTAATAAATATGCTTAAAGAAATCGGTAGTTCAGAGTATATTCCTAAATATATAGCTAAAGCTAAGGATAAAAATGATCCATTTAGGTTAATGGGTTTTGGTCATCGTATATATAAAAACTATGACCCGCGTGCCGCAGTACTTAAAGAAACGTGCAAAGAAGTATTAAAGGAACTCGGGCAGTTAGACAACAATCCGCTCTTACAAATAGCAATAGAACTTGAAGCTATCGCTC?????????????????????????????????????????????????????????????????????????????????????????????
>Isolate_361_R_monacensis
GGCTAATGAAGCGGTAATAAATATGCTTAAAGAAATCGGTAGTTCTGAGAATATCCCTAAATATATAGCTAAAGCTAAGGATAAAAATGATCCGTTTAGGTTAATGGGTTTCGGTCATCGTGTATATAAAAACTATGACCCGCGTGCCGCAGTACTTAAAGAAACGTGCAAAGAAGTATTAAAGGAACTCGAACAGTTAGAAAATAATCCACTTTTACAAATAGCAATAGAACTTGAAGCTATCGCTCTTAAAGATGAATATTTTATTGAGAGAAAATTATATCCA???????????????????????????????????????????????????????
>Isolate_459_R_aeschlimannii
GGCTAATGAAGTGGTAATAAATATGCTTAAAGAAATCGGTAGTTCTGAGTATATTCCTAAATATATAGCTAAAGCTAAGGATAAAAATGATCCATTTAGGTTAATGGGTTTTGGTCATCGTGTATATAAAAACTATGACCCGCGTGCCGCAGTACTTAAAGAAACGTGCAAAGAAGTATTAAAGGAACTCGGGCAGCTAGACAACAATCCGCTCTTACAAATAGCAATAGAACTTGAAGCTATCGCTCTTAAAGATGAATATTTTATTGAGAGAAAATTATATCCA???????????????????????????????????????????????????????
>Isolate_31_R_aeschlimannii
?????????????????????????????????????????????????????????????????TAGCTAAAGCTAAGGATAAAAATGATCCATTTAGGTTAATGGGTTTTGGTCATCGTGTATATAAAAACTATGACCCGCGTGCCGCAGTACTTAAAGAAACGTGCAAAGAAGTATTAAAGGAACTCGGGCAGCTAGACAACAATCCGCTCTTACAAATAGCAATAGAACTTGAAGCTATCGCTCTTAAAGATGAATATTTTATTGAGAGAAAATTATATCCAAATGTTGATTTTTATTCGGGTATTATCTATAAAGCTATGGGTATACCGTCGCAAA
>Isolate_407_R_monacensis
?????????????????????????????????????????????????????????????????TAGCTAAAGCTAAGGATAAAAATGATCCGTTTAGGTTAATGGGTTTCGGTCATCGTGTATATAAAAACTATGACCCGCGTGCCGCAGTACTTAAAGAAACGTGCAAAGAAGTATTAAAGGAACTCGAACAGTTAGAAAATAATCCACTTTTACAAATAGCAATAGAACTTGAAGCTATCGCTCTTAAAGATGAATATTTTATTGAGAGAAAATTATATCCAAATGTTGATTTTTATTCAGGTATTATCTATAAAGCTATGGGTATACCGTCGCAAA
>Isolate_32_R_massiliae
?????????????????????????????????????????????????????????????????TAGCTAAAGCTAAGGATAAAAATGATCCATTTAGGTTAATGGGTTTTGGTCATCGTATATATAAAAACTATGACCCGCGTGCCGCAGTACTTAAAGAAACGTGCAAAGAAGTATTAAAGGAACTCGGGCAGTTAGACAACAATCCGCTCTTACAAATAGCAATAGAACTTGAAGCTATCGCTCTTAAAGATGAATATTTTATTGAGAGAAAATTATATCCAAATGTTGATTTTTATTCGGGTATTATCTATAAAGCTATGGGTATACCGTCGCAAA
>Isolate_33_R_massiliae
?????????????????????????????????????????????????????????????????TAGCTAAAGCTAAGGATAAAAATGATCCATTTAGGTTAATGGGTTTTGGTCATCGTATATATAAAAACTATGACCCGCGTGCCGCAGTACTTAAAGAAACGTGCAAAGAAGTATTAAAGGAACTCGGGCAGTTAGACAACAATCCGCTCTTACAAATAGCAATAGAACTTGAAGCTATCGCTCTTAAAGATGAATATTTTATTGAGAGAAAATTATATCCAAATGTTGATTTTTATTCGGGTATTATCTATAAAGCTATGGGTATACCGTCGCAAA
>Isolate_408_R_conorii_subsp_raoultii
?????????????????????????????????????????????????????????????????TAGCTAAAGCTAAGGATAAAAATGATCCATTTAGGTTAATGGGTTTTGGTCATCGTGTATATAAAAACTATGACCCGCGTGCCGCAGTACTTAAAGAAACGTGCAAAGAAGTATTAAAGGAACTCGGGCAGCTAGACAACAATCCGCTCTTACAAATAGCAATAGAACTTGAAGCTATCGCTCTTAAAGATGAATATTTTATTGAGAGAAAATTATATCCAAATGTTGATTTTTATTCGGGTATTATCTATAAAGCTATGGGTATACCGTCGCAAA
>Isolate_34_R_massiliae
?????????????????????????????????????????????????????????????????TAGCTAAAGCTAAGGATAAAAATGATCCATTTAGGTTAATGGGTTTTGGTCATCGTATATATAAAAACTATGACCCGCGTGCCGCAGTACTTAAAGAAACGTGCAAAGAAGTATTAAAGGAACTCGGGCAGTTAGACAACAATCCGCTCTTACAAATAGCAATAGAACTTGAAGCTATCGCTCTTAAAGATGAATATTTTATTGAGAGAAAATTATATCCAAATGTTGATTTTTATTCGGGTATTATCTATAAAGCTATGGGTATACCGTCGCAAA
>Isolate_321_R_monacensis
GGCTAATGAAGCGGTAATAAATATGCTTAAAGAAATCGGTAGTTCTGAGAATATCCCTAAATATATAGCTAAAGCTAAGGATAAAAATGATCCGTTTAGGTTAATGGGTTTCGGTCATCGTGTATATAAAAACTATGACCCGCGTGCCGCAGTACTTAAAGAAACGTGCAAAGAAGTATTAAAGGAACTCGAACAGTTAGAAAATAATCCACTTTTACAAATAGCAATAGAACTTGAAGCTATCGCTCTTAAAGATGAATATTTTATTGAGAGAAAATTATATCCA???????????????????????????????????????????????????????
>Isolate_347_Rickettsia_sp
GGCTAATGAAGCGGTAATAAATATGCTTAAAGAAATCGGTAGTTCTGAGTATATTCCTAAATATATAGCTAAAGCTAAGGATAAAAATGATCCATYTAGATTAATGGGTTTTGGTCATCGTGTATATAAAAAMTATKACCCGCSTGCCTCAGYACTTAAAGAAACGTGCAAAGAAGTATTAAAGGAACTCGGGCAGCTAGACAACAATCCGCTCTTACAAATAGCAATAGAACTTGAAGCTATYGCTCTTAAAGATGAATATTTTATTGAGAGAAAATTAAAT??????????????????????????????????????????????????????????
>Isolate_460_R_helvetica
??????????????????????????????????????????????????????????????????????????????????????????????????????????GGCTTCGGTCATCGTGTATATAAAAACTACGATCCACGTGCCGCAGTACTTAAAGAAACTTGTAAGGAAGTATTAAAGGAACTCGGACAGCTAGAAAACAATCCGCTCTTACAAATAGCAATAGAACTTGAAGCTATCGCTCTTAAAGATGAATATTTTATTGAGAGAAAATTATATCCAAATGTTGATTTTTATTCGGGTATTATCTATAAAGCTATGGGTATACCGTCGCAAA
>Isolate_35_R_aeschlimannii
?????????????????????????????????????????????????????????????????TAGCTAAAGCTAAGGATAAAAATGATCCATTTAGGTTAATGGGTTTTGGTCATCGTGTATATAAAAACTATGACCCGCGTGCCGCAGTACTTAAAGAAACGTGCAAAGAAGTATTAAAGGAACTCGGGCAGCTAGACAACAATCCGCTCTTACAAATAGCAATAGAACTTGAAGCTATCGCTCTTAAAGATGAATATTTTATTGAGAGAAAATTATATCCAAATGTTGATTTTTATTCGGGTATTATCTATAAAGCTATGGGTATACCGTCGCAAA
>Isolate_18_R_aeschlimannii
GGCTAATGAAGTGGTAATAAATATGCTTAAAGAAATCGGTAGTTCTGAGTATATTCCTAAATATATAGCTAAAGCTAAGGATAAAAATGATCCATTTAGGTTAATGGGTTTTGGTCATCGTGTATATAAAAACTATGACCCGCGTGCCGCAGTACTTAAAGAAACGTGCAAAGAAGTATTAAAGGAACTCGGGCAGCTAGACAACAATCCGCTCTTACAAATAGCAATAGAACTTGAAGCTATCGCTCTTAAAGATGAATATTTTATTGAGAGAAAATTATATCCA???????????????????????????????????????????????????????
>Isolate_437_R_conorii_subsp_raoultii
???????????????????????????????????????????????????????????????????????????????????????????CCATTTAGGTTAATGGGTTTTGGTCATCGTGTATATAAAAACTATGACCCGCGTGCCGCAGTACTTAAAGAAACGTGCAAAGAAGTATTAAAGGAACTCGGGCAGCTAGACAACAATCCGCTCTTACAAATAGCAATAGAACTTGAAGCTATCGCTCTTAAAGATGAATATTTTATTGAGAGAAAATTATATCCAAATGTTGATTTTTATTCGGGTATTATCTATAAAGCTATGGGTATACCGTCGCAAA
>Isolate_19_R_aeschlimannii
GGCTAATGAAGTGGTAATAAATATGCTTAAAGAAATCGGTAGTTCTGAGTATATTCCTAAATATATAGCTAAAGCTAAGGATAAAAATGATCCATTTAGGTTAATGGGTTTTGGTCATCGTGTATATAAAAACTATGACCCGCGTGCCGCAGTACTTAAAGAAACGTGCAAAGAAGTATTAAAGGAACTCGGGCAGCTAGACAACAATCCGCTCTTACAAATAGCAATAGAACTTGAAGCTATCGCTCTTAAAGATGAATATTTTATTGAGAGAAAATTATATCCAAATGTTGATTTTTATTCGGGTATTAT?????????????????????????????
>Isolate_362_R_aeschlimannii
GGCTAATGAAGTGGTAATAAATATGCTTAAAGAAATCGGTAGTTCTGAGTATATTCCTAAATATATAGCTAAAGCTAAGGATAAAAATGATCCATTTAGGTTAATGGGTTTTGGTCATCGTGTATATAAAAACTATGACCCGCGTGCCGCAGTACTTAAAGAAACGTGCAAAGAAGTATTAAAGGAACTCGGGCAGCTAGACAACAATCCGCTCTTACAAATAGCAATAGAACTTGAAGCTATCGCTCTTAAAGATGAATATTTTATTGAGAGAAAATTATATCCA???????????????????????????????????????????????????????
>Isolate_409_R_slovaca
GGCTAATGAAGCGGTAATAAATATGCTTAAAGAAATCGGTAGTTCTGAGTATATTCCTAAATATATAGCTAAAGCTAAGGATAAAAATGATCCATTTAGATTAATGGGTTTTGGTCATCGTGTATATAAAAACTATGACCCGCGTGCCTCAGYACTTAAAGAAACGTGCAAAGAAGTATTAAAGGAACTCGGGCAGCTAGACAACAATCCGCTCTTACAAATAGCAATAGAACTTGAAGCTATTGCTCTTAAAGATGAATATTTTATTGAGAGAAAATTATATCCA???????????????????????????????????????????????????????
>Isolate_1_R_slovaca
GGCTAATGAAGCGGTAATAAATATGCTTAAAGAAATCGGTAGTTCTGAGTATATTCCTAAATATATAGCTAAAGCTAAGGATAAAAATGATCCATTTAGATTAATGGGTTTTGGTCATCGTGTATATAAAAACTATGACCCGCGTGCCTCAGTACTTAAAGAAACGTGCAAAGAAGTATTAAAGGAACTCGGGCAGCTAGACAACAATCCGCTCTTACAAATAGCAATAGAACTTGAAGCTATTGCTCTTAAAGATGAATATTTTATTGAGAGAAAATTATATCCA???????????????????????????????????????????????????????
>Isolate_500_R_massiliae
GGCTAATGAAGTGGTAATAAATATGCTTAAAGAAATCGGTAGTTCAGAGTATATTCCTAAATATATAGCTAAAGCTAAGGATAAAAATGATCCATTTAGGTTAATGGGTTTTGGTCATCGTATATATAAAAACTATGACCCGCGTGCCGCAGTACTTAAAGAAACGTGCAAAGAAGTATTAAAGGAACTCGGGCAGTTAGACAACAATCCGCTCTTACAAATAGCAATAGAACTTGAAGCTATCGCTCTTAAAGATGAATATTTTATTGAGAGAAAATTATATCCA???????????????????????????????????????????????????????
>Isolate_410_R_aeschlimannii
GGCTAATGAAGTGGTAATAAATATGCTTAAAGAAATCGGTAGTTCTGAGTATATTCCTAAATATATAGCTAAAGCTAAGGATAAAAATGATCCATTTAGGTTAATGGGTTTTGGTCATCGTGTATATAAAAACTATGACCCGCGTGCCGCAGTACTTAAAGAAACGTGCAAAGAAGTATTAAAGGAACTCGGGCAGCTAGACAACAATCCGCTCTTACAAATAGCAATAGAACTTGAAGCTATCGCTCTTAAAGATGAATATTTTATTGAGAGAAAATTATATCCA???????????????????????????????????????????????????????
>Isolate_438_R_massiliae
?????????????????????????????????????????????????????????????????TAGCTAAAGCTAAGGATAAAAATGATCCATTTAGGTTAATGGGTTTTGGTCATCGTATATATAAAAACTATGACCCGCGTGCCGCAGTACTTAAAGAAACGTGCAAAGAAGTATTAAAGGAACTCGGGCAGTTAGACAACAATCCGCTCTTACAAATAGCAATAGAACTTGAAGCTATCGCTCTTAAAGATGAATATTTTATTGAGAGAAAATTATATCCAAATGTTGATTTTTATTCGGGTATTATCTATAAAGCTATGGGTATACCGTCGCAAA
>Isolate_65_R_slovaca
GGCTAATGAAGCGGTAATAAATATGCTTAAAGAAATCGGTAGTTCTGAGTATATTCCTAAATATATAGCTAAAGCTAAGGATAAAAATGATCCATTTAGATTAATGGGTTTTGGTCATCGTGTATATAAAAACTATGACCCGCGTGCCTCAGTACTTAAAGAAACGTGCAAAGAAGTATTAAAGGAACTCGGGCAGCTAGACAACAATCCGCTCTTACAAATAGCAATAGAACTTGAAGCTATTGCTCTTAAAGATGAATATTTTATTGAGAGAAAATTATATCCA???????????????????????????????????????????????????????
>Isolate_439_R_conorii_subsp_raoultii
???????????????????????????????????????????????????????????????????GCTAAAGCTAAGGATAAAAATGATCCATTTAGGTTAATGGGTTTTGGTCATCGTGTATATAAAAACTATGACCCGCGTGCCGCAGTACTTAAAGAAACGTGCAAAGAAGTATTAAAGGAACTCGGGCAGCTAGACAACAATCCGCTCTTACAAATAGCAATAGAACTTGAAGCTATCGCTCTTAAAGATGAATATTTTATTGAGAGAAAATTATATCCAAATGTTGATTTTTATTCGGGTATTATCTATAAAGCTATGGGTATACCGTCGCAAA
>Isolate_411_R_aeschlimannii
GGCTAATGAAGTGGTAATAAATATGCTTAAAGAAATCGGTAGTTCTGAGTATATTCCTAAATATATAGCTAAAGCTAAGGATAAAAATGATCCATTTAGGTTAATGGGTTTTGGTCATCGTGTATATAAAAACTATGACCCGCGTGCCGCAGTACTTAAAGAAACGTGCAAAGAAGTATTAAAGGAACTCGGGCAGCTAGACAACAATCCGCTCTTACAAATAGCAATAGAACTTGAAGCTATCGCTCTTAAAGATGAATATTTTATTGAGAGAAAATTATATCCA???????????????????????????????????????????????????????
>Isolate_412_R_massiliae
GGCTAATGAAGTGGTAATAAATATGCTTAAAGAAATCGGTAGTTCAGAGTATWTTCCTAAATATATAGCTAAAGCTAAGGATAAAAATGATCCATTTAGGTTAATGGGTTTTGGTCATCGTATATATAAAAACTATGACCCGCGTGCCGCAGTACTTAAAGAAACGTGCAAAGAAGTATTAAAGGAACTCGGGCAGTTAGACAACAATCCGCTCTTACAAATAGCAATAGAACTTGAAGCTATCGCTCTTAAAGATGAATATTTTATTGAGAGAAAATTATATCCA???????????????????????????????????????????????????????
>Isolate_440_R_aeschlimannii
GGCTAATGAAGTGGTAATAAATATGCTTAAAGAAATCGGTAGTTCTGAGTATATTCCTAAATATATAGCTAAAGCTAAGGATAAAAATGATCCATTTAGGTTAATGGGTTTTGGTCATCGTGTATATAAAAACTATGACCCGCGTGCCGCAGTACTTAAAGAAACGTGCAAAGAAGTATTAAAGGAACTCGGGCAGCTAGACAACAATCCGCTCTTACAAATAGCAATAGAACTTGAAGCTATCGCTCTTAAAGATGAATATTTTATTGAGAGAAAATTATATCCA???????????????????????????????????????????????????????
>Isolate_441_R_monacensis
???????????????????????????????????????????????????????????????????????AAGCTAAGGATAAAAATGATCCGTTTAGGTTAATGGGTTTTGGTCATCGTGTATATAAAAACTATGACCCGCGTGCCGCAGTACTTAAAGAAACGTGCAAAGAAGTATTAAAGGAACTCGAACAGTTAGAAAATAATCCACTTTTACAAATAGCAATAGAACTTGAAGCTATCGCTCTTAAAGATGAATATTTTATTGAGAGAAAATTATATCCA???????????????????????????????????????????????????????
>Isolate_66_R_slovaca
GGCTAATGAAGCGGTAATAAATATGCTTAAAGAAATCGGTAGTTCTGAGTATATTCCTAAATATATAGCTAAAGCTAAGGATAAAAATGATCCATTTAGATTAATGGGTTTTGGTCATCGTGTATATAAAAACTATGACCCGCGTGCCGCAGTACTTAAAGAAACGTGCAAAGAAGTATTAAAGGAACTCGGGCAGCTAGACAACAATCCGCTCTTACAAATAGCAATAGAACTTGAAGCTATTGCTCTTAAAGATGAATATTTTATTGAGAGAAAATTATATCCA???????????????????????????????????????????????????????
>Isolate_5_R_massiliae
GGCTAATGAAGTGGTAATAAATATGCTTAAAGAAATCGGTAGTTCAGAGTATATTCCTAAATATATAGCTAAAGCTAAGGATAAAAATGATCCATTTAGGTTAATGGGTTTTGGTCATCGTATATATAAAAACTATGACCCGCGTGCCGCAGTACTTAAAGAAACGTGCAAAGAAGTATTAAAGGAACTCGGGCAGTTAGACAACAATCCGCTCTTACAAATAGCAATAGAACTTGAAGCTATCGCTCTTAAAGATGAATATTTTATTGAGAGAAAATTATATCCA???????????????????????????????????????????????????????
>Isolate_363_R_conorii_subsp_raoultii
?????????????????????????????????????????????????????????????????TAGCTAAAGCTAAGGATAAAAATGATCCATTTAGGTTAATGGGTTTTGGTCATCGTGTATATAAAAACTATGACCCGCGTGCCGCAGTACTTAAAGAAACGTGCAAAGAAGTATTAAAGGAACTCGGGCAGCTAGACAACAATCCGCTCTTACAAATAGCAATAGAACTTGAAGCTATCGCTCTTAAAGATGAATATTTTATTGAGAGAAAATTATATCCAAATGTTGATTTTTATTCGGGTATTATCTATAAAGCTATGGGTATACCGTCGCAAA
>Isolate_501_R_massiliae
GGCTAATGAAGTGGTAATAAATATGCTTAAAGAAATCGGTAGTTCAGAGTATATTCCTAAATATATAGCTAAAGCTAAGGATAAAAATGATCCATTTAGGTTAATGGGTTTTGGTCATCGTATATATAAAAACTATGACCCGCGTGCCGCAGTACTTAAAGAAACGTGCAAAGAAGTATTAAAGGAACTCGGGCAGTTAGACAACAATCCGCTCTTACAAATAGCAATAGAACTTGAAGCTATCGCTCTTAAAGATGAATATTTTA???????????????????????????????????????????????????????????????????????????
>Isolate_45_R_monacensis
?????????????????????????????????????????????????????????????????????TAAAGCTAAGGATAAAAATGATCCGTTTAGGTTAATGGGTTTCGGTCATCGTGTATATAAAAACTATGACCCGCGTGCCGCAGTACTTAAAGAAACGTGCAAAGAAGTATTAAAGGAACTCGAACAGTTAGAAAATAATCCACTTTTACAAATAGCAATAGAACTTGAAGCTATCGCTCTTAAAGATGAATATTTTATTGAGAGAAAATTATATCCAAATGTTGATTTTTATTCAGGTATTATCTATAAAGCTATGGGTATACCGTCGCAAA
>Isolate_20_R_massiliae
?????????????????????????????????????????????????????????????????TAGCTAAAGCTAAGGATAAAAATGATCCATTTAGGTTAATGGGTTTTGGTCATCGTATATATAAAAACTATGACCCGCGTGCCGCAGTACTTAAAGAAACGTGCAAAGAAGTATTAAAGGAACTCGGGCAGTTAGACAACAATCCGCTCTTACAAATAGCAATAGAACTTGAAGCTATCGCTCTTAAAGATGAATATTTTATTGAGAGAAAATTATATCCAAATGTTGATTTTTATTCGGGTATTATCTATAAAGCTATGGGTATACCGTCGCAAA
>Isolate_36_R_sibirica_subsp_mongolitimonae
GGCTAATGAAGCGGTAATAAATATGCTTAAAGAAATCGGTAGTTCTGAGTATATTCCTAAATATATAGCTAAAGCTAAGGATAAAAATGATCCATTTAGATTAATGGGTTTTGGTCATCGTGTATATAAAAACTATGACCCGCGTGCCGCAGTACTTAAAGAAACGTGCAAAGAAGTATTAAAGGAACTCGGGCAGCTAGACAACAATCCGCTCTTACAAATAGCAATAGAACTTGAAGCTATCGCTCTTAAAGATGAATATTTTATTGAGAGAAAATTATATCCT???????????????????????????????????????????????????????
>Isolate_37_R_massiliae
GGCTAATGAAGTGGTAATAAATATGCTTAAAGAAATCGGTAGTTCAGAGTATATTCCTAAATATATAGCTAAAGCTAAGGATAAAAATGATCCATTTAGGTTAATGGGTTTTGGTCATCGTATATATAAAAACTATGACCCGCGTGCCGCAGTACTTAAAGAAAYGTGCAAAGAAGTATTAAAGGAACTCGGGCAGTTAGACAACAATCCGCTCTTACAAATAGCAATAGAACTTGAAGCTATCGCTC?????????????????????????????????????????????????????????????????????????????????????????????
>Isolate_413_R_massiliae
?????????????????????????????????????????????????????????????????TAGCTAAAGCTAAGGATAAAAATGATCCATTTAGGTTAATGGGTTTTGGTCATCGTATATATAAAAACTATGACCCGCGTGCCGCAGTACTTAAAGAAACGTGCAAAGAAGTATTAAAGGAACTCGGGCAGTTAGACAACAATCCGCTCTTACAAATAGCAATAGAACTTGAAGCTATCGCTCTTAAAGATGAATATTTTATTGAGAGAAAATTATATCCAAATGTTGATTTTTATTCGGGTATTATCTATAAAGCTATGGGTAT???????????
>Isolate_67_R_massiliae
?????????????????????????????????????????????????????????????????TAGCTAAAGCTAAGGATAAAAATGATCCATTTAGGTTAATGGGTTTTGGTCATCGTATATATAAAAACTATGACCCGCGTGCCGCAGTACTTAAAGAAACGTGCAAAGAAGTATTAAAGGAACTCGGGCAGTTAGACAACAATCCGCTCTTACAAATAGCAATAGAACTTGAAGCTATCGCTCTTAAAGATGAATATTTTATTGAGAGAAAATTATATCCAAATGTWGATTTTTATTCGGGTATTATCTATAAAGCTATGGGTATACCGTCGCAAA
>Isolate_21_R_monacensis
?????????????????????????????????????????????????????????????????TAGCTAAAGCTAAGGATAAAAATGATCCGTTTAGGTTAATGGGTTTCGGTCATCGTGTATATAAAAACTATGACCCGCGTGCCGCAGTACTTAAAGAAACGTGCAAAGAAGTATTAAAGGAACTCGAACAGTTAGAAAATAATCCACTTTTACAAATAGCAATAGAACTTGAAGCTATCGCTCTTAAAGATGAATATTTTATTGAGAGAAAATTATATCCAAATGTTGATTTTTATTCAGGTATTATCTATAAAGCTATGGGTATACCGTCGCAAA
>Isolate_68_R_massiliae
?????????????????????????????????????????????????????????????????TAGCTAAAGCTAAGGATAAAAATGATCCATTTAGGTTAATGGGTTTTGGTCATCGTATATATAAAAACTATGACCCGCGTGCCGCAGTACTTAAAGAAACGTGCAAAGAAGTATTAAAGGAACTCGGGCAGTTAGACAACAATCCGCTCTTACAAATAGCAATAGAACTTGAAGCTATCGCTCTTAAAGATGAATATTTTATTGAGAGAAAATTATATCCAAATGTTGATTTTTATTCGGGTATTATCTATAAAGCTATGGGTATACCGTCGCAAA
>Isolate_468_R_massiliae
GGCTAATGAAGTGGTAATAAATATGCTTAAAGAAATCGGTAGTTCAGAGTATATTCCTAAATATATAGCTAAAGCTAAGGATAAAAATGATCCATTTAGGTTAATGGGTTTTGGTCATCGTATATATAAAAACTATGACCCGCGTGCCGCAGTACTTAAAGAAACGTGCAAAGAAGTATTAAAGGAACTCGGGCAGTTAGACAACAATCCGCTCTTACAAATAGCAATAGAACTTGAAGCTATCGCTCTTAAAGATGAATATTTTATTGAGAGAAAATTAT????????????????????????????????????????????????????????????
>Isolate_502_R_massiliae
???????????????????????????????????????????????????????????????????????????????GATAAAAATGATCCATTTAGGTTAATGGGTTTTGGTCATCGTATATATAAAAACTATGACCCGCGTGCCGCAGTACTTAAAGAAACGTGCAAAGAAGTATTAAAGGAACTCGGGCAGTTAGACAACAATCCGCTCTTACAAATAGCAATAGAACTTGAAGCTATCGCTCTTAAAGATGAATATTTTATTGAGAGAAAATTATATCCAAATGTTGATTTTTATTCGGGTATTATCTATAAAGCTATGGGTATACCSTCGCAAA
>Isolate_38_R_aeschlimannii
GGCTAATGAAGTGGTAATAAATATGCTTAAAGAAATCGGTAGTTCTGAGTATATTCCTAAATATATAGCTAAAGCTAAGGATAAAAATGATCCATTTAGGTTAATGGGTTTTGGTCATCGTGTATATAAAAACTATGACCCGCGTGCCGCAGTACTTAAAGAAACGTGCAAAGAAGTATTAAAGGAACTCGGGCAGCTAGACAACAATCCGCTCTTACAAATAGCAATAGAACTTGAAGCTATCGCTCTTAAAGATGAATATTTTATTGAGAGAAAATTATATCCA???????????????????????????????????????????????????????
>Isolate_414_R_aeschlimannii
GGCTAATGAAGTGGTAATAAATATGCTTAAAGAAATCGGTAGTTCTGAGTATATTCCTAAATATATAGCTAAAGCTAAGGATAAAAATGATCCATTTAGGTTAATGGGTTTTGGTCATCGTGTATATAAAAACTATGACCCGCGTGCCGCAGTACTTAAAGAAACGTGCAAAGAAGTATTAAAGGAACTCGGGCAGCTAGACAACAATCCGCTCTTACAAATAGCAATAGAACTTGAAGCTATCGCTCTTAAAGATGAATATTTTATTGAGAGAAAATTATATCCA???????????????????????????????????????????????????????
>Isolate_39_R_aeschlimannii
GGCTAATGAAGTGGTAATAAATATGCTTAAAGAAATCGGTAGTTCTGAGTATATTCCTAAATATATAGCTAAAGCTAAGGATAAAAATGATCCATTTAGGTTAATGGGTTTTGGTCATCGTGTATATAAAAACTATGACCCGCGTGCCGCAGTACTTAAAGAAACGTGCAAAGAAGTATTAAAGGAACTCGGGCAGCTAGACAACAATCCGCTCTTACAAATAGCAATAGAACTTGAAGCTATCGCTCTTAAAGATGAATATTTTATTGAGAGAAAATTATATCCA???????????????????????????????????????????????????????
>Isolate_22_R_slovaca
?????????????????????????????????????????????????????????????????TAGCTAAAGCTAAGGATAAAAATGATCCATTTAGATTAATGGGTTTTGGTCATCGTGTATATAAAAACTATGACCCGCGTGCCTCAGTACTTAAAGAAACGTGCAAAGAAGTATTAAAGGAACTCGGGCAGCTAGACAACAATCCGCTCTTACAAATAGCAATAGAACTTGAAGCTATTGCTCTTAAAGATGAATATTTTATTGAGAGAAAATTATATCCAAATGTTGATTTTTATTCGGGTATTATCTATAAAGCTATGGGTATACCGTCGCAAA
>Isolate_69_R_massiliae
???????????????????????????????GAAATCGGTAGTTCAGAGTATATTCCTAAATATATAGCTRAAGCTAAGGATAAAAATGATCCATTTAGGTTAATGGGTTTTGGTCATCGTATATATAAAAACTATGACCCGCGTGCCGCAGTACTTAAAGAAACGTGCAAAGAAGTATTAAAGGAACTCGGGCAGTTAGACAACAATCCGCTCTTACAAATAGCAATAGAACTTGAAGCTATCGCTCTTAAAGATGAATATTTTATTGAGAGAAAATTATATCCAAATGTTGATTTTTATTCGGGTATTATCTATAAAGCTATGGGTATACCGTCGCAAA
>Isolate_23_R_massiliae
?????????????????????????????????????????????????????????????????TAGCTAAAGCTAAGGATAAAAATGATCCATTTAGGTTAATGGGTTTTGGTCATCGTATATATAAAAACTATGACCCGCGTGCCGCAGTACTTAAAGAAACGTGCAAAGAAGTATTAAAGGAACTCGGGCAGTTAGACAACAATCCGCTCTTACAAATAGCAATAGAACTTGAAGCTATCGCTCTTAAAGATGAATATTTTATTGAGAGAAAATTATATCCAAATGTWGATTTTTATTCGGGTATTATCTATAAAGCTATGGGTATACCGTCGCAAA
>Isolate_337_R_monacensis
?????????????????????????????????????????????????????????????????TAGCTAAAGCTAAGGATAAAAATGATCCGTTTAGGTTAATGGGTTTTGGTCATCGTGTATATAAAAACTATGACCCGCGTGCCGCAGTACTTAAAGAAACGTGCAAAGAAGTATTAAAGGAACTCGAACAGTTAGAAAATAATCCACTTTTACAAATAGCAATAGAACTTGAAGCTATCGCTCTTAAAGATGAATATTTTATTGAGAGAAAATTATATCCAAATGTTGATTTTTATTCAGGTATTATCTATAAAGCTATGGGTATACCGTCGCAAA
>Isolate_24_R_massiliae
?????????????????????????????????????????????????????????????????TAGCTAAAGCTAAGGATAAAAATGATCCATTTAGGTTAATGGGTTTTGGTCATCGTATATATAAAAACTATGACCCGCGTGCCGCAGTACTTAAAGAAACGTGCAAAGAAGTATTAAAGGAACTCGGGCAGTTAGACAACAATCCGCTCTTACAAATAGCAATAGAACTTGAAGCTATCGCTCTTAAAGATGAATATTTTATTGAGAGAAAATTATATCCAAATGTTGATTTTTATTCGGGTATTATCTATAAAGCTATGGGTATACCGTCGCAAA
>Isolate_364_R_conorii_subsp_raoultii
?????????????????????????????????????????????????????????????????TAGCTAAAGCTAAGGATAAAAATGATCCATTTAGGTTAATGGGTTTTGGTCATCGTGTATATAAAAACTATGACCCGCGTGCCGCAGTACTTAAAGAAACGTGCAAAGAAGTATTAAAGGAACTCGGGCAGCTAGACAACAATCCGCTCTTACAAATAGCAATAGAACTTGAAGCTATCGCTCTTAAAGATGAATATTTTATTGAGAGAAAATTATATCCAAATGTTGATTTTTATTCGGGTATTATCTATAAAGCTATGGGTATACCGTCGCAAA
>Isolate_25_R_massiliae
?????????????????????????????????????????????????????????????????TAGCTAAAGCTAAGGATAAAAATGATCCATTTAGGTTAATGGGTTTTGGTCATCGTATATATAAAAACTATGACCCGCGTGCCGCAGTACTTAAAGAAACGTGCAAAGAAGTATTAAAGGAACTCGGGCAGTTAGACAACAATCCGCTCTTACAAATAGCAATAGAACTTGAAGCTATCGCTCTTAAAGATGAATATTTTATTGAGAGAAAATTATATCCAAATGTTGATTTTTATTCGGGTATTATCTATAAAGCTATGGGTATACCGTCGCAAA
>Isolate_365_R_massiliae
???????????????????????????????????????????????????????????????????????????????GATAAAAATGATCCATTTAGGTTAATGGGTTTTGGTCATCGTATATATAAAAACTATGACCCGCGTGCCGCAGTACTTAAAGAAACGTGCAAAGAAGTATTAAAGGAACTCGGGCAGTTAGACAACAATCCGCTCTTACAAATAGCAATAGAACTTGAAGCTATCGCTCTTAAAGATGAATATTTTATTGAGAGAAAATTATATCCAAATGTTGATTTTTATTCGGGTATTATCTATAAAGCTATGGGTATACCGTCGCAAA
>Isolate_322_R_conorii_subsp_raoultii
GGCTAATGAAGCGGTAATAAATATGCTTAAAGAAATCGGTAGTTCTGAGTATATTCCTAAATATATAGCTAAAGCTAAGGATAAAAATGATCCATTTAGGTTAATGGGTTTTGGTCATCGTGTATATAAAAACTATGACCCGCGTGCCGCAGTACTTAAAGAAACGTGCAAAGAAGTATTAAAGGAACTCGGGCAGCTAGACAACAATCCGCTCTTACAAATAGCAATAGAACTTGAAGCTATCGCTCTTAAAGATGAATATTTTATTGAGAGAAAATTATATCCA???????????????????????????????????????????????????????
>Isolate_469_R_massiliae
GGCTAATGAAGTGGTAATAAATATGCTTAAAGAAATCGGTAGTTCAGAGTATATTCCTAAATATATAGCTAAAGCTAAGGATAAAAATGATCCATTTAGGTTAATGGGTTTTGGTCATCGTATATATAAAAACTATGACCCGCGTGCCGCAGTACTTAAAGAAACGTGCAAAGAAGTATTAAAGGAACTCGGGCAGTTAGACAACAATCCGCTCTTACAAATAGCAATAGAACTTGAAGCTATCGCTCTTAAAGATGAATATTTTATTGAGAGAAAATTATATCCAAA?????????????????????????????????????????????????????
>Isolate_366_R_conorii_subsp_raoultii
?????????????????????????????????????????????????????????????????TAGCTAAAGCTAAGGATAAAAATGATCCATTTAGGTTAATGGGTTTTGGTCATCGTGTATATAAAAACTATGACCCGCGTGCCGCAGTACTTAAAGAAACGTGCAAAGAAGTATTAAAGGAACTCGGGCAGCTAGACAACAATCCGCTCTTACAAATAGCAATAGAACTTGAAGCTATCGCTCTTAAAGATGAATATTTTATTGAGAGAAAATTATATCCAAATGTTGATTTTTATTCGGGTATTATCTATAAAGCTATGGGTATACCGTCGCAAA
>Isolate_470_R_massiliae
GGCTAATGAAGTGGTAATAAATATGCTTAAAGAAATCGGTAGTTCAGAGTATATTCCTAAATATATAGCTAAAGCTAAGGATAAAAATGATCCATTTAGGTTAATGGGTTTTGGTCATCGTATATATAAAAACTATGACCCGCGTGCCGCAGTACTTAAAGAAACGTGCAAAGAAGTATTAAAGGAACTCGGGCAGTTAGACAACAATCCGCTCTTACAAATAGCAATAGAACTTGAAGCTATCGCTCTTAAAGATGAATATTTTATTGAGAGAAAATTATATCCA???????????????????????????????????????????????????????
>Isolate_53_R_aeschlimannii
GGCTAATGAAGTGGTAATAAATATGCTTAAAGAAATCGGTAGTTCTGAGTATATTCCTAAATATATAGCTAAAGCTAAGGATAAAAATGATCCATTTAGGTTAATGGGTTTTGGTCATCGTGTATATAAAAACTATGACCCGCGTGCCGCAGTACTTAAAGAAACGTGCAAAGAAGTATTAAAGGAACTCGGGCAGCTAGACAACAATCCGCTCTTACAAATAGCAATAGAACTTGAAGCTATCGCTCTTAAAGATGAATATTTTATTGAGAGAAAATTATATCCA???????????????????????????????????????????????????????
>Isolate_70_R_aeschlimannii
????????????????????????GCTTAAAGAAATCGGTAGTTCTGAGTATATTCCTAAATATATAGCTAAAGCTAAGGATAAAAATGATCCATTTAGGTTAATGGGTTTTGGTCATCGTGTATATAAAAACTATGACCCGCGTGCCGCAGTACTTAAAGAAACGTGCAAAGAAGTATTAAAGGAACTCGGGCAGCTAGACAACAATCCGCTCTTACAAATAGCAATAGAACTTGAAGCTATCGCTCTTAAAGATGAATATTTTATTGAGAGAAAATTATATCCAAATGTTGATTTTTATTCGGGTATTATCTATAAAGCTATGGGTATACCGTCGCAAA
>Isolate_71_R_aeschlimannii
??????????????????????????????AGAAATCGGTAGTTCTGAGTATATTCCTAAATATATAGCTAAAGCTAAGGATAAAAATGATCCATTTAGGTTAATGGGTTTTGGTCATCGTGTATATAAAAACTATGACCCGCGTGCCGCAGTACTTAAAGAAACGTGCAAAGAAGTATTAAAGGAACTCGGGCAGCTAGACAACAATCCGCTCTTACAAATAGCAATAGAACTTGAAGCTATCGCTCTTAAAGATGAATATTTTATTGAGAGAAAATTATATCCAAATGTTGATTTTTATTCGGGTATTATCTATAAAGCTATGGGTATACCGTCGCAAA
>Isolate_40_R_slovaca
?????????????????????????????????????????????????????????????????TAGCTAAAGCTAAGGATAAAAATGATCCATTTAGATTAATGGGTTTTGGTCATCGTGTATATAAAAACTATGACCCGCGTGCCTCAGTACTTAAAGAAACGTGCAAAGAAGTATTAAAGGAACTCGGGCAGCTAGACAACAATCCGCTCTTACAAATAGCAATAGAACTTGAAGCTATTGCTCTTAAAGATGAATATTTTATTGAGAGAAAATTATATCCAAATGTTGATTTTTATTCGGGTATTATCTATAAAGCTATGGGTATACCGTCGCAAA
>Isolate_323_R_conorii_subsp_raoultii
GGSTAATGAAGCGGTAATAAATATGMTTAAAGAAATCGGTAGTTSTGAGWATATTCCTAAAWATATAGYTAAAGRTAAGGATAAAAATGATCCAYYTAGGTNAATGGGTKTTKGTCATCGTGTATATAAAAAMTATGACCCGCGKGCCGCAGTASTTAAAGAAACGTGCAAAGAAGTATTAAAGGAACTCGGGCAGCTAGACAACAATCCGCTCTTACAAATAGCAATAGAACTTGAAGCTATCGCTCTTAAMGATGAATA????????????????????????????????????????????????????????????????????????????????
>Isolate_348_R_monacensis
GGCTAATGAAGCGGTAATAAATATGCTTAAAGAAATCGGTAGTTCTGAGAATATCCCTAAATATATAGCTAAAGCTAAGGATAAAAATGATCCGTTTAGGTTAATGGGTTTCGGTCATCGTGTATATAAAAACTATGACCCGCGTGCCGCAGTACTTAAAGAAACGTGCAAAGAAGTATTAAAGGAACTCGAACAGTTAGAAAATAATCCACTTTTACAAATAGCAATAGAACTTGAAGCTATCGCTCTTAAAGATGAATATTTTATTGAGAGAAAATTATATCCA???????????????????????????????????????????????????????
>Isolate_72_R_slovaca
??????????????????????????????AGAAATCGGTAGTTCTGAGTATATTCCTAAATATATAGCTAAAGCTAAGGATAAAAATGATCCATTTAGATTAATGGGTTTTGGTCATCGTGTATATAAAAACTATGACCCGCGTGCCTCAGTACTTAAAGAAACGTGCAAAGAAGTATTAAAGGAACTCGGGCAGCTAGACAACAATCCGCTCTTACAAATAGCAATAGAACTTGAAGCTATTGCTCTTAAAGATGAATATTTTATTGAGAGAAAATTATATCCAAATGTTGATTTTTATTCGGGTATTATCTATAAAGCTATGGGTATACCGTCGCAAA
>Isolate_73_R_massiliae
?????????????????????????CTTAAAGAAATCGGTAGTTCAGAGTATATTCCTAAATATATAGCTAAAGCTAAGGATAAAAATGATCCATTTAGGTTAATGGGTTTTGGTCATCGTATATATAAAAACTATGACCCGCGTGCCGCAGTACTTAAAGAAACGTGCAAAGAAGTATTAAAGGAACTCGGGCAGTTAGACAACAATCCGCTCTTACAAATAGCAATAGAACTTGAAGCTATCGCTCTTAAAGATGAATATTTTATTGAGAGAAAATTATATCCAAATGTWGATTTTTATTCGGGTATTATCTATAAAGCTATGGGTATACCGTCGCAAA
>Isolate_431_R_helvetica
?????????????????????????????????????????????????????????????????TAGCTAAAGCTAAGGATAAAAATGATCCGTTTAGGTTAATAGGCTTCGGTCATCGTGTATATAAAAACTACGATCCACGTGCCGCAGTACTTAAAGAAACTTGTAAGGAAGTATTAAAGGAACTCGGACAGCTAGAAAACAATCCGCTCTTACAAATAGCAATAGAACTTGAAGCTATCGCTCTTAAAGATGAATATTTTATTGAGAGAAAATTATATCCAAATGTTGATTTTTATTCGGGTATTATCTATAAAGCTATGGGTATACCGTCGCAAA
>Isolate_415_Rickettsia_sp
?????????????????????????????????????????????????????????????????TAGCTAAAGCTAAGGATAAAAATGATCCATTTAGGTTAATGGGTTTTGGTCATCGTGTATATAAAAACTATGACCCGCGTGCCGCAGTACTTAAAGAAACGTGCAAAGAAGTATTAAAGGAACTCGGGCAGCTAGACAACAATCCGCTCTTACAAATAGCAATAGAACTTGAAGCTATCGCTCTTAAAGATGAATATTTTATTGAGAGAAAATTATATCC????????????????????????????????????????????????????????
>Isolate_74_R_aeschlimannii
???????????????????????????????GAAATCKGTAGTTMTGAGTATATTCCTAAAKATATAGYTAAAGCTAAGGATAAAAATGATCCATTTAGGTTAATGGGTTTTGGTCATCGTGTATATAAAAACTATGACCCGCGTGCCGCAGTACTTAWMGAAACGTGCAAAGAASTATTAAAGGAACTCGGGCAGCYAGACAACAATCCGCTCTTACAARTAGCAATRSAACTTGAAGCTATCGCTCTTAAAGATGAATATYTTATTGAGAGAAAATTATATCCAAATGTTGATTTTTATTCGGGTATTATC????????????????????????????
>Isolate_75_R_massiliae
???????????????????????????????GAAATCGGTAGTTCAGAGTATATTCCTAAATATATAGCTAAAGCTAAGGATAAAAATGATCCATTTAGGTTAATGGGTTTTGGTCATCGTATATATAAAAACTATGACCCGCGTGCCGCAGTACTTAAAGAAACGTGCAAAGAAGTATTAAAGGAACTCGGGCAGTTAGACAACAATCCGCTCTTACAAATAGCAATAGAACTTGAAGCTATCGCTCTTAAAGATGAATATTTTATTGAGAGAAAATTATATCCAAATGTTGATTTTTATTCGGGTATTATCTATAAAGCTATGGGTATACCGTCGCAAA
>Isolate_324_R_massiliae
GGCTAATGAAGTGGTAATAAATATGCTTAAAGAAATCGGTAGTTCAGAGTATATTCCTAAATATATAGCTAAAGCTAAGGATAAAAATGATCCATTTAGGTTAATGGGTTTTGGTCATCGTATATATAAAAACTATGACCCGCGTGCCGCAGTACTTAAAGAAACGTGCAAAGAAGTATTAAAGGAACTCGGGCAGTTAGACAACAATCCGCTCTTACAAATAGCAATAGAACTTGAAGCTATCGCTCTTAAAGATGAATATTTTATTGAGAGAAAATTATATCCA???????????????????????????????????????????????????????
>Isolate_76_R_massiliae
???????????????????????????????GAAATCGGTAGTTCAGAGTATATTCCTAAATATATAGCTAAAGCTAAGGATAAAAATGATCCATTTAGGTTAATGGGTTTTGGTCATCGTATATATAAAAACTATGACCCGCGTGCCGCAGTACTTAAAGAAACGTGCAAAGAAGTATTAAAGGAACTCGGGCAGTTAGACAACAATCCGCTCTTACAAATAGCAATAGAACTTGAAGCTATCGCTCTTAAAGATGAATATTTTATTGAGAGAAAATTATATCCAAATGTTGATTTTTATTCGGGTATTATCTATAAAGCTATGGGTATACCGTCGCAAA
>Isolate_367_R_massiliae
GGCTAATGAAGTGGTAATAAATATGCTTAAAGAAATCGGTAGTTCAGAGTATATTCCTAAATATATAGCTAAAGCTAAGGATAAAAATGATCCATTTAGGTTAATGGGTTTTGGTCATCGTATATATAAAAACTATGACCCGCGTGCCGCAGTACTTAAAGAAACGTGCAAAGAAGTATTAAAGGAACTCGGGCAGTTAGACAACAATCCGCTCTTACAAATAGCAATAGAACTTGAAGCTATCGCTCTTAAAGATGAATATTTTATTGAGAGAAAATTATATCCA???????????????????????????????????????????????????????
>Isolate_368_R_aeschlimannii
GGCTAATGAAGTGGTAATAAATATGCTTAAAGAAATCGGTAGTTCTGAGTATATTCCTAAATATATAGCTAAAGCTAAGGATAAAAATGATCCATTTAGGTTAATGGGTTTTGGTCATCGTGTATATAAAAACTATGACCCGCGTGCCGCAGTACTTAAAGAAACGTGCAAAGAAGTATTAAAGGAACTCGGGCAGCTAGACAACAATCCGCTCTTACAAATAGCAATAGAACTTGAAGCTATCGCTCTTAAAGATGAATATTTTATTGAGAGAAAATTATATCCA???????????????????????????????????????????????????????
>Isolate_369_R_aeschlimannii
GGCTAATGAAGTGGTAATAAATATGCTTAAAGAAATCGGTAGTTCTGAGTATATTCCTAAATATATAGCTAAAGCTAAGGATAAAAATGATCCATTTAGGTTAATGGGTTTTGGTCATCGTGTATATAAAAACTATGACCCGCGTGCCGCAGTACTTAAAGAAACGTGCAAAGAAGTATTAAAGGAACTCGGGCAGCTAGACAACAATCCGCTCTTACAAATAGCAATAGAACTTGAAGCTATCGCTCTTAAAGATGAATATTTTATTGAGAGAAAATTATATCCA???????????????????????????????????????????????????????
>Isolate_6_R_aeschlimannii
GGCTAATGAAGYGGTAATAAATATGCTTAAAGAAATCGGTAGTTCTGAGTATATTCCTAAATATATAGCTAAAGCTAAGGATAAAAATGATCCATTTAGRTTAATGGGTTTTGGTCATCGTGTATATAAAAACTATGAYCCGCGTGCCGCAGTACTTAAAGAAACGTGCAAAGAAGTATTAAAGGAACTCGGGCAGCTAGACAACAATCCGCTCTTACAAATAGCAATAGAACTTGAAGCTATCGCTCTTAAAGATGAATATTTTATTGAGAGAAAATTATATCYA???????????????????????????????????????????????????????
>Isolate_451_R_monacensis
GGCTAATGAAGCGGTAATAAATATGCTTAAAGAAATCGGTAGTTCTGAGAATATCCCTAAATATATAGCTAAAGCTAAGGATAAAAATGATCCGTTTAGGTTAATGGGTTTCGGTCATCGTGTATATAAAAACTATGACCCGCGTGCCGCAGTACTTAAAGAAACGTGCAAAGAAGTATTAAAGGAACTCGAACAGTTAGAAAATAATCCACTTTTACAAATAGCAATAGAACTTGAAGCTATCGCTCTTAAAGATGAATATTTTATTGAGAGAAAATTATATCCA???????????????????????????????????????????????????????
>Isolate_77_R_aeschlimannii
??????????????????????????????AGAAATCGGTAGTTCTGAGTATATTCCTAAATATATAGCTAAAGCTAAGGATAAAAATGATCCATTTAGGTTAATGGGTTTTGGTCATCGTGTATATAAAAACTATGACCCGCGTGCCGCAGTACTTAAAGAAACGTGCAAAGAAGTATTAAAGGAACTCGGGCAGCTAGACAACAATCCGCTCTTACAAATAGCAATAGAACTTGAAGCTATCGCTCTTAAAGATGAATATTTTATTGAGAGAAAATTATATCCAAATGTTGATTTTTATTCGGGTATTATCTATAAAGCTATGGGTATACCGTCGCAAA
>Isolate_503_R_massiliae
???????????????????????????????GAAATCGGTAGTTCAGAGTATATTCCTAAATATATAGCTAAAGCTAAGGATAAAAATGATCCATTTAGGTTAATGGGTTTTGGTCATCGTATATATAAAAACTATGACCCGCGTGCCGCAGTACTTAAAGAAACGTGCAAAGAAGTATTAAAGGAACTCGGGCAGTTAGACAACAATCCGCTCTTACAAATAGCAATAGAACTTGAAGCTATCGCTCTTAAAGATGAATATTTTATTGAGAGAAAATTATATCCAAATGTTGATTTTTATTCGGGTATTATC????????????????????????????
>Isolate_312_R_monacensis
?????????????????????????????????????????????????????????????????TAGCTAAAGCTAAGGATAAAAATGATCCGTTTAGGTTAATGGGTTTCGGTCATCGTGTATATAAAAACTATGACCCGCGTGCCGCAGTACTTAAAGAAACGTGCAAAGAAGTATTAAAGGAACTCGAACAGTTAGAAAATAATCCACTTTTACAAATAGCAATAGAACTTGAAGCTATCGCTCTTAAAGATGAATATTTTATTGAGAGAAAATTATATCCAAATGTTGATTTTTATTCAGGTATTATCTATAAAGCTATGGGTATACCGTCGCAAA
>Isolate_432_R_monacensis
?????????????????????????????????????????????????????????????????TAGCTAAAGCTAAGGATAAAAATGATCCGTTTAGGTTAATGGGTTTCGGTCATCGTGTATATAAAAACTATGACCCGCGTGCCGCAGTACTTAAAGAAACGTGCAAAGAAGTATTAAAGGAACTCGAACAGTTAGAAAATAATCCACTTTTACAAATAGCAATAGAACTTGAAGCTATCGCTCTTAAAGATGAATATTTTATTGAGAGAAAATTATATCCAAATGTTGATTTTTATTCAGGTATTATCTATAAAGCTATGGGTATACCGTCGCAAA
>Isolate_471_R_conorii_subsp_raoultii
??????????????????????????????????????????????????????????????????????????????????????ATGATCCATTTAGGTTAATGGGTTTTGGTCATCGTGTATATAAAAACTATGACCCGCGTGCCGCAGTACTTAAAGAAACGTGCAAAGAAGTATTAAAGGAACTCGGGCAGCTAGACAACAATCCGCTCTTACAAATAGCAATAGAACTTGAAGCTATCGCTCTTAAAGATGAATATTTTATTGAGAGAAAATTATATCCAAATGTTGATTTTTATTCGGGTATTATCTATAAAGCTATGGGTATACCGTCGCAAA
>Isolate_472_R_massiliae
?????????????????????????????????????????????????????????????????TAGCTAAAGCTAAGGATAAAAATGATCCATTTAGGTTAATGGGTTTTGGTCATCGTATATATAAAAACTATGACCCGCGTGCCGCAGTACTTAAAGAAACGTGCAAAGAAGTATTAAAGGAACTCGGGCAGTTAGACAACAATCCGCTCTTACAAATAGCAATAGAACTTGAAGCTATCGCTCTTAAAGATGAATATTTTATTGAGAGAAAATTATATCCAAATGTTGATTTTTATTCGGGTATTATCTATAAAGCTATGGGTATACCGTCGCAAA
>Isolate_473_R_massiliae
?????????????????????????????????????????????????????????????????TAGCTAAAGCTAAGGATAAAAATGATCCATTTAGGTTAATGGGTTTTGGTCATCGTATATATAAAAACTATGACCCGCGTGCCGCAGTACTTAAAGAAACGTGCAAAGAAGTATTAAAGGAACTCGGGCAGTTAGACAACAATCCGCTCTTACAAATAGCAATAGAACTTGAAGCTATCGCTCTTAAAGATGAATATTTTATTGAGAGAAAATTATATCCAAATGTTGATTTTTATTCGGGTATTATCTATAAAGCTATGGGTATACCGTCGCAAA
>Isolate_474_R_conorii_subsp_raoultii
?????????????????????????????????????????????????????????????????TAGCTAAAGCTAAGGATAAAAATGATCCATTTAGGTTAATGGGTTTTGGTCATCGTGTATATAAAAACTATGACCCGCGTGCCGCAGTACTTAAAGAAACGTGCAAAGAAGTATTAAAGGAACTCGGGCAGCTAGACAACAATCCGCTCTTACAAATAGCAATAGAACTTGAAGCTATCGCTCTTAAAGATGAATATTTTATTGAGAGAAAATTATATCCAAATGTTGATTTTTATTCGGGTATTATCTATAAAGCTATGGGTATACCGTCGCAAA
>Isolate_475_R_massiliae
????????????????????????????????????????????????????????????????????????????????????AAATGATCCATTTAGGTTAATGGGTTTTGGTCATCGTATATATAAAAACTATGACCCGCGTGCCGCAGTACTTAAAGAAACGTGCAAAGAAGTATTAAAGGAACTCGGGCAGTTAGACAACAATCCGCTCTTACAAATAGCAATAGAACTTGAAGCTATCGCTCTTAAAGATGAATATTTTATTGAGAGAAAATTATATCCAAATGTTGATTTTTATTCGGGTATTATCTATAAAGCTATGGGTATACCGTCGCAAA
>Isolate_476_R_conorii_subsp_raoultii
??????????????????????????????????????????????????????????????????????????????????AAAAATGATCCATTTAGGTTAATGGGTTTTGGTCATCGTGTATATAAAAACTATGACCCGCGTGCCGCAGTACTTAAAGAAACGTGCAAAGAAGTATTAAAGGAACTCGGGCAGCTAGACAACAATCCGCTCTTACAAATAGCAATAGAACTTGAAGCTATCGCTCTTAAAGATGAATATTTTATTGAGAGAAAATTATATCCAAATGTTGATTTTTATTCGGGTATTATCTATAAAGCTATGGGTATACCGTCGCAAA
>Isolate_338_R_conorii_subsp_raoultii
?????????????????????????????????????????????????????????????????TAGCTAAAGCTAAGGATAAAAATGATCCATTTAGGTTAATGGGTTTTGGTCATCGTGTATATAAAAACTATGACCCGCGTGCCGCAGTACTTAAAGAAACGTGCAAAGAAGTATTAAAGGAACTCGGGCAGCTAGACAACAATCCGCTCTTACAAATAGCAATAGAACTTGAAGCTATCGCTCTTAAAGATGAATATTTTATTGAGAGAAAATTATATCCAAATGTTGATTTTTATTCGGGTATTATCTATAAAGCTATGGGTATACCGTCGCAAA
>Isolate_325_R_slovaca
GGCTAATGAAGCGGTAATAAATATGCTTAAAGAAATCGGTAGTTCTGAGTATATTCCTAAATATATAGCTAAAGCTAAGGATAAAAATGATCCATTTAGATTAATGGGTTTTGGTCATCGTGTATATAAAAACTATGACCCGCGTGCCTCAGTACTTAAAGAAACGTGCAAAGAAGTATTAAAGGAACTCGGGCAGCTAGACAACAATCCGCTCTTACAAATAGCAATAGAACTTGAAGCTATTGCTCTTAAAGATGAATATTTTATTGAGAGAAAATTATATCCA???????????????????????????????????????????????????????
>Isolate_477_R_massiliae
?????????????????????????????????????????????????????????????????TAGCTAAAGCTAAGGATAAAAATGATCCATTTAGGTTAATGGGTTTTGGTCATCGTATATATAAAAACTATGACCCGCGTGCCGCAGTACTTAAAGAAACGTGCAAAGAAGTATTAAAGGAACTCGGGCAGTTAGACAACAATCCGCTCTTACAAATAGCAATAGAACTTGAAGCTATCGCTCTTAAAGATGAATATTTTATTGAGAGAAAATTATATCCAAATGTTGATTTTTATTCGGGTATTATCTATAAAGCTATGGGTATACCGTCGCAAA
>Isolate_478_R_conorii_subsp_raoultii
????????????????????????????????????????????????????????????????????CTAAAGCTAAGGATAAAAATGATCCATTTAGGTTAATGGGTTTTGGTCATCGTGTATATAAAAACTATGACCCGCGTGCCGCAGTACTTAAAGAAACGTGCAAAGAAGTATTAAAGGAACTCGGGCAGCTAGACAACAATCCGCTCTTACAAATAGCAATAGAACTTGAAGCTATCGCTCTTAAAGATGAATATTTTATTGAGAGAAAATTATATCCAAATGTTGATTTTTATTCGGGTATTATCTATAAAGCTATGGGTATACCGTCGCAAA
>Isolate_326_R_massiliae
GGCTAATGAAGTGGTAATAAATATGCTTAAAGAAATCGGTAGTTCAGAGTATATTCCTAAATATATAGCTAAAGCTAAGGATAAAAATGATCCATTTAGGTTAATGGGTTTTGGTCATCGTATATATAAAAACTATGACCCGCGTGCCGCAGTACTTAAAGAAACGTGCAAAGAAGTATTAAAGGAACTCGGGCAGTTAGACAACAATCCGCTCTTACAAATAGCAATAGAACTTGAAGCTATCGCTCTTAAAGATGAATATTTTATTGAGAGAAAATTATATCCA???????????????????????????????????????????????????????
>Isolate_479_R_conorii_subsp_raoultii
?????????????????????????????????????????????????????????????????????TAAAGCTAAGGATAAAAATGATCCATTTAGGTTAATGGGTTTTGGTCATCGTGTATATAAAAACTATGACCCGCGTGCCGCAGTACTTAAAGAAACGTGCAAAGAAGTATTAAAGGAACTCGGGCAGCTAGACAACAATCCGCTCTTACAAATAGCAATAGAACTTGAAGCTATCGCTCTTAAAGATGAATATTTTATTGAGAGAAAATTATATCCAAATGTTGATTTTTATTCGGGTATTATCTATAAAGCTATGGGTATACCGTCGCAAA
>Isolate_480_R_massiliae
?????????????????????????????????????????????????????????????????TAGCTAAAGCTAAGGATAAAAATGATCCATTTAGGTTAATGGGTTTTGGTCATCGTATATATAAAAACTATGACCCGCGTGCCGCAGTACTTAAAGAAACGTGCAAAGAAGTATTAAAGGAACTCGGGCAGTTAGACAACAATCCGCTCTTACAAATAGCAATAGAACTTGAAGCTATCGCTCTTAAAGATGAATATTTTATTGAGAGAAAATTATATCCAAATGTTGATTTTTATTCGGGTATTATCTATAAAGCTATGGGTATACCGTCGCAAA
>Isolate_370_R_conorii_subsp_raoultii
?????????????????????????????????????????????????????????????????TAGCTAAAGCTAAGGATAAAAATGATCCATTTAGGTTAATGGGTTTTGGTCATCGTGTATATAAAAACTATGACCCGCGTGCCGCAGTACTTAAAGAAACGTGCAAAGAAGTATTAAAGGAACTCGGGCAGCTAGACAACAATCCGCTCTTACAAATAGCAATAGAACTTGAAGCTATCGCTCTTAAAGATGAATATTTTATTGAGAGAAAATTATATCCAAATGTTGATTTTTATTCGGGTATTATCTATAAAGCTATGGGTATACCGTCGCAAA
>Isolate_481_R_massiliae
?????????????????????????????????????????????????????????????????TAGCTAAAGCTAAGGATAAAAATGATCCATTTAGGTTAATGGGTTTTGGTCATCGTATATATAAAAACTATGACCCGCGTGCCGCAGTACTTAAAGAAACGTGCAAAGAAGTATTAAAGGAACTCGGGCAGTTAGACAACAATCCGCTCTTACAAATAGCAATAGAACTTGAAGCTATCGCTCTTAAAGATGAATATTTTATTGAGAGAAAATTATATCCAAATGTTGATTTTTATTCGGGTATTATCTATAAAGCTATGGGTATACCGTCGCAAA
>Isolate_371_R_conorii_subsp_raoultii
?????????????????????????????????????????????????????????????????TAGCTAAAGCTAAGGATAAAAATGATCCATTTAGGTTAATGGGTTTTGGTCATCGTGTATATAAAAACTATGACCCGCGTGCCGCAGTACTTAAAGAAACGTGCAAAGAAGTATTAAAGGAACTCGGGCAGCTAGACAACAATCCGCTCTTACAAATAGCAATAGAACTTGAAGCTATCGCTCTTAAAGATGAATATTTTATTGAGAGAAAATTATATCCAAATGTTGATTTTTATTCGGGTATTATCTATAAAGCTATGGGTATACCGTCGCAAA
>Isolate_442_Rickettsia_sp
?????????????????????????????????????????????????????????????????TAGCTAAAGCTAAGGATAAAAATGATCCATTTAGRTTAATGGGTTTTGGTCATCGTGTATATAAAAACTATGACCCGCGTGCCTCAGTACTTAAAGAAACGTGCAAAGAAGTATTAAAGGAACTCGGGCAGCTAGACAACAATCCGCTCTTACAAATAGCAATAGAACTTGAAGCTATTGCTCTTAAAGATGAATATTTTATTGAGAGAAAATTATATCCAAATGTTGATTTTTATTCGGGTATTATCTATAAAGCTATGGGTATACCGTCGCAAA
>Isolate_482_R_conorii_subsp_raoultii
?????????????????????????????????????????????????????????????????TAGCTAAAGCTAAGGATAAAAATGATCCATTTAGGTTAATGGGTTTTGGTCATCGTGTATATAAAAACTATGACCCGCGTGCCGCAGTACTTAAAGAAACGTGCAAAGAAGTATTAAAGGAACTCGGGCAGCTAGACAACAATCCGCTCTTACAAATAGCAATAGAACTTGAAGCTATCGCTCTTAAAGATGAATATTTTATTGAGAGAAAATTATATCCAAATGTTGATTTTTATTCGGGTATTATCTATAAAGCTATGGGTATACCGTCGCAAA
>Isolate_327_R_helvetica
GGCTAATGAAGCGGTAATAAATATGCTTAAAGAAATTGGTAGTTCTGAGAATATCCCTAAATATATAGCTAAAGCTAAGGATAAAAATGATCCGTTTAGGTTAATAGGCTTCGGTCATCGTGTATATAAAAACTACGATCCACGTGCCGCAGTACTTAAAGAAACTTGTAAGGAAGTATTAAAGGAACTCGGACAGCTAGAAAACAATCCGCTCTTACAAATAGCAATAGAACTTGAAGCTATCGCTCTTAAAGATGAATATTTTATTGAGAGAAAATTATATCCA???????????????????????????????????????????????????????
>Isolate_339_R_helvetica
?????????????????????????????????????????????????????????????????TAGCTAAAGCTAAGGATAAAAATGATCCGTTTAGGTTAATAGGCTTCGGTCATCGTGTATATAAAAACTACGATCCACGTGCCGCAGTACTTAAAGAAACTTGTAAGGAAGTATTAAAGGAACTCGGACAGCTAGAAAACAATCCGCTCTTACAAATAGCAATAGAACTTGAAGCTATCGCTCTTAAAGATGAATATTTTATTGAGAGAAAATTATATCCAAATGTTGATTTTTATTCGGGTATTATCTATAAAGCTATGGGTATACCGTCGCAAA
>Isolate_416_R_helvetica
?????????????????????????????????????????????????????????????????TAGCTAAAGCTAAGGATAAAAATGATCCGTTTAGGTTAATAGGCTTCGGTCATCGTGTATATAAAAACTACGATCCACGTGCCGCAGTACTTAAAGAAACTTGTAAGGAAGTATTAAAGGAACTCGGACAGCTAGAAAACAATCCGCTCTTACAAATAGCAATAGAACTTGAAGCTATCGCTCTTAAAGATGAATATTTTATTGAGAGAAAATTATATCCAAATGTTGATTTTTATTCGGGTATTATCTATAAAGCTATGGGTATACCGTCGCAAA
>Isolate_483_R_conorii_subsp_raoultii
?????????????????????????????????????????????????????????????????????TAAAGCTAAGGATAAAAATGATCCATTTAGGTTAATGGGTTTTGGTCATCGTGTATATAAAAACTATGACCCGCGTGCCGCAGTACTTAAAGAAACGTGCAAAGAAGTATTAAAGGAACTCGGGCAGCTAGACAACAATCCGCTCTTACAAATAGCAATAGAACTTGAAGCTATCGCTCTTAAAGATGAATATTTTATTGAGAGAAAATTATATCCAAATGTTGATTTTTATTCGGGTATTATCTATAAAGCTATGGGTATACCGTCGCAAA
>R_aeschlimannii_Baiyin_Ha14_MH932013
GGCTAATGAAGTGGTAATAAATATGCTTAAAGAAATCGGTAGTTCTGAGTATATTCCTAAATATATAGCTAAAGCTAAGGATAAAAATGATCCATTTAGGTTAATGGGTTTTGGTCATCGTGTATATAAAAACTATGACCCGCGTGCCGCAGTACTTAAAGAAACGTGCAAAGAAGTATTAAAGGAACTCGGGCAGCTAGACAACAATCCGCTCTTACAAATAGCAATAGAACTTGAAGCTATCGCTCTTAAAGATGAATATTTTATTGAGAGAAAATTATATCCAAATGTTGATTTTTATTCGGGTATTATCTATAAAGCTATGGGTAT???????????
>R_aeschlimannii_N381_LC565699
GGCTAATGAAGTGGTAATAAATATGCTTAAAGAAATCGGTAGTTCTGAGTATATTCCTAAATATATAGCTAAAGCTAAGGATAAAAATGATCCATTTAGGTTAATGGGTTTTGGTCATCGTGTATATAAAAACTATGACCCGCGTGCCGCAGTACTTAAAGAAACGTGCAAAGAAGTATTAAAGGAACTCGGGCAGCTAGACA??????????????????????????????????????????????????????????????????????????????????????????????????????????????????????????????????????????
>R_aeschlimannii_ZBSC1177_MZ420699
GGCTAATGAAGTGGTAATAAATATGCTTAAAGAAATCGGTAGTTCTGAGTATATTCCTAAATATATAGCTAAAGCTAAGGATAAAAATGATCCATTTAGGTTAATGGGTTTTGGTCATCGTGTATATAAAAACTATGACCCGCGTGCCGCAGTACTTAAAGAAACGTGCAAAGAAGTATTAAAGGAACTCGGGCAGCTAGACAACAATCCGCTCTTACAAATAGCAATAGAACTTGAAGCTATCGCTCTTAAAGATGAATATTTTATTGAGAGAAAATTATATCCAAATGTTGATTTTTATTCGGGTATTATCTATAAAGCTATGGGTATACCGTCGCAAA
>R_amblyommatis_7_1_MW741984
GGCTAATGAAGCGGTAATAAATATGCTTAAAGAAATCGGTAGTTCTGAGTATATTCCTAAATATATAGCTAAAGCTAAGGATAAAAATGATCCATTTAGGTTAATGGGTTTTGGTCATCGTGTATATAAAAACTATGACCCGCGTGCCGCAGTACTTAAAGAAACGTGCAAAGAAGTATTAAAGGAACTCGGGCAGCTAGACAACAATCCGCTCTTACAAATAGCAATAGAACTTGAAGCTATTGCTCTTAAAGATGAATATTTTATTGAGAGAAAATTATATCCAAATGTTGATTTTTATTCGGGTATTATCTATAAAGCTATGGGTATACCGT??????
>R_asembonensis_F82_JN315974
GGCTAATGAAGCGGTAATAAATATGCTTAAAGAAATCGGTAGTTCTAAGAATATTCCTAAATATATAGCTAAAGCTAAGGATAAAAATGATCCATTTAGGTTGATGGGCTTTGGTCATCGTGTATATAAAAACTACGATCCCCGTGCCGCAGTACTTAAAGAAACCTGCAAAGAAGTATTAAAGGAGCTCGGACAGCTAGAAAACAACCCACTCTTGCAAATAGCAATAGAACTTGAAGCTATCGCTCTTAAAGATGAATATTTTATTGAGAGAAAATTATATCCAAATGTTGATTTTTATTCAGGTATTATCTATAAAGCTATGGGTATACCGTCGCAAA
>R_asembonensis_LER197_MK923733
GGCTAATGAAGCGGTAATAAATATGCTTAAAGAAATCGGTAGTTCTGAGAATATTCCTAAATATATAGCTAAAGCTAAGGATAAAAATGATCCATTTAGGTTGATGGGCTTTGGTCATCGTGTATATAAAAACTACGATCCCCGTGCCGCAGTACTTAAAGAAACCTGCAAAGAAGTATTAAAGGAGCTCGGACAGCTAGAAAACAACCCACTCTTGCAAATAGCAATAGAACTTGAAGCTATCGCTCTTAAAGATGAATATTTTATTGAGAGAAAATTATATCCAAATGTTGATTTTTATTCAGGTATTATCTATAAAGCTATGGGTATACCGTCGCAAA
>R_australis_Cutlack_CP003338
GGCTAATGAAGCGGTAATAAACATGCTTAAAGAAATCGGTAGTTCTGAGAATATACCTAAATTTATAGCTAAAGCTAAGGATAAAAATGATCCGTTTAGGTTAATGGGTTTCGGTCATCGTGTATATAAAAACTATGACCCACGTGCCGCAGTACTTAAAGAAACGTGCAAAGCAGTATTAAAGGAACTCGGGCAGCTAGAAAACAATCCGCTCTTACAAATAGCAATAGAACTTGAAGCTATCGCTCTTAAAGATGAATATTTTATTGAGAGAAAATTATATCCAAATGTTGATTTTTATTCAGGTATTATCTATAAAGCGATGGGTATACCGTCGCAAA
>R_canadensis_CA410_CP003304
GGCTAATGAAGCGGTAATAAATATGCTTAAAGAAATCGGTAGTTCTGAGAATATCCCTAAATATATAGCTAAAGCTAAAGATAAAGATGACCCGTTTAGGTTAATGGGCTTCGGTCATCGTGTTTATAAAAACTATGACCCACGTGCTGCAGTACTTAAAGAAACTTGTAACGAAGTATTAAAGGAACTCGGACAGCTAGAAAACAATCCTCTCTTACAAATAGCAATAGAACTTGAAGCTATTGCTCTTAAAGATGAATATTTTATTGAGAGAAAATTATATCCAAATGTTGATTTTTATTCGGGTATTATCTATAAAGCTATGGGTATACCGTCACAAA
>R_conorii_subsp_heilongjiangensis_Huaian_HFL_ON600643
GGCTAATGAAGCGGTAATAAATATGCTTAAAGAAATCGGTAGTTCTGAGTATATTCCTAAATATATAGCTAAAGCTAAGGATAAAAATGATCCATTTAGGTTAATGGGTTTTGGTCATCGTGTATATAAAAACTATGACCCGCGTGCCACAGTACTTAAAGAAACGTGCAAAGAAGTATTAAAGGAACTCGGGCAGCTAGACAACAATCCGCTCTTACAAATAGCAATAGAACTTGAAGCTATCGCTCTTAAAGATGAATATTTTATTGAGAGAAAATTATATCCAAATGTTGATTTTTATTCGGGTATTATCTATAAGGCTATGGGTATACCGTCGCAAA
>R_conorii_subsp_raoultii_F226_MF511252
GGCTAATGAAGCGGTAATAAATATGCTTAAAGAAATCGGTAGTTCTAAGTATATTCCTAAATATATAGCTAAAGCTAAGGATAAAAATGATCCATTTAGGTTAATGGGTTTTGGTCATCGTGTATATAAAAACTATGACCCGCGTGCCGCAGTACTTAAAGAAACGTGCAAAGAAGTATTAAAGGAACTCGGGCAGCTAGACAACAATCCGCTCTTACAAATAGCAATAGAACTTGAAGCTATCGCTCTTAAAGATGAATATTTTATTGAGAGAAAATTATATCCAAATGTTGATTTTTATTCGGGTATTATCTATAAAGCTATGGGTATACCGTCGCAAA
>R_conorii_subsp_raoultii_LYG175_JQ792115
GGCTAATGAAGCGGTAATAAATATGCTTAAAGAAATCGGTAGTTCTGAGTATATTCCTAAATATATAGCTAAAGCTAAGGATAAAAATGATCCATTTAGGTTAATGGGTTTTGGTCATCGTGTATATAAAAACTATGACCCGCGTGCCGCAGTACTTAAAGAAACGTGCAAAGAAGTATTAAAGGAACTCGGGCAGCTAGACAACAATCCGCTCTTACAAATAGCAATAGAACTTGAAGCTATCGCTCTTAAAGATGAATATTTTATTGAGAGAAAATTATATCCAAATGTTGATTTTTATTCGGGTATTATCTATAAAGCTATGGGTATACCGTCGCAAA
>R_conorii_subsp_raoultii_LYG244_JQ792119
GGCTAATGAAGCGGTAATAAATATGCTTAAAGAAATCGGTAGTTCTGAGTATATTCCTAAATATATAGCTAAAGCTAAGGATAAAAATGATCCATTTAGGTTAATGGGTTTTGGTCATCGTGTATATAAAAACTATGACCCGCGTGCCGCAGTACTTAAAGAAACGTGCAAAGAAGTATTAAAGGAACTCGGGCAGCTAGACAACAATCCGCTCTTACAAATAGCAATAGAACTTGAAGCTATCGCTCTTAAAGATGAATATTTTATTGAGAGAAAATTATATCCAAATGTTGATTTTTATTCGGGTATTATCTATAAAGCTATGGGTATACCGTCGCAAA
>R_conorii_subsp_raoultii_LYG51_JQ792111
GGCTAATGAAGCGGTAATAAATATGCTTAAAGAAATCGGTAGTTCTGAGTATATTCCTAAATATATAGCTAAAGCTAAGGATAAAAATGATCCATTTAGGTTAATGGGTTKTGGTCATCGTGTATATAAAAACTATGACCCGCGTGCCGCAGTACTTAAAGAAACGTGCAAAGAAGTATTAAAGGAACTCGGGCAGCTAGACAACAATCCGCTCTTACAAATAGCAATAGAACTTGAAGCTATCGCTCTTAAAGATGAATATTTTATTGAGAGAAAATTATATCCAAATGTTGATTTTTATTCGGGTATTATCTATAAAGCTATGGGTATACCGTCGCAAA
>R_conorii_subsp_raoultii_LYG575_JQ792124
GGCTAATGAAGCGGTAATAAATATGCTTAAAGAAATCGGTAGTTCTGAGTATATTCCTAAATATAGAGCTAAAGCTAAGGATAAAAACGATCCATTTAGGTTAATGGGTTTTGGTCATCGTGTATATAAAAACTATGACCCGCGTGCCGCAGTACTTAAAGAAACGTGCAAAGAAGTATTAAAGGAACTCGGGCAGCTAGACAACAATCCGCTCTTACAAATAGCAATAGAACTTGAAGCTATCGCTCTTAAAGATGAATATTTTATTGAGAGAAAATTATATCCAAATGTGGATTTTTATTCGGGTATTATCTATAAAGCTATGGGTATACCGTCACAAA
>R_conorii_subsp_raoultii_LYG624_JQ792125
GGCTAATGAAGCGGTAATAAATATGCTTAAAGAAATCGGTAGTTCTGAGTATATTCCTAAATATATAGCTAAAGCTAAGGATAAAAATGATCCATTTAGGTTAATGGGTTTTGGTCATCGTGTATATAAAAACTATGACCCGCGTGCCGCAGTACTTAAAGAAACGTGCAAAGAAGTATTAAAGGAACTCGGGCAGCTAGACAACAATCCGCTCTTACAAATAGCAATAGAACTTGAAGCTATCGCTCTTAAAGATGAATATTTTATTGAGAGAAAATTATATCCAAATGTTGATTTTTATTCGGGTATTATCTATAAAGCTATGGGTATACCGTCGCAAA
>R_conorii_subsp_raoultii_M198_MF511250
GGCTAATGAAGCGGTAATAAATATGCTTAAAGAAATCGGTAGTTCTGAGTATATTCCTAAATATATAGCTAAAGCTAAGGATAAAAATGATCCATTTAGGTTAATGGGTTTTGGTCATCGTGTATATAAAAACTATGACCCGCGTGCCGCAGTACTTAAAGAAACGTGCAAAGAAGTATTAAAGGAACTCGGGCAGCTAGACAACAATCCGCTCTTACAAATAGCAATAGAACTTGAAGCTATCGCTCTTAAAGATGAATATTTTATTGAGAGAAAATTATATCCAAATGTTGATTTTTATTCGGGTATTATCTATAAAGCTATGGGTATACCGTCGCAAA
>R_conorii_subsp_raoultii_M30_MF511244
GGCTAATGAAGCGGTAATAAATATGCTTAAAGAAATCGGTAGTTCTAAGTATATTCCTAAATATATAGCTAAAGCTAAGGATAAAAATGATCCATTTAGGTTAATGGGTTTTGGTCATCGTGTATATAAAAACTATGACCCGCGTGCCGCAGTACTTAAAGAAACGTGCAAAGAAGTATTAAAGGAACTCGGGCAGCTAGACAACAATCCGCTCTTACAAATAGCAATAGAACTTGAAGCTATCGCTCTTAAAGATGAATATTTTATTGAGAGAAAATTATATCCAAATGTTGATTTTTATTCGGGTATTATCTATAAAGCTATGGGTATACCGTCGCAAA
>R_conorii_subsp_raoultii_N12_MN550894
GGCTAATGAAGCGGTAATAAATATGCTTAAAGAAATCGGTAGTTCTGAGTATATTCCTAAATATATAGCTAAAGCTAAGGATAAAAATGATCCATTTAGGTTAATGGGTTTTGGTCATCGTGTATATAAAAACTATGACCCGCGTGCCGCAGTACTTAAAGAAACGTGCAAAGAAGTATTAAAGGAACTCGGGCAGCTAGACAACAATCCGCTCTTACAAATAGCAATAGAACTTGAAGCTATCGCTCTTAAAGATGAATATTTTATTGAGAGAAAATTATATCCAAATGTTGATTTTTATTCGGGTATTATCTATAAAGCTATGGGTATACCGTCGCAAA
>R_conorii_subsp_raoultii_N21_MN550895
GGCTAATGAAGCGGTAATAAATATGCTTAAAGAAATCGGTAGTTCTGAGTATATTCCTAAATATATAGCTAAAGCTAAGGATAAAAATGATCCATTTAGGTTAATGGGTTTTGGTCATCGTGTATATAAAAACTATGACCCGCGTGCCGCAGTACTTAAAGAAACGTGCAAAGAAGTATTAAAGGAACTCGGGCAGCTAGACAACAATCCGCTCTTACAAATAGCAATAGAACTTGAAGCTATCGCTCTTAAAGATGAATATTTTATTGAGAGAAAATTATATCCAAATGTTGATTTTTATTCGGGTATTATCTATAAAGCTATGGGTATACCGTCGCAAA
>R_conorii_subsp_raoultii_N250_MF511253
GGCTAATGAAGCGGTAATAAATATGCTTAAAGAAATCGGTAGTTCTGAGTATATTCCTAAATATATAGCTAAAGCTAAGGATAAAAATGATCCATTTAGGTTAATGGGTTTTGGTCATCGTGTATATAAAAACTATGACCCGCGTGCCGCAGTACTTAAAGAAACGTGCAAAGAAGTATTAAAGGAACTCGGGCAGCTAGACAACAATCCGCTCTTACAAATAGCAATAGAACTTGAAGCTATCGCTCTTAAAGATGAATATTTTATTGAGAGAAAATTATATCCAAATGTTGATTTTTATTCGGGTATTATCTATAAAGCTATGGGTATACCGTCGCAAA
>R_conorii_subsp_raoultii_N34_MN550896
GGCTAATGAAGCGGTAATAAATATGCTTAAAGAAATCGGTAGTTCTGAGTATATTCCTAAATATATAGCTAAAGCTAAGGATAAAAATGATCCATTTAGGTTAATGGGTTTTGGTCATCGTGTATATAAAAACTATGACCCGCGTGCCGCAGTACTTAAAGAAACGTGCAAAGAAGTATTAAAGGAACTCGGGCAGCTAGACAACAATCCGCTCTTACAAATAGCAATAGAACTTGAAGCTATCGCTCTTAAAGATGAATATTTTATTGAGAGAAAATTATATCCAAATGTTGATTTTTATTCGGGTATTATCTATAAAGCTATGGGTATACCGTCGCAAA
>R_conorii_subsp_raoultii_WYG24_JQ792128
GGCTAATGAAGCGGTAATAAATATGCTTAAAGAAATCGGTAGTTCTGAGTATATTCCTAAATATATAGCTAAAGCTAAGGATAAAAATGATCCATTTAGGTTAATGGGTTTTGGTCATCGTGTATATAAAAACTATGACCCGCGTGCCGCAGTACTTAAAGAAACGTGCAAAGAAGTATTAAAGGAACTCGGGCAGCTAGACAACGATCCGCTCTTACAAATAGCAATAGAACTTGAAGCTATCGCTCTTAAAGATGAATATTTTATTGAGAGAAAATTATATCCAAATGTTGATTTTTATTCGGGTATTATCTATAAAGCTATGGGTATACCGTCACAAA
>R_helvetica_Om74_OQ866615
GGCTAATGAAGCGGTAATAAATATGCTTAAAGAAATTGGTAGTTCTGAGAATATCCCTAAATATATAGCTAAAGCTAAGGATAAAAATGATCCGTTTAGGTTAATAGGCTTCGGTCATCGTGTATATAAAAACTACGATCCACGTGCCGCAGTACTTAAAGAAACTTGTAAGGAAGTATTAAAGGAACTCGGACAGCTAGAAAACAATCCGCTCTTACAAATAGCAATAGAACTTGAAGCTATCGCTCTTAAAGATGAATATTTTATTGAGAGAAAATTATATCCAAATGTTGATTTTTATTCGGGTATTATCTATAAAGCTATGGGTATACCGTCGCAAA
>R_helvetica_Om75_OQ092468
GGCTAATGAAGCGGTAATAAATATGCTTAAAGAAATTGGTAGTTCTGAGAATATCCCTAAATATATAGCTAAAGCTAAGGATAAAAATGATCCGTTTAGGTTAATAGGCTTCGGTCATCGTGTATATAAAAACTACGATCCACGTGCCGCAGTACTTAAAGAAACTTGTAAGGAAGTATTAAAGGAACTCGGACAGCTAGAAAACAATCCGCTTTTACAAATAGCAATAGAACTTGAAGCTATCGCTCTTAAAGATGAATATTTTATTGAGAGAAAATTATATCCAAATGTTGATTTTTATTCGGGTATTATCTATAAAGCTATGGGTATACCGTCGCAAA
>R_helvetica_Put117_OQ866616
GGCTAATGAAGCGGTAATAAATATGCTTAAAGAAATTGGTAGTTCTGAGAATATCCCTAAATATATAGCTAAAGCTAAGGATAAAAATGATCCGTTTAGGTTAATAGGCTTCGGTCATCGTGTATATAAAAACTACGATCCACGTGCCGCAGTACTTAAAGAAACTTGTAAGGAAGTATTAAAGGAACTCGGACAGCTAGAAAACAATCCGCTCTTACAAATAGCAATAGAACTTGAAGCTATCGCTCTTAAAGATGAATATTTTATTGAGAGAAAATTATATCCAAATGTTGATTTTTATTCGGGTATTATCTATAAAGCTATGGGTATACCGTCGCAAA
>R_helvetica_Skh7_OQ209950
GGCTAATGAAGCGGTAATAAATATGCTTAAAGAAATTGGTAGTTCTGAGAATATCCCTAAATATATAGCTAAAGCTAAGGATAAAAATGATCCGTTTAGGTTAATAGGCTTCGGTCATCGTGTATATAAAAACTACGATCCACGTGCCGCAGTACTTAAAGAAACTTGTAAGGAAGTATTAAAGGAACTCGGACAGCTAGAAAACAATCCGCTCTTACAAATAGCAATAGAACTTGAAGCTATCGCTCTTAAAGATGAATATTTTATTGAGAGAAAATTATATCCAAATGTTGATTTTTATTCGGGTATTATCTATAAAGCTATGGGTATACCGTCGCAAA
>R_honei_TT118_TTU59726
GGCTAATGAAGCGGTAATAAATATGCTTAAAGAAATCGGTAGTTCTGAGTATATTCCTAAATATATAGCTAAAGCTAAGGATAAAAATGATCCATTTAGATTAATGGGTTTTGGTCATCGTGTATATAAAAACTATGACCCGCGTGCCGCAGTACTTAAAGAAACGTGCAAAGAAGTATTAAAGGAACTCGGGCAGCTAGACAACAATCCGCTCTTACAAATAGCAATAGAACTTGAAGCTATCGCTCTTAAAGATGAATATTTTATTGAGAGAAAATTATATCCAAATGTTGATTTTTATTCGGGTATTATCTATAAAGCTATGGGTATACCGTCGCAAA
>R_japonica_PMK_DQ909073
GGCTAATGAAGCGGTAATAAATATGCTTAAAGAAATCGGTAGTTCTGAGTATATTCCTAAATATATAGCTAAAGCTAAGGATAAAAATGATCCATTTAGGTTAATGGGTTTTGGTCATCGTGTATATAAAAACTATGACCCGCGTGCCGCAGTACTTAAAGAAACGTGCAAAGAAGTATTAAAGGAACTCGGGCAGCTAGACAACAATCCGCTCTTACAAATAGCAATAGAACTTGAAGCTATCGCTCTTAAAGATGAATATTTTATTGAGAGAAAATTATATCCAAATGTTGATTTTTATTCGGGTATTATCTATAAGGCTATGGGTATACCGTCGCAAA
>R_massiliae_BjRt107_MW026225
GGCTAATGAAGTGGTAATAAATATGCTTAAAGAAATCGGTAGTTCAGAGTATATTCCTAAATATATAGCTAAAGCTAAGGATAAAAATGATCCATTTAGGTTAATGGGTTTTGGTCATCGTATATATAAAAACTATGACCCGCGTGCCGCAGTACTTAAAGAAACGTGCAAAGAAGTATTAAAGGAACTCGGGCAGTTAGACAACAATCCGCTCTTACAAATAGCAATAGAACTTGAAGCTATCGCTCTTAAAGATGAATATTTTATTGAGAGAAAATTATATCCAAATGTTGATTTTTATTCGGGTATTATCTATAAAGCTATGGGTATACCGTCGCAAA
>R_massiliae_BjRt146_MW026222
GGCTAATGAAGTGGTAATAAATATGCTTAAAGAAATCGGTAGTTCAGAGTATATTCCTAAATATATAGCTAAAGCTAAGGATAAAAATGATCCATTTAGGTTAATGGGTTTTGGTCATCGTATATATAAAAACTATGACCCGCGTGCCGCAGTACTTAAAGAAACGTGCAAAGAAGTATTAAAGGAACTCGGGCAGTTAGACAACAATCCGCTCTTACAAATAGCAATAGAACTTGAAGCTATCGCTCTTAAAGATGAATATTTTATTGAGAGAAAATTATATCCAAATGTTGATTTTTATTCGGGTATTATCTATAAAGCTATGGGTATACCGTCGCAAA
>R_massiliae_BzRt57_MW026237
GGCTAATGAAGTGGTAATAAATATGCTTAAAGAAATCGGTAGTTCAGAGTATATTCCTAAATATATAGCTAAAGCTAAGGATAAAAATGATCCATTTAGGTTAATGGGTTTTGGTCATCGTATATATAAAAACTATGACCCGCGTGCCGCAGTACTTAAAGAAACGTGCAAAGAAGTATTAAAGGAACTCGGGCAGTTAGACAACAATCCGCTCTTACAAATAGCAATAGAACTTGAAGCTATCGCTCTTAAAGATGAATATTTTATTGAGAGAAAATTATATCCAAATGTTGATTTTTATTCGGGTATTATCTATAAAGCTATGGGTATACCGTCGCAAA
>R_monacensis_H166_OL687218
?????????????GTGATAAATATGCTTAAAGAAATCGGTAGTTCTGAGAATATCCCTAAATATATAGCTAAAGCTAAGGATAAAAATGATCCGTTTAGGTTAATGGGTTTCGGTCATCGTGTATATAAAAACTATGACCCGCGTGCCGCAGTACTTAAAGAAACGTGCAAAGAAGTATTAAAGGAACTCGAACAGTTAGAAAATAATCCACTTTTACAAATAGCAATAGAACTTGAAGCTATCGCTCTTAAAGATGAATATTTTATTGAGAGAAAATTATATCCAAATGTTGATTTTTATTCAGGTATTATCTATAAAGCTATGG???????????????
>R_monacensis_H188_OL687213
?????????????GTGATAAATATGCTTAAAGAAATCGGTAGTTCTGAGAATATCCCTAAATATATAGCTAAAGCTAAGGATAAAAATGATCCGTTTAGGTTAATGGGTTTCGGTCATCGTGTATATAAAAACTATGACCCGCGTGCCGCAGTACTTAAAGAAACGTGCAAAGAAGTATTAAAGGAACTCGAACAGTTAGAAAATAATCCACTTTTACAAATAGCAATAGAACTTGAAGCTATCGCTCTTAAAGATGAATATTTTATTGAGAGAAAATTATATCCAAATGTTGATTTTTATTCAGGTATTATCTATAAAGCTATGG???????????????
>R_monacensis_H56_OL687207
?????????????GTGATAAATATGCTTAAAGAAATCGGTAGTTCTGAGAATATCCCTAAATATATAGCTAAAGCTAAGGATAAAAATGATCCGTTTAGGTTAATGGGTTTCGGTCATCGTGTATATAAAAACTATGACCCGCGTGCCGCAGTACTTAAAGAAACGTGCAAAGAAGTATTAAAGGAACTCGAACAGTTCGAAAATAATCCACTTTTACAAATAGCAATAGAACTTGAAGCTATCGCTCTTAAAGATGAATATTTTATTGAGAGAAAATTATATCCAAATGTTGATTTTTATTCAGGTATTATCTATAAAGCTATGG???????????????
>R_monacensis_PoHuR34655_OK504620
GGCTAATGAAGCGGTAATAAATATGCTTAAAGAAATCGGTAGTTCTGAGAATATCCCTAAATATATAGCTAAAGCTAAGGATAAAAATGATCCGTTTAGGTTAATGGGTTTTGGTCATCGTGTATATAAAAACTATGACCCGCGTGCCGCAGTACTTAAAGAAACGTGCAAAGAAGTATTAAAGGAACTCGAACAGTTAGAAAATAATCCACTTTTACAAATAGCAATAGAACTTGAAGCTATCGCTCTTAAAGATGAATATTTTATTGAGAGAAAATTATATCCAAATGTTGATTTTTATTCAGGTATTATCTATAAAGCTATGGGTATACCGTCGCAAA
>R_prowazekii_NMCR_Madrid_CP004888
GGCTAATGAAGCAGTGATAAATATGCTTAAAGAAATTGGCAGTTCTGAGAATATTCCTAAATATGTAGCTAAAGCTAAAGATAAGAATGATCCATTTAGGTTAATGGGTTTTGGTCATCGAGTATATAAAAGCTATGACCCGCGTGCCGCAGTACTTAAAGAAACTTGTAAAGAAGTATTAAATGAATTAGGTCAGTTAGACAATAATCCGCTGTTACAAATAGCAATAGAACTTGAAGCTCTCGCTCTTAAAGATGAATATTTTATTGAAAGAAAATTATATCCAAATGTTGATTTTTATTCAGGCATTATCTATAAAGCTATGGGTATACCGTCGCAAA
>R_raoultii_NH3_t189_MW430417
GGCTAATGAAGCGGTAATAAATATGCTTAAAGAAATCGGTAGTTCTGAGTATATTCCTAAATATATAGCTAAAGCTAAGGATAAAAATGATCCATTTAGGTTAATGGGTTTTGGTCATCGTGTATATAAAAACTATGACCCGCGTGCCGCAGTACTTAAAGAAACGTGCAAAGAAGTATTAAAGGAACTCGGGCAGCTAGACAACAATCCGCTCTTACAAATAGCAATAGAACTTGAAGCTATCGCTCTTAAAGATGAATATTTTATTGAGAGAAAATTATATCCAAATGTTGATTTTTATTCGGGTATTATCTATAAAGCTATGGGTATACCGTCGCAAA
>R_raoultii_T23_MW422251
GGCTAATGAAGCGGTAATAAATATGCTTAAAGAAATCGGTAGTTCTGAGTATATTCCTAAATATATAGCTAAAGCTAAGGATAAAAATGATCCATTTAGGTTAATGGGTTTTGGTCATCGTGTATATAAAAACTATGACCCGCGTGCCGCAGTACTTAAAGAAACGTGCAAAGAAGTATTAAAGGAACTCGGGCAGCTAGACAACAATCCGCTCTTACAAATAGCAATAGAACTTGAAGCTATCGCTCTTAAAGATGAATATTTTATTGAGAGAAAATTATATCCAAATGTTGATTTTTATTCGGGTATTATCTATAAAGCTATGGGTATACCGTCGCAAA
>R_sibirica_subsp_mongolitimonae_Hyma226_OQ123694
GGCTAATGAAGCGGTAATAAATATGCTTAAAGAAATCGGTAGTTCTGAGTATATTCCTAAATATATAGCTAAAGCTAAGGATAAAAATGATCCATTTAGATTAATGGGTTTTGGTCATCGTGTATATAAAAACTATGACCCGCGTGCCGCAGTACTTAAAGAAACGTGCAAAGAAGTATTAAAGGAACTCGGGCAGCTAGACAACAATCCGCTCTTACAAATAGCAATAGAACTTGAAGCTATCGCTCTTAAAGATGAATATTTTATTGAGAGAAAATTATATCCAAATGTTGATTTTTATTCCGGTATTATCTATAAAGCTATGGGTATACCGTCGCAAA
>R_slovaca_AK_MW922559
GGCTAATGAAGCGGTAATAAATATGCTTAAAGAAATCGGTAGTTCTGAGTATATTCCTAAATATATAGCTAAAGCTAAGGATAAAAATGATCCATTTAGATTAATGGGTTTTGGTCATCGTGTATATAAAAACTATGACCCGCGTGCCGCAGTACTTAAAGAAACGTGCAAAGAAGTATTAAAGGAACTCGGGCAGCTAGACAACAATCCGCTCTTACAAATAGCAATAGAACTTGAAGCTATTGCTCTTAAAGATGAATATTTTATTGAGAGAAAATTATATCCAAATGTTGATTTTTATTCGGGTATTATCTATAAAGCTATGG???????????????
>R_slovaca_JK_MW922552
GGCTAATGAAGCGGTAATAAATATGCTTAAAGAAATCGGTAGTTCTGAGTATATTCCTAAATATATAGCTAAAGCTAAGGATAAAAATGATCCATTTAGATTAATGGGTTTTGGTCATCGTGTATATAAAAACTATGACCCGCGTGCCGCAGTACTTAAAGAAACGTGCAAAGAAGTATTAAAGGAACTCGGGCAGCTAGACAACAATCCGCTCTTACAAATAGCAATAGAACTTGAAGCTATTGCTCTTAAAGATGAATATTTTATTGAGAGAAAATTATATCCAAATGTTGATTTTTATTCGGGTATTATCTATAAAGCTATGG???????????????
>R_slovaca_NH_MW922556
GGCTAATGAAGCGGTAATAAATATGCTTAAAGAAATCGGTAGTTCTGAGTATATTCCTAAATATATAGCTAAAGCTAAGGATAAAAATGATCCATTTAGATTAATGGGTTTTGGTCATCGTGTATATAAAAACTATGACCCGCGTGCCGCAGTACTTAAAGAAACGTGCAAAGAAGTATTAAAGGAACTCGGGCAGCTAGACAACAATCCGCTCTTACAAATAGCAATAGAACTTGAAGCTATTGCTCTTAAAGATGAATATTTTATTGAGAGAAAATTATATCCAAATGTTGATTTTTATTCGGGTATTATCTATAAAGCTATGGGTATACCGTCGCAAA
>R_tamurae_1994_ISE6_LC388786
GGCTAATGAAGCGGTAATAAATATGCTTAAAGAAATCGGTAGTTCTGAGAATATCCCTAAATATATAGCTAAAGCTAAGGATAAAAATGATCCGTTTAGGTTAATGGGTTTCGGTCATCGTGTATATAAAAACTATGACCCGCGTGCCGCAGTACTTAAAGAAACGTGCAAAGAAGTGTTAAAGGAACTCGGACAGTTAGAAAATAATCCACTTTTACAAATAGCAATAGAA?????????????????????????????????????????????????????????????????????????????????????????????????????????????
>R_tamurae_Ate_1347_LC379435
GGCTAATGAAGCGGTAATAAATATGCTTAAAGAAATCGGTAGTTCTGAGAATATCCCTAAATATATAGCTAAAGCTAAGGATAAAAATGATCCGTTTAGGTTAATGGGTTTCGGTCATCGTGTATATAAAAACTATGACCCGCGTGCCGCAGTACTTAAAGAAACGTGCAAAGAAGTGTTAAAGGAACTCGGACAGTTAGAAAATAATCCACTTTTACAAATAGCAATAGAA?????????????????????????????????????????????????????????????????????????????????????????????????????????????
>R_typhi_CFDVUAM001_MN544248
AGCTAATGAAGCAGTGATAAATATGCTTAAAGAAATTGGTAGTTCTGAGAATATTCCTAAATATGTAGCTAAAGCTAAAGACAAAAATGATCCATTTAGGTTAATGGGTTTTGGTCATCGAGTATATAAAAGTTATGACCCGCGTGCTGCAGTACTTAAAGAAACTTGTAAAGAAGTATTAAATGAACTAGGGCAGTTAGAAAATAATCCGTTGTTACAAATAGCAATAGAACTTGAAGCTCTTGCTCTTAAAGATGAATATTTTATTGAGAGAAAATTATATCCAAATGTTGATTTTTATTCAGGCATTATCTATAAAGCTATGGGTATACCGTCGCAAA
>R_vini_Boshoek1_MT062909
GGCTAATGAAGCGGTAATAAATATGCTTAAAGAAATCGGTAGTTCTGAGTATATTCCTAAATATATAGCTAAAGCTAAGGATAAAAATGATCCATTTAGGTTAATGGGTTTTGGTCATCGTGTATATAAAAACTATGACCCGCGTGCCGCAGTACTTAAAGAAACGTGCAAAGAAGTATTAAAGGAACTCGGGCAGCTAGACAACAATCCGCTCTTACAAATAGCAATAGAACTTGAAGCTATCGCTCTTAAAGATGAATATTTTATTGAGAGAAAATTATATCCAAATGTTGATTTTTATTCGGGTATTATCTATAAGGCTATGGGTATACCGTCGCAAA
>Rickettsia_sp_18mN_MW741994
GGCTAATGAAGCGGTAATAAATATGCTTAAAGAAATCGGTAGTTCTGAGAATATCCCTAAATATATAGCTAAAGCTAAGGATAAAAATGATCCGTTTAGGTTAATGGGTTTCGGTCATCGTGTATATAAAAACTATGACCCGCGTGCCGCAGTACTTAAAGAAACGTGCAAAGAAGTATTAAAGGAACTCGGACAGTTAGAAAATAATCCACTTTTACAAATAGCAATAGAACTTGAAGCTATCGCTCTTAAAGATGAATATTTTATTGAGAGAAAATTATATCCAAATGTTGATTTTTATTCAGGTATTATCTATAAAG?????????????????????
>Rickettsia_sp_CDC_PSFJC880_MN581988
GGCTAATGAAGCGGTAATAAATATGCTTAAAGAAATCGGTAGTTCTGAGTATATTCCTAAATATATAGCTAAAGCTAAGGATAAAAATGATCCATTTAGATTAATGGGTTTTGGTCATCGTGTATATAAAAACTATGACCCGCGTGCCGCAGTACTTAAAGAAACGTGCAAAGAAGTATTAAAGGCACTCGGGCAGCTAGACAACAATCCGCTCTTACAAATAGCAATAGAACTTGAAGCTATCGCTCTTAAAGATAAATATTTTATTGAGAGAAAATTATATCCAAATGTTGATTTTTATTCGGGTATTATCTATAAAGCTATGGGTATACCGTCGCAAA
>Rickettsia_sp_CDC_RconJC480_MN581991
GGCTAATGAAGCGGTAATAAATATGCTTAAAGAAATCGGTAGTTCTGAGTATATTCCTAAATATATAGCGAAAGCTAAGGATAAAAATGATCCATTTAGATTAATGGGTTTTGGTCATCGTGTATATAAAAACTATGACCCGCGTGCCGCAGTACTTAAAGAAACGTGCAAAGAAGTATTAAAGGAACTCGGGCAGCTAGACAACAATCCGCTCTTACAAATAGCAATAGAACTTGAAGCTATCGCTCTTAAAGATGAATATTTTATTGAGAGAAAATTATATCCAAATGTTGATTTTTATTCGGGTATTATCTATAAAGCTATGGGTATACCGTCGCAAA
>Rickettsia_sp_CT36_LC565696
GGCTAATGAAGCGGTAATAAATATGCTTAAAGAAATCGGTAGTTCTGAGTATATTCCTAAATATATAGCTAAAGCTAAGGATAAAAATGATCCATTTAGATTAATGGGTTTTGGTCATCGTGTATATAAAAACTATGACCCGCGTGCCGCAGTACTTAAAGAAACGTGCAAAGAAGTATTAAAGGAACTCGGGCAGCTAGACAACAATCCGCTCTTACAAATAGCAGTAGAACTTGAAGCTATCGCTCTTAAAGATGAATATTTTATTGAGAGAAAATTATATCCAAATGTTGATTTTTATTCGGGTATTATCTATAAAGCTATGGGTATACCGTCGCCAA
>Rickettsia_sp_D025_AY548828
GGCTAATGAAGCGGTAATAAATATGCTTAAAGAAATCGGTAGTTCTGAGTATATTCCTAAATATATAGCTAAAGCTAAGGATAAAAATGATCCATTTAGGTTAATGGGTTTTGGTCATCGTGTATATAAAAACTATGACCCGCGTGCCGCAGTACTTAAAGAAACGTGCAAAGAAGTATTAAAGGAACTCGGGCAGCTAGATAACAATCCGCTCTTACAAATAGCAATAGAACTTGAAGCTATCGCTCTTAAAGATGAATATTTTATTGAGAGAAAATTATATCCAAATGTTGATTTTTATTCGGGTATTATCTATAAAGCTATGGGTATACCGTCGCAAA
>Rickettsia_sp_JordanAC128_R_AB795201
GGCTAATGAAGCGGTAATAAATATGCTTAAAGAAATCGGTAGTTCTGAGAATATCCCTAAATATATAGCTAAAGCTAAGGATAAAAATGATCCGTTTAGGTTAATGGGTTTCGGTCATCGTGTGTATAAAAACTATGACCCGCGTGCCGTAGTACTTAAAGAAACGTGCAAAGAAGTATTAAAGGAACTCGGACAGTTAGAAAATAATCCACTTTTACAAATAGCAATAGAACTTGAAGCTATCGCTCTTAAAGATGAATATTTTATTGAGAGAAAATTATATCCAAATGTTGATTTTTATTCAGGTATTATATATAAAGCTATGGGTATACCGTCGCAAA
>Rickettsia_sp_KS_Ck3_MT482546
GGCTAATGAAGCGGTAATAAATATGCTTAAAGAAATCGGTAGTTCTGAGTATATTCCTAAATATATAGCTAAAGCTAAGGATAAAAATGATCCATTTAGATTAATGGGTTTTGGTCATCGTGTATATAAAAACTATGACCCGCGTGCCGTAGTACTTAAAGAAACGTGCAAAGAAGTATTAAAGGAACTCGGGCAGCTAGACAACAATCCGCTCTTACAAATAGCAATAGAACTTGAAGCTATCGCTCTTAAAGATGAATATTTTATTGAGAGAAAATTATATCCAAATGTTGATTTTTATTCGGGTATTATCTATAAAGCTATGGGTATACCGTCGCAAA
>Rickettsia_sp_MadagascarAL94_R_AB795183
GGCTAATGAAGCGGTAATAAATATGCTTAAAGAAATCGGTAGTTCTGAGAATATCCCTAAATATATAGCTAAAGCTAAGGATAAAAATGATTCGTTTAGGTTAATGGGTTTCGGTCATCGTGTATATAAAAACTATGACCCGCGTGCCGCAGTACTTAAAGAAACGTGCAAAGAAGTATTAAAGGAACTCGGACAGTTAGAAAATAATCCACTTTTACAAATAGCAATAGAACTTGAAGCTATCGCTCTTAAAGATGAATATTTTATTGAGAGAAAATTATATCCAAATGTTGATTTTTATTCAGGTATTATCTATAAAGCTAGGGGTATACCGTCGCAAA
>Rickettsia_sp_MAR2019_MRH_MT793831
GGCTAATGAAGCGGTAATAAATATGCTTAAAGAAATCGGTAGTTCTGAGTATATTCCTAAATATATAGCTAAAGCTAAGGATAAAAATGATCCATTTAGATTAATGGGTTTTGGTCATCGTGTATATAAAAACTATGACCCGCGTGCCGCAGTACTTAAAGAAACGTGCAAAGAAGTATTAAAGGAACTCGGGCAGCTAGACAACAATCCGCTCTTACAAATAGCAGTAGAACTTGAAGCTATCGCTCTTAAAGATGAATATTTTATTGAGAGAAAATTATATCCAAATGTTGATTTTTATTCGGGTATTATCTATAAAGCTATGGGTATACCGTCGCAAA
>Rickettsia_sp_ZambiaAS124_R_AB795200
GGCTAATGAAGCGGTAATAAATATGCTTAAAGAAATCGGTAGTTCTGAGTATATTCCTAAATATATAGCTAAAGCTAAGGATAAAAATGATCCATTTAGGTTAATGGGTTTTGGTCATCGTGTATATAAAAACTATGACCCGCGTGCCGCAGTACTTAAAGAAACGTGCAAAGAAGTATTAAAGGAACTCGGGCAGCTAGACAACAATCCGCTCTTACAAATAGCAATAGAACTTGAAGCTATCGCTCTTAAAGATGAATATTTTATTGAGAGAAAATTATATCCAAATGTTGATTTTTATTCGGGTATTATCTATAAAGCTATGGGTATACCGTCGCAAA
>Rickettsia_sp_ZambiaAS62_R_AB795175
GGCTAATGAAGCGGTAATAAATATGCTTAAAGAAATCGGTAGTTCTGAGAATATCCCTAAATATATAGCTAAAGCTAAGGATAAAAATGATCCGTTTAGGTTAATGGGTTTCGGTCATCGTGTATATAAAAACTATGACCCGCGTGCCGTAGTACTTAAAGAAACGTGCAAAGAAGTATTAAAGGAACTCGGACAGTTAGAAAATAATCCACTTTTACAAATAGCAATAGAACTTGAAGCTATCGCTCTTAAAGATGAATATTTTATTGAGAGAAAATTATATCCAAATGTTGATTTTTATTCAGGTATTATATATAAAGCTATGGGTATACCGTCGCAAA
>TYPE_C_R_andeanae_T163_GU169051
GGCTAATGAAGCGGTAATAAATATGCTTAAAGAAATCGGTAGTTCTGAGTATATTCCTAAATATATAGCTAAAGCTAAGGATAAAAATGATCCATTTAGGTTAATGGGTTTTGGTCATCGTGTATATAAAAACTATGACCCGCGTGCCGCAGTACTTAAAGAAACGTGCAAAGAAGTATTAAAGGAACTCGGGCAGCTAGACAACAATCCGCTCTTACAAATAGCAATAGAACTTGAAGCTATCGCTCTTAAAGATGAATATTTTATTAAGAGAAAATTATATCCAAATGTTGATTTTTATTCGGGTATTATCTATAAAGCTATGGGTATACCGTCGCAAA
>TYPE_C_R_antechini_DQ372954
GGCTAATGAAGCGGTAATAAATATGCTTAAAGAAATCGGTAGTTCTGAGTATATTCCTAAATATATAGCTAAAGCTAAGGATAAAAATGATCCATTTAGGTTAATGGGTTTTGGTCATCGTGTATATAAAAACTATGACCCGCGTGCCGCAGTACTTAAAGAAACGTGCAAAGAAGTATTAAAGGAACTCGGGCAGCTAGACAACAATCCGCTCTTACAAATAGCAATAGAACTTGAAGCTATCGCTCTTAAAGATGAATATTTTATTGAGAGAAAATTATATCCAAATGTTGATTTTTATTCGGGTATTAGCTATAAAGCTATGGGTATACCGTCGCAA?
>TYPE_C_R_barbariae_Sardinia_EU272185
GGCTAATGAAGCGGTAATAAATATGCTTAAAGAAATCGGTAGTTCTGAGTATATTCCTAAATATATAGCTAAAGCTAAGGATAAAAATGATCCATTTAGATTAATGGGTTTTGGTCATCGTGTATATAAAAACTATGATCCGCGTGCCGCAGTACTTAAAGAAACGTGCAAAGAAGTATTAAAGGAACTCGGGCAGCTAGACAACAATCCGCTCTTACAAATAGCAATAGAACTTGAAGCTATCGCTCTTAAAGATGAATATTTTATTGAGAGAAAATTATATCCAAATGTTGATTTTTATTCGGGTATTATCTATAAAGCTATGGGTATACCGTCGCAAA
>TYPE_C_R_rioja_DER204_GQ404430
GGCTAATGAAGCGGTAATAAATATGCTTAAAGAAATCGGTAGTTCTGAGTATATTCCTAAATATATAGCTAAAGCTAAGGNTAAAANTGC???????????????????????????????????????????????????????????????????????????????????????????????????????????????????????????????????????????????????????????????????????????????????????????????????????????????????????????????????????????????????????????
>TYPE_R_aeschlimannii_MC16_U59722
GGCTAATGAAGTGGTAATAAATATGCTTAAAGAAATCGGTAGTTCTGAGTATATTCCTAAATATATAGCTAAAGCTAAGGATAAAAATGATCCATTTAGGTTAATGGGTTTTGGTCATCGTGTATATAAAAACTATGACCCGCGTGCCGCAGTACTTAAAGAAACGTGCAAAGAAGTATTAAAGGAACTCGGGCAGCTAGACAACAATCCGCTCTTACAAATAGCAATAGAACTTGAAGCTATCGCTCTTAAAGATGAATATTTTATTGAGAGAAAATTATATCCAAATGTTGATTTTTATTCGGGTATTATCTATAAAGCTATGGGTATACCGTCGCAAA
>TYPE_R_africae_ESF5_CP001612
GGCTAATGAAGCGGTAATAAATATGCTTAAAGAAATCGGTAGTTCTGAGTATATTCCTAAATATATAGCTAAAGCTAAGGATAAAAATGATCCATTTAGATTAATGGGTTTTGGTCATCGTGTATATAAAAACTATGACCCGCGTGCCGCAGTACTTAAAGAAACGTGCAAAGAAGTATTAAAGGAACTCGGGCAGCTAGACAACAATCCGCTCTTACAAATAGCAATAGAACTTGAAGCTATCGCTCTTAAAGATGAATATTTTATTGAGAGAAAATTATATCCAAATGTTGATTTTTATTCGGGTATTATCTATAAAGCTATGGGTATACCGTCGCAAA
>TYPE_R_akari_MK_Kaplan_U59717
AGCTAATGAAGCGGTAATAAACATGCTTAAAGAAATCGGTAGTTCTGAGAATATACCTAAATATATAGCTAAAGCTAAGGATAAAAGTGATCCGTTTAGGTTAATGGGTTTCGGTCATCGTGTATATAAAAACTATGACCCACGTGCCTCAGTACTTAAAGAAACGTGCAAAGAAGTATTAAAGGAACTTGGGCAGCTAGAAAATAATCCACTTTTACAAATAGCAATAGAACTTGAAGCTATCGCTCTTAAAGATGAATATTTTATTGAGAGAAAATTATATCCAAATGTTGATTTTTATTCAGGTATTATCTATAAAGCTATGGGTATACCGTCGCAAA
>TYPE_R_amblyommii_An13_CP015012
GGCTAATGAAGCGGTAATAAATATGCTTAAAGAAATCGGTAGTTCTGAGTATATTCCTAAATATATAGCTAAAGCTAAGGATAAAAATGATCCATTTAGGTTAATGGGTTTTGGTCATCGTGTATATAAAAACTATGACCCGCGTGCCGCAGTACTTAAAGAAACGTGCAAAGAAGTATTAAAGGAACTCGGGCAGCTAGACAACAATCCGCTCTTACAAATAGCAATAGAACTTGAAGCTATTGCTCTTAAAGATGAATATTTTATTGAGAGAAAATTATATCCAAATGTTGATTTTTATTCGGGTATTATCTATAAAGCTATGGGTATACCGTCGCAAA
>TYPE_R_argasii_T170_LAOQ01000003
GGCTAATGAAGCGGTAATAAATATGCTTAAAGAAATCGGTAGTTCTGAGTATATTCCTAAATATATAGCTAAAGCTAAGGATAAAAATGATCCATTTAGGTTAATGGGTTTTGGTCATCGTGTATATAAAAACTATGACCCGCGTGCCGCAGTACTTAAAGAAACGTGCAAAGAAGTATTAAAGGAACTCGGGCAGCTAGACAACAATCCGCTCTTACAAATAGCAATAGAACTTGAAGCTATCGCTCTTAAAGATGAATATTTTATTGAGAGAAAATTATATCCAAATGTTGATTTTTATTCGGGTATTATCTATAAGGCTATGGGTATACCGTCGCAAA
>TYPE_R_asembonensis_NMRCii_JWSW01000078
GGCTAATGAAGCGGTAATAAATATGCTTAAAGAAATCGGTAGTTCTAAGAATATTCCTAAATATATAGCTAAAGCTAAGGATAAAAATGATCCATTTAGGTTGATGGGCTTTGGTCATCGTGTATATAAAAACTACGATCCCCGTGCCGCAGTACTTAAAGAAACCTGCAAAGAAGTATTAAAGGAGCTCGGACAGCTAGAAAACAACCCACTCTTGCAAATAGCAATAGAACTTGAAGCTATCGCTCTTAAAGATGAATATTTTATTGAGAGAAAATTATATCCAAATGTTGATTTTTATTCAGGTATTATCTATAAAGCTATGGGTATACCGTCGCAAA
>TYPE_R_asiatica_IO1_AF394901
GGCTAATGAAGCGGTAATAAATATGCTTAAAGAAATCGGTAGTTCTGAGAATATCCCTAAATATATAGCTAAAGCTAAGGATAAAAATGATCCATTTAGGTTAATAGGCTTCGGTCATCGTGTATATAAAAACTACGATCCACGTGCCGCAGTACTTAAAGAAACTTGTAAGGAAGTATTAAAGGAACTCGGACAGCTAGAAAACAATCCGCTCTTACAAATAGCAATAGAACTTGAAGCTATCGCTCTTAAAGATGAATATTTTATTGAGAGAAAATTATATCCAAATGTTGATTTTTATTCGGGTATTATCTATAAAGCTATGGGTATACCGTCGCAAA
>TYPE_R_australis_Philips_U59718
GGCTAATGAAGCGGTAATAAACATGCTTAAAGAAATCGGTAGTTCTGAGAATATACCTAAATTTATAGCTAAAGCTAAGGATAAAAATGATCCGTTTAGGTTAATGGGTTTCGGTCATCGTGTATATAAAAACTATGACCCACGTGCCGCAGTACTTAAAGAAACGTGCAAAGCAGTATTAAAGGAACTCGGGCAGCTAGAAAACAATCCGCTCTTACAAATAGCAATAGAACTTGAAGCTATCGCTCTTAAAGATGAATATTTTATTGAGAGAAAATTATATCCAAATGTTGATTTTTATTCAGGTATTATCTATAAAGCGATGGGTATACCGTCGCAAA
>TYPE_R_canadensis_2678_U59713
GGCTAATGAAGCGGTAATAAATATGCTTAAAGAAATTGGTAGTTCTGAGAATATCCCTAAATATATAGCTAAAGCTAAAGATAAAGATGACCCATTTAGGTTAATGGGCTTCGGTCATCGTGTCTATAAAAACTATGACCCACGTGCTGCAGTACTTAAAGAAACTTGTAACGAAGTATTAAAGGAACTCGGACAGCTAGAAAACAATCCTCTCTTACAAATAGCAATAGAACTTGAAGCTATTGCTCTTAAAGATGAATATTTTATTGAGAGAAAATTATATCCAAATGTTGATTTTTATTCGGGTATTATCTATAAAGCTATGGGTATACCGTCACAAA
>TYPE_R_conorii_subsp_caspia_A167_ARU59728
GGCTAATGAAGCGGTAATAAATATGCTTAAAGAAATCGGTAGTTCTGAGTATATTCCTAAATATATAGCTAAAGCTAAGGATAAAAATGATCCATTTAGATTAATGGGTTTTGGTCATCGTGTATATAAAAACTATGACCCGCGTGCCGCAGTACTTAAAGAAACGTGCAAAGAAGTATTAAAGGCACTCGGGCAGCTAGACAACAATCCGCTCTTACAAATAGCAATAGAACTTGAAGCTATCGCTCTTAAAGATGAATATTTTATTGAGAGAAAATTATATCCAAATGTTGATTTTTATTCGGGTATTATCTATAAAGCTATGGGTATACCGTCGCAAA
>TYPE_R_conorii_subsp_conorii_Malish7_AE006914
GGCTAATGAAGCGGTAATAAATATGATTAAAGAAATCGGTAGTTCTGAGTATATTCCTAAATATATAGCTAAAGCTAAGGATAAAAATGATCCATTTAGATTAATGGGTTTTGGTCATCGTGTATATAAAAACTATGACCCGCGTGCCGCAGTACTTAAAGAAACGTGCAAAGAAGTATTAAAGGAACTCGGGCAGCTAGACAACAATCCGTTCTTACAAATAGCAATAGAACTTGAAGCTATCGCTCTTAAAGATGAATATTTTATTGAGAGAAAATTATATCCAAATGTTGATTTTTATTCGGGTATTATCTATAAAGCTATGGGTATACCGTCGCAAA
>TYPE_R_conorii_subsp_heilongjiangii_HLJ054_AF178034
GGCTAATGAAGCGGTAATAAATATGCTTAAAGAAATCGGTAGTTCTGAGTATATTCCTAAATATATAGCTAAAGCTAAGGATAAAAATGATCCATTTAGGTTAATGGGTTTTGGTCATCGTGTATATAAAAACTATGACCCGCGTGCCGCAGTACTTAAAGAAACGTGCAAAGAAGTATTAAAGGAACTCGGGCAGCTAGACAACAATCCGCTCTTACAAATAGCAATAGAACTTGAAGCTATCGCTCTTAAAGATGAATATTTTATTGAGAGAAAATTATATCCAAATGTTGATTTTTATTCGGGTATTATCTATAAGGCTATGGGTATACCGTCGCAAA
>TYPE_R_conorii_subsp_israelensis_ISTTCDC1_ITU59727
GGCTAATGAAGCGGTAATAAATATGCTTAAAGAAATCGGTAGTTCTGAGTATATTCCTAAATATATAGCTAAAGCTAAGGATAAAAATGATCCATTTAGATTAATGGGTTTTGGTCATCGTGTATATAAAAACTATGACCCGCGTGCCGCAGTACTTAAAGAAACGTGCAAAGAAGTATTAAAGGCACTTGGGCAGCTAGACAACAATCCGCTCTTACAAATAGCAATAGAACTTGAAGCTATCGCTCTTAAAGATGAATATTTTATTGAGAGAAAATTATATCCAAATGTTGATTTTTATTCGGGTATTATCTATAAAGCTATGGGTATACCGTCGCAAA
>TYPE_R_conorii_subsp_raoultii_Khabarovsk_DQ365804
GGCTAATGAAGCGGTAATAAATATGCTTAAAGAAATCGGTAGTTCTGAGTATATTCCTAAATATATAGCTAAAGCTAAGGATAAAAATGATCCATTTAGGTTAATGGGTTTTGGTCATCGTGTATATAAAAACTATGACCCGCGTGCCGCAGTACTTAAAGAAACGTGCAAAGAAGTATTAAAGGAACTCGGGCAGCTAGACAACAATCCGCTCTTACAAATAGCAATAGAACTTGAAGCTATCGCTCTTAAAGATGAATATTTTATTGAGAGAAAATTATATCCAAATGTTGATTTTTATTCGGGTATTATCTATAAAGCTATGGGTATACCGTCGCAAA
>TYPE_R_fournieri_AUS118_KF666471
GGCTAATGAAGCGGTAATAAATATGCTTAAAGAAATCGGTAGTTCTGAGTATATTCCTAAATATATAGCTAAAGCTAAGGATAAAAATGATCCATTTAGGTTAATGGGTTTTGGTCATCGTGTATATAAAAACTATGACCCGCGTGCCGCAGTACTTAAAGAAACGTGCAAAGAAGTATTAAAGGAACTCGGGCAGCTAGACAACAATCCGCTCCTACAAATAGCAATAGAACTTGAAGCTATCGCTCTTAAAGATGAATATTTTATTGAGAGAAAATTATATCCAAATGTTGATTTTTATTCGGGTATTATCTATAAGGCTATGGGTATACCGTCGCAAA
>TYPE_R_gravesii_BWI1_DQ269435
GGCTAATGAAGCGGTAATAAATATGCTTAAAAAAATTGGTAGTTCTGAGTATATTCCTAAATACATAGCTAAAGCTAAGGATAAAAATGATCCATTTAGGTTAATGGGTTTTGGTCATCGTGTATATAAAAACTATGACCCGCGTGCCGCAGTACTTAAAAAAACGTGCAAAGAAGTATTAAAGGAACTCGGGCAGCTAGACAACAATCCGCTCTTACAAATAGCAATAGAACTTGAAGCTATCGCTCTTAAAGATGAATATTTTATTGAGAGAAAATTATATCCAAATGTTGATTTTTATTCGGGTATTATCTATAAAGCTATGGGTATACCGTCGCAAA
>TYPE_R_helvetica_C9P9_U59723
GGCTAATGAAGCGGTAATAAATATGCTTAAAGAAATTGGTAGTTCTGAGAATATCCCTAAATATATAGCTAAAGCTAAGGATAAAAATGATCCGTTTAGGTTAATAGGCTTCGGTCATCGTGTATATAAAAACTACGATCCACGTGCCGCAGTACTTAAAGAAACTTGTAAGGAAGTATTAAAGGAACTCGGACAGCTAGAAAACAATCCGCTCTTACAAATAGCAATAGAACTTGAAGCTATCGCTCTTAAAGATGAATATTTTATTGAGAGAAAATTATATCCAAATGTTGATTTTTATTCGGGTATTATCTATAAAGCTATGGGTATACCGTCGCAAA
>TYPE_R_honei_subsp_marmionii_KB_AY737684
GGCTAATGAAGCGGTAATAAATATGCTTAAAGAAATCGGTAGTTCTGAGTATATTCCTAAATATATAGCTAAAGCTAAGGATAAAAATGATCCATTTAGATTAATGGGTTTTGGTCATCGTGTATATAAAAACTATGACCCGCGTGCCGCAGTACTTAAAGAAACGTGCAAAGAAGTATTAAAGGAACTCGGGCAGCTAGACAACAATCCGCTCTTACAAATAGCAATAGAACTTGAAGCTATCGCTCTTAAAGATGAATATTTTATTGAGAGAAAATTATATCCAAATGTTGATTTTTATTCGGGTATTATCTATAAAGCTATGGGTATACCGTCGCAAA
>TYPE_R_honei_RB_AF022817
GGCTAATGAATCGGTAATAAGTATGCTTAAGGAAATCGGTAGTTCTGAGTATATTCCTAAATATATAGCTAAAGCTAAGGATAAAAATGATCCATTTAGATTAATGGGTTTTGGTCATCGTGTATATAAAAACTATGACCCGCGTGCCGCAGTACTTAAAGAAACGTGCAAAGAAGTATTAAAGGAACTCGGGCAGCTAGACAACAATCCGCTCTCACAAATAGCAATAGAACTTGAAGCTATCGCTCTTAAAGATGAATATTTTATTGAGAGAGAATTATATCCAAATGTTGATTTTTATTCGGGTATTATCTATAAAGCTATGGGTATACCGTCGCAAA
>TYPE_R_hoogstraalii_Croatica_FJ767737
AGCTAATGAAGCGGTGATAAATATGCTTAAAGAAATCGGCAGTTCTGAGAATATCCTTAAATATATAGCTAAAGCTAAGGATAAAAATGATCCGTTTAGGTTAATGGGCTTTGGTCATCGCGTCTATAAAAACTATGACCCGCGTGCCGCGGTACTTAAAGAAACCTGCAAAGAAGTATTAAAGGAACTCGGACAGCTAGAAAACAACCCACTCCTGCAAATAGCAATAGAACTTGAAGCTATCGCTCTTAAAGATGAATATTTTATTGAGAGAAAATTATATCCAAATGTTGATTTTTATTCAGGTATTATCTATAAAGCTATGGGTATACCGTCGCAAA
>TYPE_R_hulinii_HL93_AF172943
GGCTAATGAAGCGGTAATAAATATGCTTAAAGAAATCGGTAGTTCTGAGTATATTCCTAAATATATAGCTAAAGCTAAGGATAAAAATGATCCATTTAGATTAATGGGTTTTGGTCATCGTGTATATAAAAACTATGACCCGCGTGCCGCAGTACTTAAAGAAACGTGCAAAGAAGTATTAAAGGAACTCGGGCAGCTAGACAACAATCCGCTCTTACAAATAGCAATAGAACTTGAAGCTATCGCTCTTAAAGATGAATATTTTATTGAGAGAAAATTATATCCAAATGTTGATTTTTATTCGGGTATTATCTATAAAGCTATGGGTATACCGTCGCAAA
>TYPE_R_japonica_YH_AP011533
GGCTAATGAAGCGGTAATAAATATGCTTAAAGAAATCGGTAGTTCTGAGTATATTCCTAAATATATAGCTAAAGCTAAGGATAAAAATGATCCATTTAGGTTAATGGGTTTTGGTCATCGTGTATATAAAAACTATGACCCGCGTGCCGCAGTACTTAAAGAAACGTGCAAAGAAGTATTAAAGGAACTCGGGCAGCTAGACAACAATCCGCTCTTACAAATAGCAATAGAACTTGAAGCTATCGCTCTTAAAGATGAATATTTTATTGAGAGAAAATTATATCCAAATGTTGATTTTTATTCGGGTATTATCTATAAGGCTATGGGTATACCGTCGCAAA
>TYPE_R_lusitaniae_CEVDIPoTiRo_JQ771933
GGCTAATGAAGCGGTAATAAATATGCTTAAAGAAATCGGTAGTTCTGAGAATATTCCTAAATATATAGCTAAAGCTAAGGATAAAAATGATCCGTTTAGGTTGATGGGCTTTGGTCATCGTGTATATAAAAACTACGATCCCCGTGCCGCAGTACTTAAAGAAACCTGTAAAGAAGTATTAAAGGAACTCGGACAGCTAGAAAACAACCCACTCCTGCAAATAGCAATAGAACTTGAAGCTATCGCTCTTAAAGATGAATATTTTATTGAGAGAAAATTATATCCAAATGTTGATTTTTATTCAGGTATTATCTATAAAGCTATGGGTATACCGTCGCAAA
>TYPE_R_massiliae_Mtu1_U59719
GGCTAATGAAGTGGTAATAAATATGCTTAAAGAAATCGGTAGTTCAGAGTATATTCCTAAATATATAGCTAAAGCTAAGGATAAAAATGATCCATTTAGGTTAATGGGTTTTGGTCATCGTATATATAAAAACTATGACCCGCGTGCCGCAGTACTTAAAGAAACGTGCAAAGAAGTATTAAAGGAACTCGGGCAGTTAGACAACAATCCGCTCTTACAAATAGCAATAGAACTTGAAGCTATCGCTCTTAAAGATGAATATTTTATTGAGAGAAAATTATATCCAAATGTTGATTTTTATTCGGGTATTATCTATAAAGCTATGGGTATACCGTCGCAAA
>TYPE_R_monacensis_IrR_Munich_CBUA010000018
GGCTAATGAAGCGGTAATAAATATGCTTAAAGAAATCGGTAGTTCTGAGAATATCCCTAAATATATAGCTAAAGCTAAGGATAAAAATGATCCGTTTAGGTTAATGGGTTTTGGTCATCGTGTATATAAAAACTATGACCCGCGTGCCGCAGTACTTAAAGAAACGTGCAAAGAAGTATTAAAGGAACTCGAACAGTTAGAAAATAATCCACTTTTACAAATAGCAATAGAACTTGAAGCTATCGCTCTTAAAGATGAATATTTTATTGAGAGAAAATTATATCCAAATGTTGATTTTTATTCAGGTATTATCTATAAAGCTATGGGTATACCGTCGCAAA
>TYPE_R_monteiroi_Intervales_FJ269035
GGCTAATGAAGCGGTAATAAATATGCTTAAAGAAATCGGGAGTTCTGACAATATCCCTAAATATATAGCTAAAGCTAAAGATAAAAATGACCCGTTTAGGTTAATGGGCTTCGGTCATCGTGTTTATAAAAACTATGATCCACGTGCCTTAGTACTTAAAGAAACTTGTAAGGAAGTATTAAAGGAACTCGGACAGCTAGAAAACAATCCACTCTTACAAATAGCAATAGAACTTGAAACTATTGCTCTTAAAGATCAATATTTTATTGAGAGAAAATTATATCCAAATGTTGATTTTTATTCGGGTATTATCTATAAAGCTATGGGTATACCGTCACAAA
>TYPE_R_parkeri_Maculatum20_U59732
GGCTAATGAAGCGGTAATAAATATGCTTAAAGAAATAGGTAGTTCTGAGTATATTCCTAAATATATAGCTAAAGCTAAGGATAAAAATGATCCATTTAGATTAATGGGTTTTGGTCATCGTGTATATAAAAACTATGACCCGCGTGCCGCAGTACTTAAAGAAACGTGCAAAGAAGTATTAAAGGAACTCGGGCAGCTAGACAACAATCCGCTCTTACAAATAGCAATAGAACTTGAAGCTATCGCTCTTAAAGATGAATATTTTATTGAGAGAAAATTATATCCAAATGTTGATTTTTATTCGGGTATTATCTATAAAGCTATGGGTATACCGTCGCAAA
>TYPE_R_peacockii_Skalkaho_AY590152
GGCTAATGAAGCGGTAATAAATATGCTTAAAGAAATCGGTAGTTCTGAGTATATTCCTAAATATATAGCTAAAGCTAAGGATAAAAATGATCCATTTAGATTAATGGGTTTTGGTCATCGTGTATATAAAAACTATGACCCGCGTGCCGTAGTACTTAAAGAAACGTGCAAAGAAGTATTAAAGGAACTCGGGCAGCTAGACAACAATCCGCTCTTACAAATAGCAATAGAACTTGAAGCTATCGCTCTTAAAGATGAATATTTTATTGAGAGAAAATTATATCCAAATGTTGATTTTTATTCGGGTATTATCTATAAAGCTATGGGTATACCGTCGCAAA
>TYPE_R_prowazekii_Breinl_U20244
GGCTAATGAAGCAGTGATAAATATGCTTAAAGAAATTGGCAGTTCTGAGAATATTCCTAAATATGTAGCTAAAGCTAAAGATAAGAATGATCCATTTAGGTTAATGGGTTTTGGTCATCGAGTATATAAAAGCTATGACCCGCGTGCCGCAGTACTTAAAGAAACTTGTAAAGAAGTATTAAATGAATTAGGTCAGTTAGACAATAATCCGCTGTTACAAATAGCAATAGAACTTGAAGCTCTCGCTCTTAAAGATGAATATTTTATTGAAAGAAAATTATATCCAAATGTTGATTTTTATTCAGGCATTATCTATAAAGCTATGGGTATACCGTCGCAAA
>TYPE_R_rhipicephali_376_U59721
GGCTAATGAAGTGGTAATAAATATGCTTAAAGAAATCGGTAGTTCAGAGTATATTCCTAAATATATAGCTAAAGCTAAGGATAAAAATGATCCATTTAGGTTAATGGGTTTTGGTCATCGTATATATAAAAACTATGACCCGCGTGCCGCAGTACTTAAAGAAACGTGCAAAGAAGTATTAAAGGAACTCGGGCAGCTAGACAACAATCCGCTCTTACAAATAGCAATAGAACTTGAAGCTATCGCTCTTAAAGATGAATATTTTATTGAGAGAAAATTATATCCAAATGTTGATTTTTATTCGGGTATTATCTATAAAGCTATGGGTATACCGTCGCAAA
>TYPE_R_rickettsii_Iowa_CP000766
GGCTAATGAAGCGGTAATAAATATGCTTAAAGAAATCGGTAGTTCTGAGTATATTCCTAAATATATAGCTAAAGCTAAGGATAAAAATGATCCATTTAGATTAATGGGTTTTGGTCATCGTGTATATAAAAACTATGACCCGCGTGCCGTAGTACTTAAAGAAACGTGCAAAGAAGTATTAAAGGAACTCGGGCAGCTAGACAACAATCCGCTATTACAAATAGCAATAGAACTTGAAGCTATCGCTCTTAAAGATGAATATTTTATTGAGAGAAAATTATATCCAAATGTTGATTTTTATTCGGGTATTATCTATAAAGCTATGGGTATACCGTCGCAAA
>TYPE_R_sibirica_subsp_mongolitimonae_HA91_U59731
GGCTAATGAAGCGGTAATAAATATGCTTAAAGAAATCGGTAGTTCTGAGTATATTCCTAAATATATAGCTAAAGCTAAGGATAAAAATGATCCATTTAGATTAATGGGTTTTGGTCATCGTGTATATAAAAACTATGACCCGCGTGCCGCAGTACTTAAAGAAACGTGCAAAGAAGTATTAAAGGAACTCGGGCAGCTAGACAACAATCCGCTCTTACAAATAGCAATAGAACTTGAAGCTATCGCTCTTAAAGATGAATATTTTATTGAGAGAAAATTATATCCAAATGTTGATTTTTATTCGGGTATTATCTATAAAGCTATGGGTATACCGTCGCAAA
>TYPE_R_sibirica_subsp_sibirica_246_U59734
GGCTAATGAAGCGGTAATAAATATGCTTAAAGAAATCGGTAGTTCTGAGTATATTCCTAAATATATAGCTAAAGCTAAGGATAAAAATGATCCATTTAGATTAATGGGTTTTGGTCATCGTGTATATAAAAACTATGACCCGCGTGCCGCAGTACTTAAAGAAACGTGCAAAGAAGTATTAAAGGAACTCGGGCAGCTAGACAACAATCCGCTCTTACAAATAGCAATAGAACTTGAAGCTATCGCTCTTAAAGATGAATATTTTATTGAGAGAAAATTATATCCAAATGTTGATTTTTATTCGGGTATTATCTATAAAGCTATGGGTATACCGTCGCAAA
>TYPE_R_slovaca_13B_CP002428
GGCTAATGAAGCGGTAATAAATATGCTTAAAGAAATCGGTAGTTCTGAGTATATTCCTAAATATATAGCTAAAGCTAAGGATAAAAATGATCCATTTAGATTAATGGGTTTTGGTCATCGTGTATATAAAAACTATGACCCGCGTGCCGCAGTACTTAAAGAAACGTGCAAAGAAGTATTAAAGGAACTCGGGCAGCTAGACAACAATCCGCTCTTACAAATAGCAATAGAACTTGAAGCTATTGCTCTTAAAGATGAATATTTTATTGAGAGAAAATTATATCCAAATGTTGATTTTTATTCGGGTATTATCTATAAAGCTATGGGTATACCGTCGCAAA
>TYPE_R_tamurae_subsp_buchneri_ISO7_JFKF01000076
GGCTAATGAAGCGGTAATAAATATGCTTAAAGAAATCGGTAGTTCTGAGAATATCCCTAAATATATAGCTAAAGCTAAGGATAAAAATGATCCGTTTAGGTTAATGGGTTTCGGTCATCGTGTATATAAAAACTATGACCCGCGTGCCGCAGTACTTAAAGAAACGTGCAAAGAAGTATTAAAGGAACTCGGACAGTTAGAAAATAATCCACTTTTACAAATAGCAATAGAACTTGAAGCTATCGCTCTTAAAGATGAATATTTTATTGAGAGAAAATTATATCCAAATGTTGATTTTTATTCAGGTATTATCTATAAAGCTATGGGTATACCGTCGCAAA
>TYPE_R_tamurae_subsp_tamurae_AT1_AF394896
GGCTAATGAAGCGGTAATAAATATGCTTAAAGAAATCGGTAGTTCTGAGAATATCCCTAAATATATAGCTAAAGCTAAGGATAAAAATGATCCGTTTAGGTTAATGGGTTTCGGTCATCGTGTATATAAAAACTATGACCCGCGTGCCGCAGTACTTAAAGAAACGTGCAAAGAAGTGTTAAAGGAACTCGGACAGTTAGAAAATAATCCACTTTTACAAATAGCAATAGAACTTGAAGCTATCGCTCTTAAAGATGAATATTTTATTGAGAGAAAATTATATCCAAATGTTGATTTTTATTCAGGTATTATCTATAAAGCTATGGGTATACCGTCGCAAA
>TYPE_R_tillamookensis_Tillamook23_CP060138
GGCTAATGAAGCGGTAATAAATATGCTTAAAGAAATCGGTAGTTCTGAGAATATCCCTAAATATATAGCTAAAGCTAAGGATAAAAATGATCCATTTAGGTTGATGGGCTTCGGTCATCGTGTATATAAAAACTACGATCCGCGTGCCGCAGTACTTAAAGAAACCTGCAAAGAAGTATTAAAGGAACTCGGACAGCTAGAAAACAACCCACTTCTGCAAATAGCAATAGAACTTGAAGCTATCGCTCTTAAAGATGAATATTTTATTGAGAGAAAATTATATCCAAATGTTGATTTTTATTCTGGTATTATCTATAAAGCTATGGGTATACCGTCGCAAA
>TYPE_R_typhi_Wilmington_U59714
AGCTAATGAAGCAGTGATAAATATGCTTAAAGAAATTGGTAGTTCTGAGAATATTCCTAAATATGTAGCTAAAGCTAAAGACAAAAATGATCCATTTAGGTTAATGGGTTTTGGTCATCGAGTATATAAAAGTTATGACCCGCGTGCTGCAGTACTTAAAGAAACTTGTAAAGAAGTATTAAATGAACTAGGGCAGTTAGAAAATAATCCGTTGTTACAAATAGCAATAGAACTTGAAGCTCTTGCTCTTAAAGATGAATATTTTATTGAGAGAAAATTATATCCAAATGTTGATTTTTATTCAGGCATTATCTATAAAGCTATGGGTATACCGTCGCAAA
>TYPE_R_vini_Breclav_KT187394
GGCTAATGAAGCGGTAATAAATATGCTTAAAGAAATCGGTAGTTCTGAGTATATTCCTAAATATATAGCTAAAGCTAAGGATAAAAATGATCCATTTAGGTTAATGGGTTTTGGTCATCGTGTATATAAAAACTATGACCCGCGTGCCGCAGTACTTAAAGAAACGTGCAAAGAAGTATTAAAGGAACTCGGGCAGCTAGACAACAATCCGCTCTTACAAATAGCAATAGAACTTGAAGCTATCGCTCTTAAAGATGAATATTTTATTGAGAGAAAATTATATCCAAATGTTGATTTTTATTCGGGTATTATCTATAAGGCTATGGGTATACCGTCGCAAA
>Uncultured_Rickettsia_sp_MA331AMAb_LC775874
GGCTAATGAAGCGGTAATAAATATGCTTAAAGAAATCGGTAGTTCTGAGAATATCCCTAAATATATAGCTAAAGCTAAGGATAAAAATGATCCGTTTAGGTTAATGGGTTTCGGTCATCGTGTATATAAAAACTATGACCCGCGTGCCGCAGTACTTAAAGAAACGTGCAAAGAAGTATTAAAGGAACTCGGACAGTTAGAAAATAATCCACTTTTACAAATAGCAATAGAA?????????????????????????????????????????????????????????????????????????????????????????????????????????????
>Uncultured_Rickettsia_sp_MA341AFN_LC775877
GGCTAATGAAGCGGTAATAAATATGCTTAAAGAAATCGGTAGTTCTGACAAGATCCCTAAATATATAGCTAAAGCTAAGGATAAAAATGATCCGTTTAGGTTAATGGGTTTCGGTCATCGTGTATATAAAAACTATGACCCGCGTGCCGTAGTACTTAAAGAAACGTGCAAAGAAGTATTAAAGGAACTCGGACAGTTAGAAAATAATCCACTTTTACAAATAGCAATAGAA?????????????????????????????????????????????????????????????????????????????????????????????????????????????
>Uncultured_Rickettsia_sp_QH_161_MG598409
GGCTAATGAAGCGGTAATAAATATGCTTAAAGAAATCGGTAGTTCTGAGTATATTCCTAAATATATAGCTAAAGCTAAGGATAAAAATGATCCATTTAGATTAATGGGTTTTGGTCATCGTGTATATAAAAACTATGACCCGCGTGCCGCAGTACTTAAAGAAACGTGCAAAGAAGTATTAAAGGAACTCGGGCAGCTAGACAACAATCCGCTCTTACAAATAGCAATAGAACTTGAAGCTATTGCTCTTAAAGATGAATATTTTATTGAGAGAAAATTATATCCAAATGTTGATTTTTATTCGGGTATTATCTATAAAGCTATGGGTATACCGTCGCAAA
>Uncultured_Rickettsia_sp_QH_52_MG598407
GGCTAATGAAGCGGTAATAAATATGCTTAAAGAAATCGGTAGTTCTAAGTATATTCCTAAATATATAGCTAAAGCTAAGGATAAAAATGATCCATTTAGGTTAATGGGTTTTGGTCATCGTGTATATAAAAACTATGACCCGCGTGCCGCAGTACTTAAAGAAACGTGCAAAGAAGTATTAAAGGAACTCGGGCAGCTAGACAACAATCCGCTCTTACAAATAGCAATAGAACTTGAAGCTATCGCTCTTAAAGATGAATATTTTATTGAGAGAAAATTATATCCAAATGTTGATTTTTATTCGGGTATTATCTATAAAGCTATGGGTATACCGTCGCAAA
>Uncultured_Rickettsia_sp_tick26_OK625736
GGCTAATGAAGCGGTAATAAATATGCTTAAAGAAATCGGTAGTTCTGAGTATATTCCTCGATATATAGCTAAAGCTAAGGATAAAAATGATCCATTTAGGTTAATGGGTTTTGGTCATCGTGTATATAAAAACTATGACCCGCGTGCCGCAGTACTTAAAGAAACGTGCAAAGAAGTATTAAAGGAACTCGGGCAGCTAGACAACAATCCGCTCTTACAAATAGCAATAGAACTTGAAGCTATCGCTCTTAAAGATGAATATTTTATTGAGAGAAAATTATATCCAAATGTTGATTTTTATTCGGGTATTATCTATAAGGCTATGGGTATACCGTCGCAAA
